# Supplementary material for: Subtype-selective agonists of plant hormone co-receptor COI1-JAZs identified from the stereoisomers of coronatine
Source: Commun Biol. 2023 Mar 25;6:320. doi: 10.1038/s42003-023-04709-1 (PMC10039919; doi:10.1038/s42003-023-04709-1)
Supplement: Supplementary file 4 — Supplementary Data 1 [file 42003_2023_4709_MOESM4_ESM.xlsx]

## Sheet: DESeq2
	WT_2_WT_Mock			WT_2e_WT_Mock			jaz9_Mock_WT_Mock			jaz9_2_jaz9_Mock			jaz9_2e_jaz9_Mock			WT_NOPh_WT_Mock			jaz9_NOPh_jaz9_Mock
ID	log2FoldChange	pvalue	padj	log2FoldChange	pvalue	padj	log2FoldChange	pvalue	padj	log2FoldChange	pvalue	padj	log2FoldChange	pvalue	padj	log2FoldChange	pvalue	padj	log2FoldChange	pvalue	padj	target	ID	symbol	synonym	description
AT1G01010	-0.403698	0.318467	0.60307	-0.0824171	0.836505	0.995494	-0.197669	0.632753	0.906406	-0.036907	0.931019	0.971407	-0.169568	0.683437	0.96377	0.280579	0.479369	0.92484	-0.0277997	0.946773	0.998571	0	AT1G01010	NAC001	ANAC001|NAC domain containing protein 1|T25K16.1|T25K16_1	NAC domain containing protein 1
AT1G01020	0.365243	0.0834627	0.263278	0.269172	0.201204	0.856534	0.146375	0.497145	0.849093	-0.0949029	0.664624	0.824423	0.133783	0.530537	0.936576	0.217036	0.302971	0.848745	0.211646	0.322171	0.839744	0	AT1G01020	ARV1	T25K16.2|T25K16_2	ARV1 family protein
AT1G01030	1.47686	3.99651e-11	9.04326e-10	-0.00713378	0.97512	0.999689	-0.659249	0.00774429	0.156247	2.34908	1.3489e-22	6.90779e-21	0.516857	0.0364314	0.456307	-0.474789	0.0406032	0.402705	0.321104	0.200491	0.746489	0	AT1G01030	NGA3	NGATHA3|T25K16.3|T25K16_3	AP2/B3-like transcriptional factor family protein
AT1G01040	0.227737	0.377864	0.657123	-0.00903042	0.972106	0.999689	-0.503368	0.0624521	0.418368	0.515972	0.0604642	0.180039	0.240055	0.375047	0.888535	0.237134	0.356534	0.88503	0.235928	0.385916	0.86844	0	AT1G01040	DCL1	ABNORMAL SUSPENSOR 1|ASU1|ATDCL1|CAF|CARPEL FACTORY|DICER-LIKE 1|EMB60|EMB76|EMBRYO DEFECTIVE 60|EMBRYO DEFECTIVE 76|SHORT INTEGUMENTS 1|SIN1|SUS1|SUSPENSOR 1|T25K16.4|T25K16_4|dicer-like 1	dicer-like 1
AT1G01050	-0.189901	0.0609192	0.211214	0.0925815	0.357118	0.930457	0.107395	0.294707	0.738621	0.0678671	0.512043	0.71827	-0.138946	0.173623	0.762438	-0.0202689	0.840424	0.991455	-0.135326	0.186853	0.730406	0	AT1G01050	PPa1	AtPPa1|T25K16.5|T25K16_5|pyrophosphorylase 1	pyrophosphorylase 1
AT1G01060	-0.140988	0.796773	0.924419	0.151716	0.781548	0.991346	-1.64969	0.00280389	0.0865472	-0.568246	0.310854	0.537024	-0.281185	0.612664	0.950812	-0.393082	0.472752	0.922966	-0.125171	0.821741	0.983696	0	AT1G01060	LHY	LATE ELONGATED HYPOCOTYL|LATE ELONGATED HYPOCOTYL 1|LHY1|T25K16.6|T25K16_6	Homeodomain-like superfamily protein
AT1G01070	-0.495555	0.171642	0.42135	-0.546219	0.130548	0.767433	-0.581481	0.117754	0.537549	-0.21508	0.579007	0.767816	-0.618192	0.105659	0.669527	-0.0758233	0.832534	0.991414	-0.375956	0.324069	0.84033	0	AT1G01070	UMAMIT28	T25K16.7|T25K16_7|Usually multiple acids move in and out Transporters 28	nodulin MtN21 /EamA-like transporter family protein
AT1G01073	0	1	1	0	1	1	0	1	1	0	1	1	0	1	1	0	1	1	0	1	1	0
AT1G01080	-0.300732	0.0100629	0.0541221	0.0378369	0.744439	0.987501	0.0118165	0.920133	0.985681	-0.0259203	0.82787	0.917583	0.0674693	0.565354	0.943331	-0.0676269	0.560483	0.944738	0.10428	0.375306	0.864173	0	AT1G01080	AT1G01080	T25K16.19|T25K16_19	RNA-binding (RRM/RBD/RNP motifs) family protein
AT1G01090	-0.220413	0.00417864	0.026162	-0.029958	0.69557	0.987301	0.153255	0.0480062	0.370791	-0.103185	0.187636	0.392125	-0.00448024	0.95366	0.99554	-0.0574068	0.453405	0.91736	-0.028585	0.711676	0.968131	0	AT1G01090	PDH-E1 ALPHA	T25K16.8|T25K16_8|pyruvate dehydrogenase E1 alpha	pyruvate dehydrogenase E1 alpha
AT1G01100	0.0799975	0.323119	0.607154	-0.00896138	0.911823	0.999689	0.09533	0.240674	0.692886	0.0159522	0.844771	0.92615	-0.0969265	0.232434	0.81605	0.029813	0.712523	0.974091	-0.0651183	0.422776	0.885738	0	AT1G01100	AT1G01100	T25K16.9|T25K16_9	60S acidic ribosomal protein family
AT1G01110	0.963914	0.0373092	0.148088	0.196732	0.673185	0.985989	0.635258	0.178926	0.624445	0.620792	0.181178	0.383004	0.072045	0.876128	0.990449	0.244416	0.599876	0.954428	0.187608	0.685235	0.962151	0	AT1G01110	IQD18	IQ-domain 18|T25K16.10|T25K16_10	IQ-domain 18
AT1G01115	0	1	1	0	1	1	0	1	1	0	1	1	0	1	1	0.229682	0.969478	1	0	1	1	0
AT1G01120	-1.07401	9.44369e-11	2.06067e-09	0.0362607	0.823073	0.994035	-0.412584	0.0132804	0.203702	-0.742543	2.3671e-05	0.000248627	-0.240925	0.151853	0.740147	-0.0035735	0.982424	0.999784	-0.134125	0.425919	0.887514	0	AT1G01120	KCS1	3-ketoacyl-CoA synthase 1|T25K16.11|T25K16_11	3-ketoacyl-CoA synthase 1
AT1G01130	-0.39371	0.280553	0.563989	0.0710942	0.843124	0.995907	-0.381918	0.309615	0.750423	-0.77927	0.056685	0.172236	-0.135638	0.720935	0.971194	-0.156091	0.665187	0.965897	-0.20604	0.590933	0.941392	0	AT1G01130	AT1G01130	F6F3.33	CBL-interacting Serine/Threonine-kinase
AT1G01140	0.424183	0.00135443	0.0100356	0.189589	0.152113	0.800047	0.0678907	0.619527	0.902544	0.623134	4.75777e-06	5.78007e-05	0.0148581	0.912725	0.993064	0.247928	0.06075	0.480386	0.139072	0.305802	0.829539	0	AT1G01140	CIPK9	CBL-interacting protein kinase 9|F6F3.28|PKS6|PROTEIN KINASE 6|SNF1-RELATED PROTEIN KINASE 3.12|SnRK3.12	CBL-interacting protein kinase 9
AT1G01150	-0.827538	0.77098	0.911819	-2.845	0.34023	1	-2.75485	0.355752	1	4.25228	0.148906	0.337014	3.55092	0.227673	1	-0.190505	0.945692	1	0	1	1	0	AT1G01150	AT1G01150	F6F3.30	Homeodomain-like protein with RING/FYVE/PHD-type zinc finger domain-containing protein
AT1G01160	0.318289	0.0358808	0.144102	0.0438283	0.772837	0.990626	0.0593665	0.704958	0.93279	0.027496	0.8634	0.935558	0.224488	0.146178	0.735129	0.308153	0.0412546	0.405023	0.0290838	0.852319	0.987349	0	AT1G01160	GIF2	F6F3.29|GRF1-interacting factor 2	GRF1-interacting factor 2
AT1G01170	0.279937	0.0478773	0.177906	0.0580144	0.681733	0.986035	-0.262155	0.0694486	0.434104	0.460732	0.00152511	0.00959065	-0.0380384	0.792523	0.981736	0.109927	0.436847	0.915414	0.232857	0.106931	0.615492	0	AT1G01170	AT1G01170	F6F3.32	ozone-responsive stress-like protein (DUF1138)
AT1G01180	0.609839	0.0354357	0.142824	0.345821	0.233254	0.879429	0.315142	0.292346	0.736487	0.218613	0.465596	0.679244	-0.217312	0.462971	0.915135	0.451063	0.11914	0.6372	-0.543125	0.0720314	0.540317	0	AT1G01180	AT1G01180	F6F3.5	S-adenosyl-L-methionine-dependent methyltransferases superfamily protein
AT1G01190	1.79821	0.00779989	0.0441005	0.780853	0.253157	0.890659	0.246918	0.730976	0.942347	-0.418167	0.576232	0.766623	0.151602	0.82889	0.985748	-0.167723	0.810421	1	0.0139382	0.984328	1	0	AT1G01190	CYP78A8	''cytochrome P450|F6F3.25|cytochrome P450|family 78|polypeptide 8|polypeptide 8''|subfamily A	cytochrome P450, family 78, subfamily A, polypeptide 8
AT1G01200	0.0805946	0.875352	0.959043	-0.0573188	0.910997	0.999689	0.253399	0.628019	0.905038	-0.806106	0.142375	0.326935	-0.612725	0.243873	0.822118	0.0251462	0.960811	1	0.202203	0.695307	0.964247	0	AT1G01200	RABA3	ARABIDOPSIS RAB GTPASE HOMOLOG A3|ATRAB-A3|ATRABA3|F6F3.1|F6F3_1|RAB GTPase homolog A3	RAB GTPase homolog A3
AT1G01210	-0.0268046	0.880983	0.960915	-0.136734	0.444128	0.958712	-0.582741	0.00167615	0.0646469	-0.46073	0.0188956	0.0750425	-0.0697604	0.709816	0.969942	-0.0516786	0.772093	0.980342	0.0898445	0.632038	0.951846	0	AT1G01210	AT1G01210	F6F3.2|F6F3_2	DNA-directed RNA polymerase, subunit M, archaeal
AT1G01220	-0.383685	0.0821554	0.260536	-0.0905236	0.677661	0.986035	0.121926	0.584925	0.891206	-0.16673	0.465829	0.679278	-0.000493108	0.99822	1	-0.0428499	0.843805	0.991551	0.00241502	0.99133	1	0	AT1G01220	FKGP	Arabidopsis thaliana L-fucokinase/GDP-L-fucose pyrophosphorylase|AtFKGP|F6F3.3|F6F3_3|L-fucokinase/GDP-L-fucose pyrophosphorylase	L-fucokinase/GDP-L-fucose pyrophosphorylase
AT1G01225	-0.623592	0.136136	0.363901	-0.560489	0.17823	0.837	-0.239241	0.571155	0.88508	-0.896312	0.0438216	0.142293	0.0481178	0.909287	0.993064	-0.469048	0.259162	0.82056	0.234977	0.577987	0.938209	0	AT1G01225	AT1G01225	-	NC domain-containing protein-like protein
AT1G01230	0.0745324	0.616918	0.830236	0.150898	0.308289	0.917367	-0.0435922	0.775996	0.955473	0.311792	0.0438915	0.142427	0.125164	0.410202	0.900271	0.236914	0.109074	0.618144	0.339983	0.0251906	0.354585	0	AT1G01230	AT1G01230	F6F3.4|F6F3_4	ORMDL family protein
AT1G01240	-0.742001	0.027023	0.1166	-0.344078	0.299725	0.915792	-0.693796	0.043157	0.356343	-0.0408149	0.908674	0.960381	-0.185621	0.594198	0.948049	-0.344618	0.298855	0.846072	0.150223	0.665111	0.958055	0	AT1G01240	AT1G01240	F633.5|F633_5|F6F3.27	transmembrane protein
AT1G01250	-0.686303	0.350324	0.633205	-0.974971	0.185041	0.842709	-1.17596	0.123965	0.547842	-2.15223	0.0253893	0.0942075	0.637616	0.407016	0.900271	-0.740329	0.311983	1	0.031259	0.968233	0.99963	0	AT1G01250	AT1G01250	F6F3.6|F6F3_6	Integrase-type DNA-binding superfamily protein
AT1G01260	0.873037	0.00155616	0.0113072	-0.219595	0.431301	0.955178	-0.162566	0.569662	0.884474	0.873046	0.00219152	0.0130965	0.053272	0.851878	0.987584	-0.0700864	0.801154	0.987308	-0.296727	0.305282	0.829081	0	AT1G01260	AT1G01260	F6F3.7|F6F3_7|JAM2|Jasmonate Associated MYC2 LIKE 2	basic helix-loop-helix (bHLH) DNA-binding superfamily protein
AT1G01280	0	1	1	0	1	1	0	1	1	0	1	1	0	1	1	0	1	1	0	1	1	0	AT1G01280	CYP703A2	''cytochrome P450|CYP703|F6F3.8|F6F3_8|cytochrome P450|family 703|polypeptide 2|polypeptide 2''|subfamily A	cytochrome P450, family 703, subfamily A, polypeptide 2
AT1G01290	0.0851631	0.705572	0.876754	-0.131184	0.560455	0.97379	-0.303741	0.193372	0.641853	0.0536462	0.823342	0.914877	0.296323	0.202193	0.790817	0.0286059	0.898662	0.993658	0.00474438	0.983927	1	0	AT1G01290	CNX3	F6F3.9|F6F3_9|cofactor of nitrate reductase and xanthine dehydrogenase 3	cofactor of nitrate reductase and xanthine dehydrogenase 3
AT1G01300	-0.361721	0.0200465	0.0931241	-0.177493	0.251683	0.890163	0.549378	0.000407112	0.0255277	-0.333507	0.0328254	0.114309	-0.144818	0.348004	0.879087	-0.151563	0.32749	0.863863	-0.483148	0.00185553	0.0753635	0	AT1G01300	AT1G01300	F6F3.10|F6F3_10	Eukaryotic aspartyl protease family protein
AT1G01305	0	1	1	0	1	1	1.27342	0.832097	1	0.138934	0.981523	1	-1.44569	0.809776	1	0	1	1	-1.29535	0.829249	1	0	AT1G01305	AT1G01305	-	hypothetical protein
AT1G01310	-0.207021	0.966445	0.991525	-1.89151	0.701948	1	-4.35841	0.387905	1	0	1	1	0.477959	0.926314	1	-3.95723	0.43157	1	2.46386	0.628289	1	0	AT1G01310	AT1G01310	F6F3.11|F6F3_11	CAP (Cysteine-rich secretory proteins, Antigen 5, and Pathogenesis-related 1 protein) superfamily protein
AT1G01320	-0.224634	0.0363586	0.145507	-0.189166	0.0773557	0.6395	0.0950296	0.378365	0.792915	-0.244192	0.0249635	0.0930468	0.0339471	0.752252	0.975859	-0.074321	0.487345	0.928632	0.0629615	0.558817	0.933389	0	AT1G01320	AT1G01320	F6F3.12|F6F3_12	Tetratricopeptide repeat (TPR)-like superfamily protein
AT1G01340	-1.38369	0.00137355	0.0101353	0.226342	0.579785	0.974142	0.00792856	0.985023	0.997416	-1.27331	0.00619228	0.0308979	0.0116052	0.977941	0.997529	0.204035	0.617721	0.956187	0.220378	0.599333	0.943492	0	AT1G01340	CNGC10	ACBK1|ATCNGC10|F6F3.13|F6F3_13|cyclic nucleotide gated channel 10	cyclic nucleotide gated channel 10
AT1G01350	0.0760786	0.654663	0.850678	-0.271492	0.111319	0.733635	-0.257175	0.144362	0.578378	0.257806	0.151194	0.340251	0.13072	0.457141	0.914794	0.0586824	0.728934	0.97731	0.0856474	0.628492	0.951846	0	AT1G01350	AT1G01350	F6F3.14|F6F3.15|F6F3_14|F6F3_15	Zinc finger (CCCH-type/C3HC4-type RING finger) family protein
AT1G01355	0	1	1	0	1	1	0	1	1	0	1	1	0	1	1	0	1	1	0	1	1	0	AT1G01355	AT1G01355	-	Putative endonuclease or glycosyl hydrolase
AT1G01360	-0.769332	0.00108834	0.00827305	-0.299168	0.19456	0.850946	-0.0781046	0.741665	0.945606	-0.68076	0.00692862	0.0338916	-0.297088	0.212562	0.799122	-0.555897	0.0166047	0.2385	-0.120491	0.613235	0.94684	0	AT1G01360	RCAR1	F6F3.16|F6F3_16|PYL9|PYRABACTIN RESISTANCE 1-LIKE 9|regulatory component of ABA receptor 1	regulatory component of ABA receptor 1
AT1G01370	0.12509	0.64883	0.846948	0.351896	0.195639	0.852372	0.363	0.194578	0.642045	-0.306134	0.28471	0.510683	-0.191783	0.487549	0.924429	0.588716	0.029653	0.335837	-0.241223	0.386249	0.86868	0	AT1G01370	HTR12	CENH3|CENTROMERIC HISTONE H3|F6F3.17|F6F3_17	Histone superfamily protein
AT1G01380	0.104033	0.903023	0.969306	-0.237652	0.781002	0.991346	-0.0794575	0.927035	0.987134	-0.0410546	0.962809	0.988283	-0.200193	0.817753	0.985052	-0.500442	0.559517	1	-0.170416	0.844953	0.986634	0	AT1G01380	ETC1	ENHANCER OF TRY AND CPC 1|F6F3.18|F6F3_18	Homeodomain-like superfamily protein
AT1G01390	-0.515149	0.279991	0.563224	0.88131	0.0503335	0.540444	1.50816	0.000919819	0.0441957	-0.492402	0.267184	0.491353	0.298196	0.480559	0.921245	0.235435	0.60692	0.95564	0.507798	0.229524	0.771892	0	AT1G01390	AT1G01390	F6F3.19|F6F3_19	UDP-Glycosyltransferase superfamily protein
AT1G01400	0.833901	0.865493	1	-1.78973	0.719766	1	-0.73779	0.882423	1	0	1	1	0	1	1	1.24935	0.798548	1	3.74458	0.44295	1	0	AT1G01400	AT1G01400	F6F3.20|F6F3_20	hypothetical protein
AT1G01410	0	1	1	0	1	1	0	1	1	0	1	1	0.477699	0.936604	1	0	1	1	0	1	1	0	AT1G01410	PUM22	APUM22|F6F3.21|F6F3_21|pumilio 22	pumilio 22
AT1G01420	-0.16762	0.565877	0.799431	0.916845	0.00127449	0.0506222	0.427697	0.145981	0.580293	-1.10635	0.000423105	0.00322542	-0.114042	0.693596	0.966692	0.176109	0.540683	0.941115	0.0715329	0.804826	0.981024	0	AT1G01420	UGT72B3	F6F3.22|F6F3_22|UDP-glucosyl transferase 72B3	UDP-glucosyl transferase 72B3
AT1G01430	-0.232078	0.0668479	0.225123	-0.201335	0.110433	0.731814	-0.163079	0.204965	0.653245	0.137145	0.293168	0.519413	0.088092	0.492486	0.925558	-0.252543	0.0453601	0.425332	0.11886	0.355866	0.855881	0	AT1G01430	TBL25	F6F3.23|F6F3_23|TRICHOME BIREFRINGENCE-LIKE 25	TRICHOME BIREFRINGENCE-LIKE 25
AT1G01440	-0.294507	0.489126	0.747222	-0.155425	0.712708	0.987301	-0.205026	0.638667	0.907901	-0.132802	0.769027	0.88452	0.133087	0.759649	0.97654	-0.499517	0.240218	0.799971	-0.206914	0.64004	0.953385	0	AT1G01440	AT1G01440	F6F3.24|F6F3_24	hypothetical protein (DUF3133)
AT1G01450	2.03022	0.732784	1	0	1	1	0	1	1	0	1	1	2.33509	0.694018	1	0.229704	0.969476	1	0	1	1	0	AT1G01450	AT1G01450	F22L4.1|F22L4_1	Protein kinase superfamily protein
AT1G01453	-0.836758	0.191438	0.450916	0.635227	0.307977	0.917149	0.354381	0.576875	0.887911	-0.387767	0.548039	0.745413	-0.403852	0.523507	0.934858	-0.164254	0.79391	1	-0.289201	0.648315	0.955347	0	AT1G01453	AT1G01453	-	late embryogenesis abundant hydroxyproline-rich glycoprotein family protein
AT1G01460	-1.11507	0.814473	1	-4.40789	0.363214	1	-3.35595	0.488771	1	0	1	1	0	1	1	-0.365255	0.93841	1	0	1	1	0	AT1G01460	PIPK11	ATPIPK11|F22L4.2|F22L4_2	Phosphatidylinositol-4-phosphate 5-kinase, core
AT1G01470	-0.0740472	0.618003	0.83071	0.0416767	0.778018	0.991268	0.0575904	0.701583	0.931775	-0.468942	0.00233818	0.0138454	-0.335849	0.0256432	0.386857	0.200069	0.175197	0.730932	-0.508144	0.000808597	0.0421781	0	AT1G01470	LEA14	F22L4.3|F22L4_3|LATE EMBRYOGENESIS ABUNDANT 14|LEA1|LIGHT STRESS-REGULATED 3|LSR3	Late embryogenesis abundant protein
AT1G01471	0	1	1	0	1	1	0	1	1	0	1	1	0	1	1	0	1	1	0	1	1	0
AT1G01480	-0.0458346	0.9547	0.986118	-1.03953	0.204161	0.858322	-0.258718	0.753789	0.949798	-0.112279	0.894418	0.953149	0.259718	0.751945	0.975859	-1.14709	0.162098	1	-1.1649	0.176795	0.720582	0	AT1G01480	ACS2	1-AMINOCYCLOPROPANE-1-CARBOXYLATE SYNTHASE|1-amino-cyclopropane-1-carboxylate synthase 2|AT-ACC2|EC 4.4.1.14|F22L4.4|F22L4_4|S-ADENOSYL-L-METHIONINE METHYLTHIOADENOSINE-LYASE	1-amino-cyclopropane-1-carboxylate synthase 2
AT1G01490	0.341999	0.00600038	0.0355309	0.265868	0.0324379	0.443326	-0.458972	0.000320909	0.0219894	0.569788	9.37318e-06	0.000107468	0.31419	0.0136972	0.284798	0.227533	0.0672137	0.505234	0.335825	0.00858876	0.201645	0	AT1G01490	AT1G01490	F22L4.5|F22L4_5	Heavy metal transport/detoxification superfamily protein
AT1G01500	-0.475558	0.0288417	0.122716	-0.286691	0.183977	0.8425	-0.659482	0.0033319	0.0954884	0.171177	0.46083	0.675282	-0.0752951	0.741037	0.974447	-0.046826	0.827516	0.990547	0.0517369	0.820682	0.983229	0	AT1G01500	AT1G01500	F22L4.17|F22L4_17	Erythronate-4-phosphate dehydrogenase family protein
AT1G01510	0.0748017	0.702591	0.875458	0.208677	0.28408	0.90832	0.22257	0.262899	0.711793	-0.278902	0.168679	0.365534	0.0970037	0.62168	0.951609	0.128038	0.511389	0.934023	-0.308128	0.121839	0.638965	0	AT1G01510	AN	ANGUSTIFOLIA|DETORQUEO|DOQ|F22L4.6|F22L4_6	NAD(P)-binding Rossmann-fold superfamily protein
AT1G01520	-0.556874	0.796087	0.924029	1.47709	0.474736	1	1.182	0.574248	1	-3.70302	0.109131	0.273415	-4.40309	0.0567761	1	0.843827	0.684872	1	-3.30953	0.150981	0.685237	0	AT1G01520	ASG4	ALTERED SEED GERMINATION 4|F22L4.18|F22L4_18	Homeodomain-like superfamily protein
AT1G01530	2.54873	0.457211	0.722346	3.32012	0.330239	1	-0.610075	0.865089	1	0	1	1	0	1	1	0.652977	0.852111	1	3.25816	0.344679	1	0	AT1G01530	AGL28	AGAMOUS-like 28|F22L4.7|F22L4_7	AGAMOUS-like 28
AT1G01540	-0.48084	0.000207683	0.00193038	-0.12682	0.320692	0.921729	-0.121091	0.358468	0.780249	-0.354637	0.0100471	0.0456622	-0.0370851	0.778248	0.979767	-0.200803	0.116316	0.629471	-0.10533	0.427624	0.888317	0	AT1G01540	AT1G01540	F22L4.8|F22L4_8	Protein kinase superfamily protein
AT1G01550	-0.0323835	0.761534	0.906902	-0.0144718	0.891838	0.999689	-0.158123	0.144291	0.578378	0.123725	0.258718	0.481291	0.117381	0.277283	0.843095	0.0181055	0.864854	0.991898	0.00887767	0.934814	0.996675	0	AT1G01550	BPS1	BYPASS 1|F22L4.9|F22L4_9	BPS1-like protein (DUF793)
AT1G01560	-1.06318	0.387348	0.666311	-1.6911	0.174028	0.832962	-1.32221	0.301303	0.743473	-2.8987	0.0853689	0.230733	-1.70866	0.238143	0.819114	-0.780821	0.520827	1	-0.239956	0.857325	0.987866	0	AT1G01560	MPK11	ATMPK11|F22L4.10|F22L4_10|MAP kinase 11	MAP kinase 11
AT1G01570	-0.331718	0.573641	0.804833	-0.239384	0.681754	0.986035	0.565415	0.336628	0.76912	-0.504559	0.401976	0.625624	-0.521552	0.37112	0.885713	0.282388	0.624078	1	-0.411617	0.481408	0.90799	0	AT1G01570	AT1G01570	F22L4.11|F22L4_11	transferring glycosyl group transferase (DUF604)
AT1G01580	-1.43068	0.0611345	0.211721	-0.359613	0.628876	0.982028	-0.344281	0.650042	0.912975	-2.11314	0.0154242	0.0642106	-0.392821	0.608485	0.950812	-0.771103	0.302879	1	-0.0971463	0.898958	0.9916	0	AT1G01580	FRO2	ATFRO2|F22L4.12|F22L4_12|FERRIC CHELATE REDUCTASE DEFECTIVE 1|FERRIC REDUCTION OXIDASE 2|FRD1|ferric reduction oxidase 2	ferric reduction oxidase 2
AT1G01590	0	1	1	0.920219	0.877827	1	0	1	1	1.35095	0.821674	1	0	1	1	0.229682	0.969478	1	0	1	1	0	AT1G01590	FRO1	ATFRO1|F22L4.13|F22L4_13|FERRIC REDUCTION OXIDASE 1|ferric reduction oxidase 1	ferric reduction oxidase 1
AT1G01600	0.238835	0.469422	0.731632	-0.304118	0.359405	0.930457	-0.113869	0.736968	0.944107	-0.551047	0.119749	0.290991	0.13742	0.683699	0.96377	-0.0477525	0.885051	0.992245	0.246703	0.465307	0.901644	0	AT1G01600	CYP86A4	''cytochrome P450|F22L4.14|F22L4_14|cytochrome P450|family 86|polypeptide 4|polypeptide 4''|subfamily A	cytochrome P450, family 86, subfamily A, polypeptide 4
AT1G01610	-0.758631	6.17192e-07	8.94786e-06	0.209861	0.156857	0.807198	0.0796269	0.600788	0.896462	-0.386174	0.0138522	0.0588566	0.274803	0.0674058	0.572971	0.349841	0.0180236	0.249611	0.0754764	0.618385	0.948906	0	AT1G01610	GPAT4	ATGPAT4|F22L4.15|F22L4_15|GLYCEROL-3-PHOSPHATE ACYLTRANSFERASE 4|GLYCEROL-3-PHOSPHATE sn-2-ACYLTRANSFERASE 4|glycerol-3-phosphate acyltransferase 4	glycerol-3-phosphate acyltransferase 4
AT1G01620	-0.402025	0.00060624	0.00498164	-0.097972	0.401911	0.949875	0.0854304	0.467379	0.837004	-0.195431	0.0985942	0.254892	-0.164188	0.162101	0.750821	-0.0226263	0.84644	0.991551	-0.091615	0.435758	0.892379	0	AT1G01620	PIP1C	F22L4.16|F22L4_16|PIP1;3|PLASMA MEMBRANE INTRINSIC PROTEIN 1;3|TMP-B|plasma membrane intrinsic protein 1C	plasma membrane intrinsic protein 1C
AT1G01630	-0.106095	0.337385	0.620506	0.00195824	0.985803	0.999689	-0.296396	0.00880277	0.166635	-0.207796	0.0749338	0.211208	-0.112505	0.322202	0.868952	-0.0498218	0.6509	0.96168	0.193678	0.0875293	0.575544	0	AT1G01630	AT1G01630	T1N6.1|T1N6_1	Sec14p-like phosphatidylinositol transfer family protein
AT1G01640	0.307327	0.250521	0.527925	0.330725	0.213408	0.865257	0.222292	0.421472	0.817728	0.139825	0.616309	0.795221	0.11917	0.65999	0.959976	0.535384	0.0429884	0.413901	0.0616753	0.821361	0.983497	0	AT1G01640	AT1G01640	T1N6.2|T1N6_2	BTB/POZ domain-containing protein
AT1G01650	0.462792	0.00842598	0.0468972	-0.106139	0.547921	0.971187	-0.318322	0.0822911	0.468506	0.781897	2.08596e-05	0.000221269	0.313588	0.0853583	0.623361	-0.0961676	0.585961	0.950715	0.273113	0.136344	0.667447	0	AT1G01650	SPPL4	ARABIDOPSIS THALIANA SIGNAL PEPTIDE PEPTIDASE-LIKE 4|ATSPPL4|SIGNAL PEPTIDE PEPTIDASE-LIKE 4|T1N6.3|T1N6_3	SIGNAL PEPTIDE PEPTIDASE-LIKE 4
AT1G01660	0.324475	0.745352	0.898848	1.41776	0.147944	0.795086	1.60038	0.106244	0.518099	-1.1419	0.251096	0.471488	-1.03586	0.283987	0.846272	0.496557	0.616353	1	-0.49517	0.605742	0.945161	0	AT1G01660	AT1G01660	T1N6.4|T1N6_4	RING/U-box superfamily protein
AT1G01670	-0.0808436	0.95071	0.9848	0.677511	0.598219	0.976498	0.156922	0.90609	0.982444	-4.24501	0.0142088	0.0601092	-0.290718	0.826644	0.98565	1.00567	0.432356	1	-4.79475	0.0056147	0.15838	0	AT1G01670	AT1G01670	T1N6.28|T1N6_28	RING/U-box superfamily protein
AT1G01680	-2.1653	0.578571	1	-2.31627	0.553215	1	-2.93641	0.455891	1	1.32951	0.742166	1	0	1	1	-0.322257	0.932375	1	0	1	1	0	AT1G01680	PUB54	ATPUB54|PLANT U-BOX 54|T1N6.5|T1N6_5|plant U-box 54	plant U-box 54
AT1G01690	0.104858	0.775767	0.913737	0.151767	0.678218	0.986035	0.749965	0.0426862	0.35423	-0.551795	0.142004	0.326327	-0.504706	0.166132	0.755972	0.424808	0.242864	0.803145	-0.430103	0.239574	0.78119	0	AT1G01690	PRD3	ARABIDOPSIS THALIANA PUTATIVE RECOMBINATION INITIATION DEFECTS 3|ATPRD3|T1N6.6|T1N6_6|putative recombination initiation defects 3	putative recombination initiation defects 3
AT1G01695	-4.5317	0.139795	0.369783	-1.78216	0.541885	1	-1.5726	0.598935	1	-1.86967	0.555853	0.75179	0.280976	0.926278	1	-1.52672	0.599442	1	0.209007	0.945438	1	0	AT1G01695	TRM33	TON1 Recruiting Motif 33	Phosphatidylinositol N-acetyglucosaminlytransferase subunit P-like protein
AT1G01700	1.94862	0.042581	0.163232	1.46579	0.128153	0.764882	0.454689	0.653633	0.914686	0.536461	0.589819	0.775846	-0.458404	0.648141	0.95709	1.03817	0.283855	1	0.612117	0.530299	0.923961	0	AT1G01700	ROPGEF2	ATROPGEF2|KINASE PARTNER PROTEIN-LIKE|KPP-LIKE|RHO guanyl-nucleotide exchange factor 2|ROP (rho of plants) guanine nucleotide exchange factor 2|T1N6.8|T1N6_8	RHO guanyl-nucleotide exchange factor 2
AT1G01710	0.485588	0.0168323	0.0812611	-0.26355	0.197875	0.853869	-0.435927	0.0392767	0.341402	0.600637	0.0049494	0.0256654	0.428918	0.0416665	0.480842	0.0551873	0.786357	0.984257	0.151475	0.476821	0.90652	0	AT1G01710	AT1G01710	T1N6.10|T1N6.9|T1N6_10|T1N6_9	acyl-CoA thioesterase II
AT1G01720	0.754799	0.000406872	0.00351757	-0.136524	0.530247	0.970358	0.238391	0.28718	0.73257	0.743463	0.000721954	0.00511388	0.462305	0.0326282	0.431489	0.123659	0.566277	0.946714	0.039291	0.858883	0.987866	0	AT1G01720	ATAF1	ANAC002|ANAC2|Arabidopsis NAC domain containing protein 2|T1N6.12|T1N6_12	NAC (No Apical Meristem) domain transcriptional regulator superfamily protein
AT1G01725	0.627044	0.0255859	0.111948	0.0291653	0.918082	0.999689	-0.344074	0.255916	0.706763	-0.604757	0.070411	0.201823	0.355408	0.236607	0.81852	0.51911	0.0637673	0.49163	0.379728	0.20884	0.755532	0	AT1G01725	AT1G01725	-	adenylosuccinate synthetase
AT1G01730	-0.03693	0.843486	0.944531	0.151787	0.413056	0.952536	0.256383	0.177006	0.623052	-0.0600225	0.755082	0.877771	-0.267106	0.157167	0.746463	0.135776	0.464045	0.920852	-0.214563	0.257689	0.794991	0	AT1G01730	AT1G01730	T1N6.14|T1N6_14	hypothetical protein
AT1G01740	-0.698012	0.327302	0.610883	-0.388171	0.581274	0.974142	-0.0111696	0.987547	0.998001	-0.543944	0.464601	0.678162	0.239184	0.735889	0.974184	-0.287883	0.68186	1	-0.879905	0.231857	0.774278	0	AT1G01740	BSK4	T1N6.15|T1N6_15|brassinosteroid-signaling kinase 4	kinase with tetratricopeptide repeat domain-containing protein
AT1G01750	-0.430527	0.0584685	0.205042	0.277005	0.219349	0.871629	-0.149557	0.514474	0.858924	0.0576915	0.803601	0.904322	-0.0170156	0.940845	0.993142	-0.35621	0.116086	0.628768	0.215039	0.348124	0.851861	0	AT1G01750	ADF11	T1N6.16|T1N6_16|actin depolymerizing factor 11	actin depolymerizing factor 11
AT1G01760	-1.42648	0.210561	0.47681	0.577594	0.595262	0.976498	-1.61271	0.180375	0.626055	0.575191	0.650152	0.81643	2.12309	0.074564	0.593535	-0.00713305	0.994799	1	1.48846	0.217324	0.760923	0	AT1G01760	AT1G01760	AtTAD1|T1N6.17|T1N6_17|TAD1|ortholog of yeast Tad1	denosine deaminases acting on tRNA
AT1G01770	-0.499933	0.0477648	0.177756	-0.196277	0.431885	0.955272	-0.245553	0.339392	0.770155	-0.618374	0.0228455	0.0869853	0.320219	0.209912	0.797917	-0.146648	0.556588	0.944364	0.0109915	0.966087	0.99963	0	AT1G01770	AT1G01770	T1N6.18|T1N6_18	propionyl-CoA carboxylase
AT1G01780	-0.627256	0.00485695	0.0296966	0.256981	0.235162	0.879429	0.112338	0.615345	0.901607	-0.0368284	0.871567	0.940172	0.0794568	0.719163	0.971021	0.0908508	0.675554	0.967201	-0.235035	0.294904	0.822014	0	AT1G01780	PLIM2b	T1N6.19|T1N6_19	GATA type zinc finger transcription factor family protein
AT1G01790	0.0341314	0.859662	0.953072	0.087969	0.646552	0.983391	0.0265819	0.893364	0.981871	-0.298349	0.146664	0.333563	-0.0716037	0.716673	0.971021	0.0148014	0.93857	0.996277	0.0374265	0.849908	0.987349	0	AT1G01790	KEA1	ATKEA1|K+ EFFLUX ANTIPORTER 1|K+ efflux antiporter 1|T1N6.21|T1N6_21	K+ efflux antiporter 1
AT1G01800	0.637206	9.82662e-12	2.33461e-10	0.109182	0.245432	0.885456	-0.107088	0.270528	0.717713	0.895885	1.82752e-20	8.39481e-19	0.193311	0.0450499	0.498776	-0.023917	0.799556	0.987308	0.315902	0.00107611	0.0518864	0	AT1G01800	AT1G01800	T1N6.22|T1N6_22	NAD(P)-binding Rossmann-fold superfamily protein
AT1G01810	-0.0847267	0.909556	0.970974	0.179897	0.807535	0.994035	0.00648873	0.993211	0.999183	-1.25729	0.13409	0.314212	-3.01113	0.00136269	0.0689644	0.405335	0.581646	1	-0.954129	0.228293	0.771406	0	AT1G01810	AT1G01810	T1N6.23|T1N6_23	hypothetical protein
AT1G01820	0.307026	0.0242136	0.107468	0.35247	0.00940847	0.215638	0.0225036	0.871769	0.977536	0.348893	0.0127806	0.0552801	0.0321206	0.816752	0.984824	0.343426	0.0113924	0.186618	0.143017	0.303009	0.827535	0	AT1G01820	PEX11C	T1N6.24|T1N6_24|peroxin 11c	peroxin 11c
AT1G01830	0.399272	0.113022	0.322839	0.584463	0.0189436	0.332961	0.526296	0.042388	0.353549	0.32444	0.203788	0.414155	-0.232458	0.358288	0.88184	0.518142	0.0377234	0.384495	0.0636614	0.800402	0.980326	0	AT1G01830	AT1G01830	T1N6.25|T1N6_25	ARM repeat superfamily protein
AT1G01840	-0.205251	0.765306	0.908806	0.267896	0.692493	0.986983	0.152822	0.826632	0.968891	-0.362943	0.614102	0.793558	0.151767	0.825423	0.98565	-0.14655	0.83	1	-0.0981128	0.887929	0.990019	0	AT1G01840	AT1G01840	T1N6.26|T1N6_26	AP2-like ethylene-responsive transcription factor SNZ
AT1G01860	-0.43512	0.0936948	0.285702	-0.0871884	0.733431	0.987301	-0.0384424	0.883969	0.980594	-0.593852	0.0322495	0.112679	0.129516	0.620125	0.951572	0.102116	0.688849	0.970095	0.146378	0.577064	0.938147	0	AT1G01860	PFC1	DIMETHYLADENOSINE TRANSFERASE|PALEFACE 1	Ribosomal RNA adenine dimethylase family protein
AT1G01880	0.296533	0.691378	0.86934	0.0860836	0.908211	0.999689	1.1283	0.130923	0.560215	-2.09768	0.00976814	0.0447075	-0.598821	0.413242	0.900271	0.00934235	0.990028	1	-0.366075	0.616632	0.948036	0	AT1G01880	AT1G01880	AtGEN1|F22M8.2|F22M8_2|GEN1|ortholog of HsGEN1	5'-3' exonuclease family protein
AT1G01900	0.274474	0.36705	0.647632	0.0245739	0.935665	0.999689	0.27899	0.371345	0.788228	0.402068	0.195692	0.403214	-0.168516	0.58516	0.945917	0.166921	0.58214	0.949327	-0.0969184	0.754444	0.975489	0	AT1G01900	SBTI1.1	ATSBT1.1|F22M8.3|F22M8_3	subtilase family protein
AT1G01910	0.10551	0.313514	0.598172	0.127847	0.21971	0.871629	0.149268	0.162867	0.603407	-0.0509925	0.639171	0.810263	-0.102353	0.33514	0.875286	0.165593	0.111569	0.62455	0.0156021	0.883417	0.989643	0	AT1G01910	AT1G01910	F22M8.4|F22M8_4	P-loop containing nucleoside triphosphate hydrolases superfamily protein
AT1G01920	0.103862	0.707537	0.877799	-0.0717968	0.795188	0.992927	-0.136195	0.630669	0.905934	0.0546478	0.849667	0.928574	-0.272586	0.338253	0.875922	-0.0874967	0.75174	0.97731	0.176985	0.531638	0.924327	0	AT1G01920	AT1G01920	F22M8.5|F22M8_5	SET domain-containing protein
AT1G01930	-0.0457938	0.850391	0.947806	0.0151305	0.950007	0.999689	-0.109844	0.65977	0.916912	-0.0751305	0.769699	0.884869	0.212498	0.390455	0.895016	-0.169196	0.484677	0.927778	0.0640858	0.797481	0.980144	0	AT1G01930	AT1G01930	F22M8.6|F22M8_6	zinc finger protein-like protein
AT1G01940	-0.0377741	0.836242	0.941161	0.415272	0.0217049	0.360062	0.476233	0.00961798	0.174031	-0.882702	3.45238e-06	4.35228e-05	-0.434324	0.0175437	0.323566	0.406916	0.0244798	0.30175	-0.51384	0.00523721	0.150891	0	AT1G01940	AT1G01940	F22M8.7|F22M8_7	Cyclophilin-like peptidyl-prolyl cis-trans isomerase family protein
AT1G01950	-0.228799	0.387212	0.666131	-0.048727	0.852611	0.996911	0.0205061	0.939292	0.989134	-0.349338	0.20992	0.422089	-0.29932	0.267389	0.836187	0.108452	0.678289	0.967736	-0.204486	0.449924	0.896097	0	AT1G01950	ARK2	Arabidopsis thaliana KINESIN Ungrouped clade|AtKINUb|F22M8.8|F22M8_8|armadillo repeat kinesin 2|gene B	armadillo repeat kinesin 2
AT1G01960	-0.00729798	0.969345	0.991684	-0.0923843	0.625803	0.981873	0.118861	0.537444	0.870421	-0.0282719	0.884864	0.947781	-0.0418336	0.827157	0.98565	0.0498546	0.791971	0.98447	-0.168884	0.381319	0.866719	0	AT1G01960	EDA10	F22M8.9|F22M8_9|embryo sac development arrest 10	SEC7-like guanine nucleotide exchange family protein
AT1G01970	-0.259232	0.130153	0.354009	-0.167153	0.326163	0.924868	0.185293	0.283748	0.729571	-0.123388	0.481768	0.69292	-0.274731	0.111003	0.678937	-0.232751	0.171918	0.726097	-0.0498331	0.772351	0.977023	0	AT1G01970	AT1G01970	F22M8.10|F22M8_10	Tetratricopeptide repeat (TPR)-like superfamily protein
AT1G01980	1.96367	0.365947	0.646465	-3.81471	0.120056	1	-1.80097	0.463	1	1.46228	0.563567	0.757295	1.12359	0.651848	1	-1.82084	0.440562	1	2.22047	0.360742	0.858435	0	AT1G01980	AT1G01980	F22M8.11|F22M8_11|SEC1A|SIMILAR TO ELECTRON CAREER 1A	FAD-binding Berberine family protein
AT1G01990	-0.227402	0.232424	0.505257	-0.0410333	0.827987	0.994771	-0.0820591	0.672654	0.92188	-0.0564034	0.7767	0.888458	-0.120279	0.535717	0.938255	-0.0291334	0.877336	0.991898	-0.0476402	0.80684	0.981024	0	AT1G01990	AT1G01990	F22M8.12|F22M8_12	hypothetical protein
AT1G02000	0.129105	0.670916	0.859051	0.182924	0.544508	0.970358	0.150251	0.630382	0.905934	0.473221	0.128769	0.305998	0.258103	0.399299	0.898566	0.141948	0.638336	0.960274	0.148489	0.63067	0.951846	0	AT1G02000	GAE2	F22M8.13|F22M8_13|UDP-D-glucuronate 4-epimerase 2	UDP-D-glucuronate 4-epimerase 2
AT1G02010	-0.121518	0.787743	0.920488	-0.233409	0.603898	0.977552	0.173203	0.70651	0.933401	-1.02191	0.040111	0.133346	-0.135254	0.766846	0.976742	0.0498232	0.911159	1	-0.302894	0.512044	0.917938	0	AT1G02010	SEC1A	secretory 1A	secretory 1A
AT1G02020	-0.0841187	0.782428	0.917333	0.199329	0.508559	0.969298	0.111859	0.718422	0.938197	-0.182653	0.565187	0.75852	0.0994966	0.745693	0.975834	0.202515	0.501664	0.931674	0.201292	0.512635	0.918204	0	AT1G02020	AT1G02020	T7I23.2|T7I23_2	nitroreductase family protein
AT1G02030	-3.56165	0.0928894	0.284137	1.23639	0.487275	1	-2.68838	0.204674	1	1.51594	0.499997	0.708335	-0.483947	0.83836	1	-1.07294	0.561254	1	2.40701	0.25877	0.796807	0	AT1G02030	AT1G02030	T7I23.3|T7I23_3	C2H2-like zinc finger protein
AT1G02040	-2.81648	0.433339	0.705036	0.974521	0.776469	1	-1.9432	0.588809	1	0	1	1	2.90872	0.410026	1	0.966841	0.778172	1	3.13037	0.375183	1	0	AT1G02040	AT1G02040	T7I23.24|T7I23_24	C2H2-type zinc finger family protein
AT1G02050	0.146334	0.70563	0.876754	0.493196	0.196321	0.852809	-0.114248	0.778719	0.956019	0.33957	0.411124	0.633736	-0.144122	0.723767	0.971607	0.173706	0.651394	0.96168	0.310819	0.44048	0.894393	0	AT1G02050	LAP6	LESS ADHESIVE POLLEN 6|PSKA|T7I23.4|T7I23_4|polyketide synthase A	Chalcone and stilbene synthase family protein
AT1G02060	0.355897	0.693429	0.869824	-0.883846	0.346078	0.928365	-0.109725	0.908313	0.982766	0.139114	0.886963	0.948936	0.233103	0.804234	0.983317	0.029635	0.973874	1	-0.344809	0.723275	0.968741	0	AT1G02060	AT1G02060	T7I23.14|T7I23_14	Tetratricopeptide repeat (TPR)-like superfamily protein
AT1G02065	1.59448	0.0666194	0.224622	0.926888	0.292075	0.910994	1.13974	0.210566	0.65872	1.10672	0.179416	0.380671	0.400393	0.626516	0.952917	1.81551	0.0350203	1	-1.41576	0.128806	0.652167	0	AT1G02065	SPL8	squamosa promoter binding protein-like 8	squamosa promoter binding protein-like 8
AT1G02070	-0.656147	0.812342	0.931138	1.22767	0.647351	1	-2.58712	0.373692	1	2.36964	0.425135	0.646591	0	1	1	1.05776	0.693784	1	0	1	1	0	AT1G02070	AT1G02070	T7I23.30|T7I23_30	zinc ion-binding protein
AT1G02074	1.50738	0.800561	1	0	1	1	0	1	1	0	1	1	0	1	1	0	1	1	0	1	1	0
AT1G02080	-0.177782	0.247698	0.524285	-0.145297	0.342114	0.927782	-0.250049	0.11387	0.530402	0.189748	0.240026	0.459734	0.408513	0.00915289	0.227851	-0.0317687	0.835059	0.991414	0.199568	0.207451	0.754	0	AT1G02080	AT1G02080	T7I23.15|T7I23_15	transcription regulator
AT1G02090	0.00897814	0.95375	0.985713	0.0773253	0.615899	0.980427	-0.218893	0.16724	0.609428	0.27044	0.092161	0.243276	0.3288	0.0368513	0.457189	-0.0386455	0.802281	0.987308	0.264281	0.0950065	0.592027	0	AT1G02090	FUS5	ARABIDOPSIS THALIANA COP9 SIGNALOSOME SUBUNIT 7|ATCSN7|CONSTITUTIVE PHOTOMORPHOGENIC 15|COP15|COP9 SIGNALOSOME SUBUNIT 7|CSN7|FUSCA 5|T7I23.25|T7I23_25	Proteasome component (PCI) domain protein
AT1G02100	-0.0554619	0.773874	0.913206	-0.0898153	0.640365	0.983391	0.0457503	0.816424	0.966318	0.0883409	0.658624	0.821161	-0.00553778	0.977432	0.997529	-0.00811498	0.966267	0.997519	0.0529888	0.787352	0.979559	0	AT1G02100	SBI1	LCMT1|SUPPRESSOR OF BRI1|T7I23.16|T7I23_16|leucine carboxyl methyl transferase 1	Leucine carboxyl methyltransferase
AT1G02110	-0.706554	0.0047102	0.0289565	-0.191364	0.433142	0.955505	0.33454	0.177653	0.623497	-0.551877	0.0318572	0.111774	-0.534147	0.0313745	0.424716	-0.14075	0.563597	0.945931	-0.535864	0.0320316	0.392735	0	AT1G02110	AT1G02110	T7I23.5|T7I23_5	bZIP domain class transcription factor (DUF630 and DUF632)
AT1G02120	0.133645	0.422785	0.697183	0.117296	0.479712	0.968912	-0.024105	0.888577	0.981533	0.0737415	0.674429	0.830576	0.109735	0.519879	0.933069	0.0933735	0.573742	0.947747	-0.152497	0.378126	0.865053	0	AT1G02120	VAD1	T7I23.28|T7I23_28|VASCULAR ASSOCIATED DEATH1	GRAM domain family protein
AT1G02130	0.00339426	0.977018	0.994235	-0.0492409	0.675011	0.986035	0.0633937	0.597586	0.895428	0.172597	0.154655	0.34593	0.100751	0.397377	0.897647	-0.0466818	0.690909	0.970848	0.0765116	0.522437	0.922334	0	AT1G02130	RA-5	ARA-5|ARA5|ARABIDOPSIS RAS 5|ARABIDOPSIS THALIANA RAB D2A|ARABIDOPSIS THALIANA RESPONSIVE TO ABSCISIC ACID 1B|ATRAB1B|ATRABD2A|RAB D2A|RABD2A|RAS 5|T7I23.6|T7I23_6	RAS 5
AT1G02140	0.0319527	0.713179	0.881223	-0.0323375	0.70932	0.987301	-0.0489037	0.579437	0.889401	0.0382645	0.668383	0.826397	-0.126927	0.150102	0.738174	0.0341621	0.693475	0.971654	-0.0633744	0.473429	0.904885	0	AT1G02140	MAGO	HAP1|HAPLESS 1|MAGO NASHI|MATERNAL EFFECT EMBRYO ARREST 63|MEE63|T7I23.7|T7I23_7	mago nashi family protein
AT1G02145	0.212684	0.31244	0.597205	0.271039	0.195545	0.852372	0.0450932	0.835172	0.969871	-0.152769	0.492405	0.702026	-0.0241348	0.910727	0.993064	0.132333	0.528311	0.937202	0.0799983	0.710819	0.968128	0	AT1G02145	ALG12	EBS4|EMS-MUTAGENIZED BRI1(BRASSINOSTEROID INSENSITIVE 1) SUPPRESSOR 4|homolog of asparagine-linked glycosylation 12	homolog of asparagine-linked glycosylation 12
AT1G02150	-0.272561	0.00958667	0.0520447	-0.0118752	0.909513	0.999689	0.173681	0.101244	0.508003	-0.153098	0.153783	0.344483	-0.149421	0.156828	0.745804	-0.149568	0.152916	0.697321	-0.147435	0.163856	0.705655	0	AT1G02150	AT1G02150	T6A9.13	Tetratricopeptide repeat (TPR)-like superfamily protein
AT1G02160	0.241658	0.157873	0.400316	-0.15136	0.378222	0.94111	-0.134902	0.448904	0.830577	0.144504	0.427725	0.648533	0.132706	0.453376	0.913563	-0.107597	0.530436	0.937439	0.181433	0.307423	0.830261	0	AT1G02160	AT1G02160	T6A9.18	Cox19 family protein (CHCH motif)
AT1G02170	0.0316136	0.861116	0.95349	0.236358	0.186947	0.844545	0.00359323	0.984552	0.997416	0.291141	0.120172	0.291721	0.191038	0.297743	0.851981	0.0500455	0.780597	0.981521	-0.115582	0.534713	0.925723	0	AT1G02170	MC1	ARABIDOPSIS THALIANA METACASPASE 1|ARABIDOPSIS THALIANA METACASPASE 1B|ATMC1|ATMCPB1|AtMCP1b|LOL3|LSD ONE LIKE 3|MCP1B|MCP1b|T6A9.24|metacaspase 1|metacaspase 1b	metacaspase 1
AT1G02180	-0.104119	0.695164	0.870638	-0.647902	0.0154706	0.295766	-0.0156585	0.953916	0.990973	0.216324	0.429683	0.649843	-0.0831819	0.758218	0.976252	-0.115822	0.661468	0.963991	0.0114121	0.966396	0.99963	0	AT1G02180	AT1G02180	T6A9.14	ferredoxin-like protein
AT1G02190	0.126982	0.955923	0.986858	1.12096	0.619917	1	-0.52003	0.82907	1	-2.00752	0.438631	0.657483	2.52967	0.277803	1	0.662082	0.770564	1	1.0913	0.646054	0.954884	0	AT1G02190	AT1G02190	T6A9.15	Fatty acid hydroxylase superfamily
AT1G02205	-0.276532	0.394524	0.67304	-0.381956	0.238365	0.88049	-0.619539	0.0659755	0.427266	-0.17581	0.619417	0.797951	0.140392	0.679105	0.963063	0.311603	0.330726	0.865498	0.424689	0.209587	0.755987	0	AT1G02205	CER1	AT1G02200|CER22|ECERIFERUM 1|ECERIFERUM 22|POSSIBLE ALDEHYDE DECARBONYLASE|T6A9.16	Fatty acid hydroxylase superfamily
AT1G02210	0	1	1	0	1	1	0	1	1	0	1	1	0	1	1	0	1	1	0	1	1	0	AT1G02210	AT1G02210	T6A9.33	NAC (No Apical Meristem) domain transcriptional regulator superfamily protein
AT1G02220	-1.74651	0.000453386	0.00386969	-0.827953	0.088319	0.672538	-1.3045	0.00977712	0.175162	-1.13919	0.0438259	0.142293	0.206464	0.687333	0.965029	-0.309654	0.521106	0.937202	0.217343	0.673155	0.959653	0	AT1G02220	NAC003	ANAC003|NAC domain containing protein 3|T6A9.17	NAC domain containing protein 3
AT1G02230	1.12029	0.788363	1	0	1	1	3.09871	0.451306	1	-2.57091	0.53201	1	0.317005	0.936548	1	2.34404	0.5675	1	-0.8084	0.841473	1	0	AT1G02230	NAC004	ANAC004|NAC domain containing protein 4|T6A9.19	NAC domain containing protein 4
AT1G02250	0.0183768	0.997545	1	-1.79429	0.764867	1	-0.742357	0.901517	1	0	1	1	2.37145	0.689443	1	-0.888142	0.882268	1	0	1	1	0	AT1G02250	NAC005	NAC domain containing protein 5|T6A9.20|anac005	NAC domain containing protein 5
AT1G02260	0.0788761	0.772332	0.912492	-0.286417	0.295365	0.913422	-0.0688595	0.80767	0.96377	-0.150988	0.607075	0.78863	-0.0630891	0.823074	0.985052	-0.0159279	0.953229	0.997472	-0.429577	0.137079	0.668648	0	AT1G02260	AT1G02260	T6A9.21	Divalent ion symporter
AT1G02270	-0.487325	0.0245497	0.108644	-0.144924	0.498796	0.968912	-0.280943	0.203211	0.65093	-0.268343	0.241956	0.462013	-0.0214388	0.922835	0.993064	-0.164641	0.442264	0.916444	0.168484	0.446505	0.895278	0	AT1G02270	AT1G02270	T6A9.35	Calcium-binding endonuclease/exonuclease/phosphatase family
AT1G02280	-0.392451	6.66181e-06	8.24769e-05	-0.246963	0.00436703	0.129774	0.1288	0.141587	0.575233	-0.458167	3.12342e-07	4.72843e-06	-0.160856	0.065587	0.566637	-0.195066	0.0242395	0.299525	-0.119659	0.171908	0.717294	0	AT1G02280	TOC33	ATTOC33|PLASTID PROTEIN IMPORT 1|PPI1|T6A9.32|translocon at the outer envelope membrane of chloroplasts 33	translocon at the outer envelope membrane of chloroplasts 33
AT1G02290	0.161559	0.653263	0.849962	0.185627	0.604369	0.977552	0.563836	0.119802	0.54119	-0.037609	0.917452	0.964722	-0.301875	0.400136	0.89862	0.237654	0.506727	0.933434	-0.368212	0.307307	0.830261	0	AT1G02290	AT1G02290	T6A9.31	hypothetical protein
AT1G02300	-0.140221	0.664313	0.855564	-0.259005	0.421781	0.952659	-0.547488	0.102424	0.51084	-0.290228	0.411206	0.633805	0.255491	0.446958	0.912832	0.0532343	0.868153	0.991898	0.384383	0.253286	0.791924	0	AT1G02300	AT1G02300	T6A9.28|T7I23.12|T7I23_12	Cysteine proteinases superfamily protein
AT1G02305	0.217329	0.0799321	0.255225	0.0362636	0.769984	0.990626	-0.0263208	0.835183	0.969871	0.522793	3.69065e-05	0.00037038	0.17637	0.160614	0.749788	0.049552	0.689392	0.970505	0.204784	0.104263	0.611735	0	AT1G02305	AT1G02305	-	Cysteine proteinases superfamily protein
AT1G02310	2.25978	0.211477	0.477871	0.317074	0.863303	0.996911	2.31913	0.202305	0.650423	-1.48096	0.411083	0.633736	-4.92856	0.017805	0.326369	0.937196	0.60751	1	-2.75592	0.136745	0.668432	0	AT1G02310	MAN1	T6A9.1|T6A9_1|endo-beta-mannanase 1	Glycosyl hydrolase superfamily protein
AT1G02320	0	1	1	0	1	1	0	1	1	0	1	1	0	1	1	0	1	1	0	1	1	0	AT1G02320	AT1G02320	T6A9.30	hypothetical protein
AT1G02330	-0.0218449	0.903164	0.969306	-0.141512	0.42985	0.954631	-0.294813	0.108559	0.5211	-0.0731045	0.697845	0.844552	0.223584	0.222446	0.807712	-0.0629066	0.725316	0.976642	0.260638	0.156166	0.692648	0	AT1G02330	AT1G02330	T6A9.2|T6A9_2	integrator complex subunit-like protein
AT1G02335	-0.451388	0.0850881	0.266976	-0.0731526	0.777975	0.991268	-0.209666	0.430624	0.821947	-0.103048	0.705497	0.848706	-0.0547225	0.837232	0.986189	-0.524344	0.04474	0.422639	0.0830778	0.75541	0.975489	0	AT1G02335	GL22	PDGLP2|PLASMODESMAL GERMIN-LIKE PROTEIN 2|T6A9.3|germin-like protein subfamily 2 member 2 precursor	germin-like protein subfamily 2 member 2 precursor
AT1G02340	-3.11831	3.1302e-07	4.73869e-06	-0.613396	0.257624	0.891651	-1.20908	0.0338132	0.316255	-2.01639	0.00491972	0.0255486	-0.800252	0.185015	0.774716	-0.840229	0.122417	1	-1.36259	0.0313056	0.39034	0	AT1G02340	HFR1	FBI1|LONG HYPOCOTYL IN FAR-RED|REDUCED PHYTOCHROME SIGNALING 1|REDUCED SENSITIVITY TO FAR-RED LIGHT 1|REP1|RSF1|T6A9.4|T6A9_4	basic helix-loop-helix (bHLH) DNA-binding superfamily protein
AT1G02350	0.0693839	0.933754	0.97932	-0.0778136	0.925587	0.999689	-0.58141	0.510745	0.856539	-0.389711	0.683195	0.835636	0.266659	0.763803	0.97654	-1.04689	0.222308	1	1.16706	0.179794	0.723248	0	AT1G02350	AT1G02350	T6A9.34	protoporphyrinogen oxidase-like protein
AT1G02360	-2.0102	1.38064e-10	2.96727e-09	-0.0921271	0.755677	0.989928	0.188015	0.530651	0.86736	-1.65387	3.2147e-07	4.84946e-06	0.0807542	0.786059	0.980919	-0.0167542	0.954824	0.997472	-0.251117	0.402804	0.877754	0	AT1G02360	AT1G02360	T6A9.5|T6A9_5	Chitinase family protein
AT1G02370	0.03065	0.906523	0.970261	0.339833	0.18936	0.846601	-0.132254	0.620946	0.902583	-0.345652	0.21231	0.425336	0.621037	0.0185525	0.332976	0.166152	0.521914	0.937202	0.397218	0.135029	0.664422	0	AT1G02370	AT1G02370	T6A9.6|T6A9_6	Tetratricopeptide repeat (TPR)-like superfamily protein
AT1G02380	-1.6537	0.0017206	0.012314	-0.380978	0.444951	0.959099	-0.441764	0.393748	0.802074	-1.8513	0.00317876	0.0178501	0.192616	0.710378	0.970207	-0.810137	0.108121	1	0.0449522	0.931667	0.996348	0	AT1G02380	AT1G02380	T6A9.7|T6A9_7	transmembrane protein
AT1G02390	-0.448475	0.696208	0.871306	1.52601	0.160565	0.813987	2.29307	0.035683	0.326086	-2.97147	0.0129889	0.0559887	-0.471539	0.645394	0.95674	0.668959	0.543653	1	-1.61972	0.12606	0.647558	0	AT1G02390	GPAT2	ARABIDOPSIS THALIANA GLYCEROL-3-PHOSPHATE ACYLTRANSFERASE 2|ATGPAT2|GLYCEROL-3-PHOSPHATE sn-2-ACYLTRANSFERASE 2|T6A9.8|T6A9_8|glycerol-3-phosphate acyltransferase 2	glycerol-3-phosphate acyltransferase 2
AT1G02391	0	1	1	0	1	1	0	1	1	0	1	1	0	1	1	0	1	1	0	1	1	0
AT1G02400	-0.4694	0.420937	0.695567	0.632506	0.268321	0.896986	0.752804	0.193291	0.641853	-0.918914	0.120551	0.292342	-0.783991	0.173743	0.762619	-0.205997	0.721281	0.975478	-0.950429	0.102127	0.607666	0	AT1G02400	GA2OX6	ARABIDOPSIS THALIANA GIBBERELLIN 2-OXIDASE 4|ARABIDOPSIS THALIANA GIBBERELLIN 2-OXIDASE 6|ATGA2OX4|ATGA2OX6|Arabidopsis thaliana gibberellin 2-oxidase 4|DOWNSTREAM TARGET OF AGL15 1|DTA1|T6A9.9|T6A9_9|gibberellin 2-oxidase 6	gibberellin 2-oxidase 6
AT1G02405	0.378665	0.848704	0.947192	-1.16258	0.565913	1	-1.78767	0.409375	1	-1.92364	0.427376	0.648364	2.72261	0.203377	1	0.220526	0.911452	1	-2.47338	0.307487	0.830327	0	AT1G02405	AT1G02405	-	proline-rich family protein
AT1G02410	0.117869	0.430559	0.703123	0.0411462	0.78248	0.991346	-0.0877574	0.570459	0.884797	0.0348515	0.826005	0.916327	0.0217825	0.887518	0.992196	-0.161778	0.279668	0.833154	-0.153612	0.324534	0.840758	0	AT1G02410	AT1G02410	T6A9.10|T6A9_10	cytochrome c oxidase assembly protein CtaG / Cox11 family
AT1G02420	-0.851956	0.574042	0.80488	-2.08296	0.184214	1	-2.73783	0.123574	1	2.39271	0.186198	0.39011	0.937745	0.612461	1	-0.498539	0.739135	1	0.401414	0.834075	0.984787	0	AT1G02420	AT1G02420	T6A9.11|T6A9_11	Pentatricopeptide repeat (PPR) superfamily protein
AT1G02430	0.707856	0.481219	0.741824	0.163007	0.871895	0.99714	0.930534	0.360589	0.781181	-3.00731	0.0172462	0.0698527	-0.21329	0.829502	0.985772	0.834015	0.403927	1	-0.362622	0.716538	0.968212	0	AT1G02430	ARFD1B	ADP-ribosylation factor D1B|ATARFD1B|T6A9.12|T6A9_12	ADP-ribosylation factor D1B
AT1G02440	-2.37619	0.689066	1	-3.51664	0.553742	1	-2.46471	0.678121	1	0	1	1	1.77984	0.76511	1	-3.55074	0.549905	1	0	1	1	0	AT1G02440	ARFD1A	ADP-ribosylation factor D1A|ATARFD1A|T6A9.25	ADP-ribosylation factor D1A
AT1G02450	-3.22234	0.462587	1	0.569041	0.893599	1	-1.38728	0.751808	1	-0.74563	0.867597	1	-1.44564	0.746514	1	-3.4351	0.43357	1	2.19969	0.613542	1	0	AT1G02450	NIMIN1	NIM1-interacting 1|NIMIN-1|T6A9.23	NIM1-interacting 1
AT1G02460	1.34155	0.014518	0.0724749	-0.070076	0.900051	0.999689	-1.10406	0.069316	0.434104	3.46575	4.3907e-09	8.63061e-08	0.425356	0.490685	0.925015	-0.627145	0.267165	0.826089	0.833374	0.173564	0.718495	0	AT1G02460	AT1G02460	T6A9.22	Pectin lyase-like superfamily protein
AT1G02470	-1.00929	0.2316	0.504013	-0.956019	0.254917	0.890976	-0.863641	0.313479	0.752742	-0.522015	0.561699	0.755947	-1.50378	0.0980168	0.653454	0.160871	0.84629	1	-1.38735	0.128019	0.65026	0	AT1G02470	AT1G02470	T6A9.26	Polyketide cyclase/dehydrase and lipid transport superfamily protein
AT1G02475	0.0174054	0.895079	0.965317	-0.0255536	0.846128	0.995907	-0.23055	0.0865588	0.477317	0.509473	0.000165791	0.00141279	-0.0358897	0.789845	0.981605	-0.0698045	0.596145	0.953388	0.141779	0.292562	0.820144	0	AT1G02475	AT1G02475	-	Polyketide cyclase/dehydrase and lipid transport superfamily protein
AT1G02490	2.32309	0.530525	1	2.85036	0.437809	1	1.90575	0.614726	1	-1.37795	0.715904	1	1.31417	0.718734	1	3.1422	0.391286	1	0.396465	0.91482	1	0	AT1G02490	AT1G02490	T14P4.35|T14P4_35	hypothetical protein
AT1G02500	0.752217	2.2347e-14	6.49063e-13	0.0460237	0.640911	0.983391	0.157644	0.112226	0.528114	1.05144	2.06009e-26	1.27084e-24	-0.0293116	0.767233	0.976742	0.00983117	0.920643	0.994966	-0.0788629	0.426579	0.887878	0	AT1G02500	SAM1	AtSAM1|MAT1|METK1|S-ADENOSYLMETHIONINE SYNTHETASE-1|S-adenosylmethionine synthetase 1|SAM-1	S-adenosylmethionine synthetase 1
AT1G02510	0	1	1	0	1	1	0	1	1	0	1	1	2.64212	0.655742	1	0	1	1	0	1	1	0	AT1G02510	TPK4	ATKCO4|ATTPK4|CA2+ ACTIVATED OUTWARD RECTIFYING K+ CHANNEL 4|KCO4|T14P4.16|T14P4_16	Outward rectifying potassium channel protein
AT1G02520	-1.27365	0.176123	0.428576	-0.696719	0.447366	0.959511	-3.29378	0.00804722	0.159272	2.7992	0.0275855	0.100373	3.34962	0.00684023	0.195128	-0.718995	0.433025	1	0.427033	0.758756	0.976248	0	AT1G02520	ABCB11	ATP-binding cassette B11|MDR8|P-glycoprotein 11|PGP11|T14P4.15|T14P4_15|multi-drug resistance 8	P-glycoprotein 11
AT1G02530	-0.413368	0.892189	1	-4.46551	0.166442	1	-0.422809	0.89098	1	-2.7746	0.394188	1	-3.47466	0.285947	1	-1.83239	0.555046	1	-3.32433	0.307319	1	0	AT1G02530	ABCB12	ATP-binding cassette B12|P-glycoprotein 12|PGP12|T14P4.14|T14P4_14	P-glycoprotein 12
AT1G02540	-3.33797	0.574064	1	-3.51664	0.553742	1	-2.46471	0.678121	1	0	1	1	0	1	1	-3.55074	0.549904	1	0	1	1	0	AT1G02540	AT1G02540	T14P4.13|T14P4_13	hypothetical protein
AT1G02550	0.400157	0.946882	1	0	1	1	0	1	1	0	1	1	0	1	1	0	1	1	0	1	1	0	AT1G02550	AT1G02550	T14P4.25|T14P4_25	Plant invertase/pectin methylesterase inhibitor superfamily protein
AT1G02560	0.263146	2.59899e-05	0.000290214	0.0578017	0.355357	0.930457	-0.0382581	0.548213	0.87563	0.264374	3.78883e-05	0.000379334	0.0431412	0.496808	0.926313	0.0240314	0.700838	0.973973	0.0326959	0.607808	0.946158	0	AT1G02560	CLPP5	CLP PROTEASE 1 PROTEOLYTIC SUBUNIT|NCLPP1|NCLPP5|NUCLEAR CLPP 5|NUCLEAR-ENCODED CLPP 1|T14P4.12|T14P4_12|nuclear encoded CLP protease 5	nuclear encoded CLP protease 5
AT1G02570	0.920001	0.104912	0.307889	0.648766	0.253342	0.890659	0.682619	0.245527	0.696615	1.06144	0.0578329	0.174347	0.295413	0.597501	0.948049	1.01875	0.0705373	1	0.444231	0.427703	0.888317	0	AT1G02570	AT1G02570	T14P4.23|T14P4_23	transmembrane protein
AT1G02575	1.58363	0.0852958	0.267523	1.34929	0.142631	0.78923	-0.731149	0.501291	0.851407	2.22382	0.0335032	0.116141	2.19545	0.0325458	0.431489	0.387894	0.680502	1	0.0682632	0.951944	0.999263	0	AT1G02575	AT1G02575	-	transmembrane protein
AT1G02580	4.09309	0.201046	0.4639	4.54361	0.154567	1	0	1	1	2.88857	0.377749	0.603994	0.477853	0.887817	1	1.18838	0.72108	1	0	1	1	0	AT1G02580	MEA	EMB173|EMBRYO DEFECTIVE 173|FERTILIZATION INDEPENDENT SEED 1|FIS1|MEDEA|SDG5|SET DOMAIN-CONTAINING PROTEIN 5|T14P4.11|T14P4_11	SET domain-containing protein
AT1G02590	0	1	1	0	1	1	0	1	1	0	1	1	0	1	1	0	1	1	0	1	1	0	AT1G02590	AT1G02590	T14P4.22|T14P4_22	Aldehyde oxidase/xanthine dehydrogenase, molybdopterin binding protein
AT1G02610	0.193926	0.714738	0.881928	-0.178858	0.736528	0.987301	-1.09673	0.0518873	0.385195	1.08568	0.0577194	0.174143	0.23543	0.6814	0.963435	-0.300122	0.57299	0.947444	0.348666	0.544063	0.928539	0	AT1G02610	AT1G02610	T14P4.10|T14P4_10	RING/FYVE/PHD zinc finger superfamily protein
AT1G02620	0	1	1	0	1	1	0	1	1	0	1	1	0	1	1	0	1	1	0	1	1	0	AT1G02620	AT1G02620	T14P4.21|T14P4_21	Ras-related small GTP-binding family protein
AT1G02630	-3.67148	0.494033	1	-1.54904	0.77057	1	-2.79822	0.602199	1	0	1	1	1.33858	0.805109	1	-3.88425	0.469346	1	0.602068	0.91206	1	0	AT1G02630	AT1G02630	T14P4.9|T14P4_9	Nucleoside transporter family protein
AT1G02640	-1.70265	5.29766e-12	1.2975e-10	-0.428974	0.07288	0.627837	-0.17744	0.464181	0.835811	-0.939602	0.000213983	0.00177402	-0.251186	0.301889	0.854341	-0.400429	0.0939039	0.578182	-0.399825	0.102643	0.608292	0	AT1G02640	BXL2	ATBXL2|BETA-XYLOSIDASE 2|T14P4.8|T14P4_8|beta-xylosidase 2	beta-xylosidase 2
AT1G02650	-1.01382	0.104187	0.306309	-0.459967	0.450677	0.960321	-0.445517	0.480121	0.842006	-0.0504023	0.938758	0.975677	1.00676	0.104903	0.66808	-0.575515	0.346404	1	-0.799312	0.227247	0.770657	0	AT1G02650	AT1G02650	T14P4.7|T14P4_7	Tetratricopeptide repeat (TPR)-like superfamily protein
AT1G02660	-0.146172	0.671334	0.859175	-0.139906	0.682678	0.986035	-1.18526	0.00195674	0.0713298	1.38249	0.000363652	0.00283376	1.03315	0.0068649	0.195381	-0.00255441	0.994021	0.999784	0.613625	0.116541	0.631308	0	AT1G02660	AT1G02660	T14P4.6|T14P4_6	alpha/beta-Hydrolases superfamily protein
AT1G02670	1.77765	0.14721	0.382147	1.78757	0.143883	0.789585	1.22498	0.330555	0.765092	-0.837816	0.509636	0.71649	-0.992948	0.4209	0.901863	1.37838	0.261893	1	0.205711	0.863373	0.988504	0	AT1G02670	AT1G02670	T14P4.5|T14P4_5	P-loop containing nucleoside triphosphate hydrolases superfamily protein
AT1G02680	0.161887	0.463617	0.726703	0.16749	0.446226	0.959511	-0.133209	0.55987	0.880774	0.0100764	0.965725	0.989534	0.202685	0.371309	0.885743	0.0415388	0.850455	0.99175	0.120557	0.597699	0.942618	0	AT1G02680	TAF13	T14P4.32|T14P4_32|TBP-associated factor 13	TBP-associated factor 13
AT1G02690	-0.395691	0.0625056	0.215008	-0.237799	0.260276	0.892016	0.0346741	0.871283	0.977391	-0.279922	0.199208	0.40759	-0.286717	0.180666	0.772266	-0.28958	0.170606	0.724003	-0.284186	0.186157	0.730117	0	AT1G02690	IMPA-6	T14P4.3|T14P4_3|importin alpha isoform 6	importin alpha
AT1G02700	-0.997906	0.626947	0.834775	-1.02457	0.617308	0.980862	-1.05011	0.611764	0.900009	0.451034	0.828832	0.918084	-0.862041	0.681374	0.963435	-1.68686	0.4128	1	-0.00624711	0.997608	1	0	AT1G02700	AT1G02700	T14P4.2|T14P4_2	GATA transcription factor-like protein
AT1G02710	1.07238	0.857699	1	0.221486	0.970584	1	0	1	1	0	1	1	0	1	1	1.2964	0.828033	1	0	1	1	0	AT1G02710	AT1G02710	T14P4.26|T14P4_26	glycine-rich protein
AT1G02720	-0.694699	0.00226696	0.0156068	-0.382261	0.0889213	0.672788	-0.144499	0.529016	0.866306	-0.0891465	0.704868	0.848187	-0.18206	0.42914	0.905947	-0.700513	0.00195324	0.0570166	-0.254074	0.273402	0.808769	0	AT1G02720	GATL5	AtGATL5|T14P4.1|T14P4_1|galacturonosyltransferase 5|galacturonosyltransferase-like 5	galacturonosyltransferase 5
AT1G02730	0.0454292	0.77502	0.913557	0.038667	0.806962	0.994035	0.422016	0.00864917	0.165228	-0.520057	0.00159504	0.00997764	-0.0498508	0.752927	0.975859	0.110989	0.482382	0.926734	-0.293122	0.0670448	0.526248	0	AT1G02730	CSLD5	ATCSLD5|CELLULOSE SYNTHASE LIKE D5|SALT OVERLY SENSITIVE 6|SOS6|T14P4.29|cellulose synthase-like D5	cellulose synthase-like D5
AT1G02740	-0.352646	0.270611	0.552264	0.338163	0.281454	0.907743	0.182097	0.573029	0.886187	-0.210886	0.523113	0.726367	0.314926	0.321169	0.867969	0.418828	0.181574	0.738437	0.00550499	0.986326	1	0	AT1G02740	AT1G02740	MORF related gene 2|MRG2|T14P4.28	MRG family protein
AT1G02750	0.234446	0.273484	0.555845	0.0362419	0.865478	0.996911	-0.0568931	0.798419	0.961986	-0.279435	0.229903	0.448001	0.272009	0.215623	0.802307	-0.0791758	0.711976	0.974091	-0.0915591	0.682608	0.961683	0	AT1G02750	AT1G02750	T14P4.27	Drought-responsive family protein
AT1G02770	-1.2563	0.14291	0.374939	-0.88163	0.295141	0.913422	-0.398992	0.641565	0.908923	0.0304268	0.97247	0.99329	-1.06663	0.23335	0.81605	-0.835263	0.320503	1	-0.274414	0.753233	0.975257	0	AT1G02770	AT1G02770	T14P4.24	hypothetical protein
AT1G02780	-0.0366695	0.550991	0.788974	-0.045247	0.461666	0.963393	0.0749079	0.224108	0.67239	-0.0744608	0.227892	0.445415	-0.0390477	0.52599	0.936411	-0.000280995	0.996352	0.999784	-0.00977537	0.873923	0.989483	0	AT1G02780	emb2386	T14P4.34|embryo defective 2386	Ribosomal protein L19e family protein
AT1G02790	0	1	1	1.97234	0.739831	1	0	1	1	0	1	1	0	1	1	0	1	1	1.16584	0.845653	1	0	AT1G02790	PGA4	POLYGALACTURONASE|T14P4.31|polygalacturonase 4	polygalacturonase 4
AT1G02800	-1.16922	0.0260114	0.113332	-0.302525	0.552286	0.973366	-0.436211	0.408439	0.810585	-0.292234	0.598273	0.78261	0.138234	0.793863	0.981736	-0.33995	0.504393	1	-0.62993	0.25032	0.7889	0	AT1G02800	CEL2	4-BETA GLUCANASE|ATCEL2|ENDO-1|F22D16.21|F22D16_21|cellulase 2	cellulase 2
AT1G02810	0.104043	0.751492	0.902388	0.490695	0.131511	0.769687	0.522002	0.115381	0.533187	-0.76286	0.0255283	0.0946578	0.224762	0.488828	0.924873	-0.0323092	0.921498	0.994966	-0.213304	0.516441	0.919881	0	AT1G02810	AT1G02810	F22D16.20|F22D16_20	Plant invertase/pectin methylesterase inhibitor superfamily
AT1G02813	-4.23789	0.136591	1	-3.45477	0.224929	1	-1.16713	0.671161	1	-0.543371	0.851353	1	-2.68141	0.361524	1	-0.286693	0.913307	1	-2.53106	0.389082	1	0	AT1G02813	AT1G02813	-	pectinesterase (Protein of unknown function, DUF538)
AT1G02816	-0.0678251	0.675226	0.861345	0.186197	0.245148	0.885121	-0.140565	0.39963	0.80554	0.918115	3.08565e-08	5.4588e-07	0.162952	0.325576	0.871649	0.0976807	0.542594	0.941115	0.12923	0.438643	0.893416	0	AT1G02816	AT1G02816	-	pectinesterase (Protein of unknown function, DUF538)
AT1G02820	-1.04957	0.00668105	0.038831	-0.291741	0.443009	0.95844	-1.39855	0.000525052	0.0307025	-0.877774	0.0525226	0.162683	-0.127056	0.760318	0.97654	-0.484873	0.20338	0.764503	-0.196205	0.640789	0.953385	0	AT1G02820	LEA3	AtLEA3|F22D16.18|F22D16_18|late embryogenesis abundant 3	Late embryogenesis abundant 3 (LEA3) family protein
AT1G02830	-0.0514918	0.984567	0.996559	-3.79745	0.183066	1	0.565222	0.832465	1	-3.09457	0.275537	0.500564	0.396755	0.87975	1	1.12953	0.666586	1	-0.508858	0.84873	0.987116	0	AT1G02830	AT1G02830	F22D16.17|F22D16_17	Ribosomal L22e protein family
AT1G02840	0.141499	0.182785	0.438586	0.0705293	0.505495	0.969235	0.156633	0.147843	0.583414	-0.0192733	0.860493	0.933873	-0.000207336	0.998458	1	-0.0234568	0.824952	0.990463	-0.12236	0.257639	0.794991	0	AT1G02840	SR34	ATSRP34|At-SR34|F22D16.16|F22D16_16|SR1|SRP34|Serine/Arginine-Rich Protein Splicing Factor 34	RNA-binding (RRM/RBD/RNP motifs) family protein
AT1G02850	0.0727329	0.8613	0.953556	1.41342	0.000486482	0.0241305	-0.432466	0.326224	0.762032	1.49214	0.000579887	0.00423365	0.815897	0.0592781	0.544703	1.70883	2.34963e-05	0.00156535	0.904241	0.0370782	0.420522	0	AT1G02850	BGLU11	F22D16.15|F22D16_15|beta glucosidase 11	beta glucosidase 11
AT1G02860	0.0141756	0.949983	0.9848	0.0473683	0.832893	0.994771	-0.0338456	0.884715	0.980787	-0.105554	0.661392	0.822069	0.357774	0.119037	0.692215	0.140307	0.530962	0.937439	0.0692536	0.766266	0.977023	0	AT1G02860	NLA	BAH1|BENZOIC ACID HYPERSENSITIVE 1|F22D16.14|F22D16_14|nitrogen limitation adaptation	SPX (SYG1/Pho81/XPR1) domain-containing protein
AT1G02870	-0.0540361	0.686357	0.866437	-0.105534	0.429102	0.954581	0.0195499	0.885528	0.980787	-0.404909	0.00368279	0.0201982	0.0616164	0.648267	0.95709	-0.101332	0.447584	0.916971	0.0494345	0.715393	0.96816	0	AT1G02870	AT1G02870	F22D16.13|F22D16_13	nucleolar-like protein
AT1G02880	0.817971	9.86981e-05	0.000984498	0.556259	0.0081414	0.197352	0.0143641	0.948672	0.99003	0.835162	0.000150458	0.00129502	0.650617	0.00260768	0.104892	0.542391	0.00986833	0.170193	0.599432	0.00588637	0.163296	0	AT1G02880	TPK1	F22D16.12|F22D16_12|thiamin pyrophosphokinase1	thiamin pyrophosphokinase1
AT1G02890	0.226581	0.201407	0.464532	0.0859694	0.627312	0.981873	-0.0606633	0.739599	0.944948	0.193043	0.296835	0.523484	0.208845	0.248322	0.823287	0.0549171	0.756506	0.97731	0.11374	0.532395	0.924327	0	AT1G02890	AT1G02890	F22D16.11|F22D16_11	AAA-type ATPase family protein
AT1G02900	-0.686964	1.00969e-06	1.42475e-05	-0.058867	0.670103	0.985989	-0.155222	0.27326	0.719565	-0.776071	2.10941e-07	3.27916e-06	-0.389722	0.00638412	0.18693	-0.292883	0.034652	0.36818	-0.182151	0.202158	0.747078	0	AT1G02900	RALF1	ATRALF1|F22D16.10|F22D16_10|RALF-LIKE 1|RALFL1|RAPID ALKALINIZATION FACTOR 1|rapid alkalinization factor 1	rapid alkalinization factor 1
AT1G02910	-0.177548	0.156247	0.397554	-0.119803	0.335725	0.927394	-0.240851	0.0615742	0.415913	0.0834802	0.527678	0.730011	0.0555667	0.666117	0.960751	-0.124661	0.316378	0.855578	0.246207	0.0558718	0.491658	0	AT1G02910	LPA1	F22D16.9|F22D16_9|LOW PSII ACCUMULATION1	tetratricopeptide repeat (TPR)-containing protein
AT1G02920	-0.609056	0.220745	0.489665	0.987032	0.0468795	0.527527	-0.4085	0.411968	0.812984	0.443725	0.373254	0.599841	0.309862	0.533666	0.937522	1.46055	0.00326853	0.0818221	0.638012	0.199928	0.745535	0	AT1G02920	GSTF7	ARABIDOPSIS GLUTATHIONE S-TRANSFERASE 11|ATGST11|ATGSTF7|ATGSTF8|F22D16.8|F22D16_8|GLUTATHIONE S-TRANSFERASE 11|GST11|glutathione S-transferase 7	glutathione S-transferase 7
AT1G02930	0.486672	0.0586905	0.205484	0.587891	0.0223653	0.365205	-0.352059	0.172196	0.616332	1.77252	6.05704e-12	1.60865e-10	0.857838	0.000872821	0.0494433	0.874691	0.000676805	0.0247942	0.0770572	0.765166	0.976986	0	AT1G02930	GSTF6	ARABIDOPSIS GLUTATHIONE S-TRANSFERASE 1|ARABIDOPSIS THALIANA GLUATIONE S-TRANSFERASE F3|ATGST1|ATGSTF3|ATGSTF6|EARLY RESPONSIVE TO DEHYDRATION 11|ERD11|F22D16.7|F22D16_7|GLUTATHIONE S-TRANSFERASE|GLUTATHIONE S-TRANSFERASE 1|GST1|glutathione S-transferase 6	glutathione S-transferase 6
AT1G02940	0.122828	0.871725	0.957609	-0.421216	0.582121	0.974142	1.0849	0.152883	0.590562	1.12054	0.128598	0.305627	0.546186	0.457958	0.914794	0.0466658	0.950936	1	-1.46441	0.0564994	0.49365	0	AT1G02940	GSTF5	ATGSTF5|F22D16.6|F22D16_6|GLUTATHIONE S-TRANSFERASE (CLASS PHI) 5|glutathione S-transferase (class phi) 5	glutathione S-transferase (class phi) 5
AT1G02950	-0.877061	0.0148358	0.0736835	-0.658709	0.0648803	0.599775	-0.573053	0.11657	0.53525	-0.0131669	0.972074	0.993138	-0.0806843	0.826685	0.98565	-0.889548	0.013015	0.20448	0.14959	0.684512	0.96199	0	AT1G02950	GSTF4	ATGSTF4|F22D16.5|F22D16_5|GLUTATHIONE S-TRANSFERASE 31|GST31|glutathione S-transferase F4	glutathione S-transferase F4
AT1G02960	-0.0253801	0.941912	0.981864	0.0836621	0.809327	0.994035	-0.213989	0.547493	0.875393	-0.626541	0.0920579	0.243163	-0.18007	0.614157	0.950812	0.0895196	0.796211	0.986264	-0.349811	0.331784	0.844933	0	AT1G02960	AT1G02960	F22D16.4|F22D16_4	kinetochore protein
AT1G02965	0	1	1	1.53107	0.797166	1	0	1	1	0	1	1	0	1	1	0.165866	0.977962	1	0	1	1	0	AT1G02965	AT1G02965	-	hypothetical protein
AT1G02970	-0.394328	0.366227	0.64682	-0.155047	0.719856	0.987301	-1.03168	0.0253658	0.27917	0.693331	0.143856	0.329034	1.45551	0.00141221	0.0707614	0.361421	0.399489	0.905806	1.3265	0.0038131	0.122244	0	AT1G02970	WEE1	ATWEE1|F22D16.3|F22D16_3|WEE1 kinase homolog|WEE1-KINASE	WEE1-like kinase
AT1G02980	0.305903	0.909284	0.970925	-2.08837	0.456087	1	0.226338	0.933561	1	-3.24638	0.263275	0.486757	-3.94643	0.173846	1	-0.220348	0.934759	1	-3.79611	0.190833	1	0	AT1G02980	CUL2	ATCUL2|F22D16.2|F22D16_2|cullin 2	cullin 2
AT1G02990	0.0268191	0.938332	0.980758	0.250156	0.466771	0.965347	-0.704002	0.0548862	0.395563	0.979965	0.0080765	0.0383464	0.892842	0.0139493	0.286751	0.195741	0.56929	0.94729	1.12125	0.00200111	0.0785488	0	AT1G02990	AT1G02990	F22D16.1|F22D16_1	hypothetical protein
AT1G03000	-0.229228	0.335331	0.618534	-0.170667	0.470174	0.966889	-0.29546	0.228802	0.678803	0.121959	0.628932	0.804072	0.176377	0.471429	0.918087	-0.0383492	0.87069	0.991898	0.259443	0.290919	0.819688	0	AT1G03000	PEX6	F10O3.18|F10O3_18|peroxin 6	peroxin 6
AT1G03010	-1.89748	0.0190836	0.0897022	-1.02562	0.186232	0.844545	0.0850241	0.912635	0.98425	-1.83354	0.03457	0.11924	-1.12467	0.157233	0.746483	-0.18971	0.803363	1	-0.611137	0.436776	0.8925	0	AT1G03010	AT1G03010	F10O3.17|F10O3_17	Phototropic-responsive NPH3 family protein
AT1G03020	3.61229	0.0514239	0.187176	2.07137	0.269615	1	-1.67566	0.442947	1	3.02782	0.147462	0.334879	0.477843	0.833987	1	2.82889	0.128493	1	0	1	1	0	AT1G03020	AT1G03020	F10O3.16|F10O3_16	Thioredoxin superfamily protein
AT1G03022	0	1	1	0	1	1	0	1	1	0	1	1	0	1	1	0	1	1	0	1	1	0
AT1G03030	0.23191	0.113148	0.323069	-0.18248	0.21517	0.867116	-0.288156	0.0635324	0.4199	0.699883	7.52462e-06	8.78734e-05	0.104453	0.501002	0.927085	-0.151819	0.301686	0.848745	0.0959923	0.539602	0.927594	0	AT1G03030	AT1G03030	F10O3.15|F10O3_15	P-loop containing nucleoside triphosphate hydrolases superfamily protein
AT1G03040	0.177104	0.262599	0.542884	-0.0351817	0.823823	0.994035	0.0724601	0.656104	0.915707	0.267855	0.102539	0.262177	0.0885276	0.582175	0.945917	-0.0351169	0.824073	0.990463	-0.0584963	0.718949	0.968268	0	AT1G03040	AT1G03040	F10O3.14|F10O3_14	basic helix-loop-helix (bHLH) DNA-binding superfamily protein
AT1G03050	-4.81671	0.414855	1	-4.99538	0.397762	1	-3.94345	0.50442	1	3.54216	0.549922	1	0	1	1	-5.02948	0.394549	1	0	1	1	0	AT1G03050	AT1G03050	F10O3.13|F10O3_13	ENTH/ANTH/VHS superfamily protein
AT1G03055	-0.545752	0.471764	0.733429	-0.0779062	0.917096	0.999689	0.39206	0.604347	0.897413	-0.496354	0.520013	0.724228	-0.546096	0.469934	0.917236	0.0356458	0.961943	1	-0.381786	0.613656	0.94684	0	AT1G03055	D27	A. thaliana homolog of rice D27|AtD27|DWARF27	beta-carotene isomerase D27-like protein
AT1G03060	-0.317118	0.137071	0.365696	-0.171299	0.418204	0.952536	0.020403	0.924842	0.986643	0.262955	0.227924	0.445415	0.329849	0.122473	0.698345	-0.157275	0.457059	0.91879	0.184234	0.391707	0.872049	0	AT1G03060	SPI	F10O3.12|F10O3_12|SPIRRIG	BEACH-DOMAIN HOMOLOG A1
AT1G03070	0.0364388	0.960408	0.988705	0.394713	0.586106	0.975093	0.940152	0.199528	0.646866	0.397162	0.579144	0.767816	-0.968608	0.183542	0.773257	-0.526177	0.477436	1	-1.20824	0.102675	0.608292	0	AT1G03070	AT1G03070	AtLFG4|F10O3.11|F10O3_11|LFG4|LIFEGUARD 4	Bax inhibitor-1 family protein
AT1G03080	1.25902	2.69534e-08	4.63797e-07	0.294378	0.196539	0.852809	0.0611941	0.793189	0.96007	0.773714	0.000858943	0.00593497	0.290329	0.208641	0.795966	0.337369	0.138585	0.672008	0.249731	0.281434	0.812752	0	AT1G03080	NET1D	F10O3.10|F10O3_10|Networked 1D	kinase interacting (KIP1-like) family protein
AT1G03090	0.314698	0.213942	0.481256	-0.000734964	0.997688	0.999689	-0.35078	0.185144	0.631165	1.0828	3.97745e-05	0.000395454	0.336845	0.200872	0.79045	0.00313749	0.990125	0.999784	0.361883	0.171287	0.71647	0	AT1G03090	MCCA	-	methylcrotonyl-CoA carboxylase alpha chain
AT1G03100	-0.330794	0.316113	0.600552	-0.308772	0.345731	0.928365	-0.0777676	0.818019	0.966625	-0.320053	0.366179	0.593056	0.00567891	0.986533	0.998922	-0.277892	0.395428	0.904723	-0.644636	0.0647832	0.5195	0	AT1G03100	AT1G03100	F10O3.8|F10O3_8	Pentatricopeptide repeat (PPR) superfamily protein
AT1G03103	0	1	1	0	1	1	0	1	1	0	1	1	2.5962	0.661414	1	0	1	1	0	1	1	0	AT1G03103	AT1G03103	-	Bifunctional inhibitor/lipid-transfer protein/seed storage 2S albumin superfamily protein
AT1G03106	-4.7171	0.326146	0.609876	-5.85756	0.22273	1	-4.80562	0.31715	1	3.54187	0.463816	0.677657	1.44299	0.768222	1	-4.95077	0.302511	1	1.17349	0.811216	1	0	AT1G03106	AT1G03106	-	hypothetical protein
AT1G03110	-0.274005	0.136395	0.364445	0.0972483	0.593479	0.976151	0.156521	0.399139	0.805224	-0.685497	0.000366608	0.00285264	0.0232728	0.899448	0.992495	0.00459913	0.97988	0.999389	-0.126664	0.494613	0.912292	0	AT1G03110	TRM82	AtTRM82|F10O3.6|F10O3_6|tRNA modification 82	Transducin/WD40 repeat-like superfamily protein
AT1G03120	1.28116	0.528246	0.774106	0.466813	0.821157	1	2.58372	0.199248	1	-1.79432	0.36393	0.59117	-0.807837	0.658607	1	0.28321	0.891532	1	-0.345458	0.849191	0.987116	0	AT1G03120	RAB28	ATRAB28|F10O3.5|F10O3_5|responsive to abscisic acid 28	responsive to abscisic acid 28
AT1G03130	0.359266	0.000856959	0.00673424	-0.0351274	0.744531	0.987533	-0.32984	0.00232706	0.0778542	0.541959	5.86482e-07	8.49407e-06	-0.037075	0.732304	0.973724	-0.170778	0.11324	0.62455	0.158901	0.142645	0.677192	0	AT1G03130	PSAD-2	PSI-D|photosystem I subunit D-2	photosystem I subunit D-2
AT1G03140	-0.0603054	0.63755	0.841705	-0.100904	0.428787	0.954581	-0.0789173	0.547043	0.875234	0.238458	0.0723779	0.205753	0.0080787	0.950672	0.994878	-0.169853	0.183298	0.741154	-0.0496288	0.705813	0.96712	0	AT1G03140	AT1G03140	F10O3.3|F10O3_3	splicing factor Prp18 family protein
AT1G03150	-0.115022	0.501448	0.755756	-0.0504775	0.767015	0.990626	-0.0198986	0.908781	0.983068	-0.317677	0.0743709	0.209941	-0.269484	0.121396	0.695788	0.0554797	0.74432	0.97731	-0.0456109	0.793059	0.980144	0	AT1G03150	AT1G03150	F10O3.2|F10O3_2	Acyl-CoA N-acyltransferases (NAT) superfamily protein
AT1G03160	0.20288	0.244848	0.520646	0.244428	0.158699	0.809947	0.314795	0.0774881	0.45727	0.120793	0.500235	0.708625	-0.356151	0.0445555	0.49792	0.244258	0.158844	0.708345	-0.0947241	0.592184	0.941525	0	AT1G03160	FZL	F10O3.1|F10O3_1|FZO-like	FZO-like protein
AT1G03170	-1.29796	0.544144	0.784683	-5.41253	0.0234562	1	-4.36058	0.0679211	1	0	1	1	3.86989	0.106224	1	-1.276	0.549018	1	4.84059	0.0419095	0.442738	0	AT1G03170	FAF2	F15K9.22|F15K9_22|FANTASTIC FOUR 2|FLORAL TRANSITION AT THE MERISTEM5|FTM5	FANTASTIC four-like protein (DUF3049)
AT1G03180	-0.315369	0.437793	0.709032	-0.652173	0.109278	0.729496	-0.570584	0.17267	0.617027	-0.186141	0.669516	0.826711	0.513154	0.218711	0.803824	-0.279717	0.489209	0.928833	0.303356	0.470932	0.904291	0	AT1G03180	AT1G03180	F15K9.21|F15K9_21	non-structural protein
AT1G03190	-0.419593	0.215173	0.48286	-0.0270644	0.935458	0.999689	-0.338385	0.329172	0.764732	-0.0662009	0.853586	0.92996	0.126626	0.715065	0.970956	-0.0801724	0.810532	0.988129	0.120239	0.730248	0.969829	0	AT1G03190	UVH6	ARABIDOPSIS THALIANA XERODERMA PIGMENTOSUM GROUP D|ATXPD|ULTRAVIOLET HYPERSENSITIVE 6	RAD3-like DNA-binding helicase protein
AT1G03200	0	1	1	0	1	1	2.34215	0.694828	1	-1.81436	0.7612	1	-2.51442	0.673609	1	0	1	1	-2.36409	0.692116	1	0	AT1G03200	AT1G03200	F15K9.24|F15K9_24	hypothetical protein
AT1G03210	0.389425	0.15054	0.387828	0.340867	0.206856	0.859355	0.372697	0.17736	0.623357	-0.200965	0.473188	0.685508	0.119253	0.660356	0.959976	0.321935	0.233218	0.794121	-0.00282873	0.991742	1	0	AT1G03210	AT1G03210	F15K9.19|F15K9_19	Phenazine biosynthesis PhzC/PhzF protein
AT1G03220	-0.777426	5.36954e-09	9.85767e-08	0.199823	0.129228	0.765721	0.396927	0.00277163	0.0861722	-0.474943	0.000391351	0.00301883	-0.0654047	0.620138	0.951572	0.250281	0.0573019	0.467943	-0.0660557	0.617282	0.948343	0	AT1G03220	AT1G03220	F15K9.17|F15K9_17	Eukaryotic aspartyl protease family protein
AT1G03230	0.099416	0.569536	0.802107	0.330387	0.0578729	0.573173	0.273508	0.12023	0.541201	0.380098	0.0306655	0.108608	0.212634	0.223683	0.809839	0.25124	0.149382	0.68999	0.168131	0.337043	0.847768	0	AT1G03230	AT1G03230	F15K9.16|F15K9_16	Eukaryotic aspartyl protease family protein
AT1G03240	0	1	1	2.42567	0.682304	1	0	1	1	0	1	1	0	1	1	0.165866	0.977962	1	0	1	1	0	AT1G03240	AT1G03240	F15K9.25|F15K9_25	hypothetical protein
AT1G03250	0.196693	0.194974	0.455535	-0.0928968	0.540932	0.970358	-0.223414	0.156177	0.596242	0.357543	0.0253247	0.0940331	0.0756487	0.630573	0.954266	-0.0486446	0.74855	0.97731	0.0342623	0.828765	0.984205	0	AT1G03250	AT1G03250	F15K9.15|F15K9_15	R3H domain protein
AT1G03260	-0.113569	0.714531	0.881902	0.289588	0.345011	0.928365	0.574271	0.0653652	0.425108	-0.588975	0.0643864	0.188689	-0.160688	0.600251	0.948049	0.143491	0.640564	0.960377	-0.386523	0.212118	0.757146	0	AT1G03260	AT1G03260	F15K9.14|F15K9_14	SNARE associated Golgi protein family
AT1G03270	0.585117	0.253525	0.532107	-0.561963	0.285267	0.908498	-0.424149	0.440908	0.827044	0.218085	0.702429	0.846776	1.29985	0.0148885	0.295107	0.27244	0.595465	1	1.17745	0.0284705	0.375958	0	AT1G03270	AT1G03270	F15K9.13|F15K9_13	CBS domain protein with a domain protein (DUF21)
AT1G03280	-0.0446931	0.786643	0.919776	0.109861	0.502828	0.968912	-0.233942	0.168925	0.611429	0.156187	0.368551	0.595457	0.190278	0.261215	0.831969	-0.0799248	0.626938	0.9583	-0.0366374	0.830672	0.984205	0	AT1G03280	AT1G03280	F15K9.12|F15K9_12	Transcription factor TFIIE, alpha subunit
AT1G03290	0.59794	0.0125165	0.0643285	0.316255	0.187086	0.844766	0.298592	0.229341	0.679502	-0.0247501	0.921694	0.966803	-0.0879235	0.71903	0.971021	0.453515	0.0576594	0.469516	-0.322612	0.194124	0.73827	0	AT1G03290	AT1G03290	F15K9.11|F15K9_11	ELKS/Rab6-interacting/CAST family protein
AT1G03300	-1.03236	0.0831613	0.262851	0.0995828	0.862412	0.996911	-0.135488	0.819771	0.967011	-0.0619679	0.919243	0.965558	-0.281009	0.638756	0.955231	0.422871	0.45946	1	-1.13346	0.0706661	0.537891	0	AT1G03300	ATDUF1	DOMAIN OF UNKNOWN FUNCTION 724 1|DUF1|F15K9.10|F15K9_10	agenet domain protein (DOMAIN OF UNKNOWN FUNCTION 724 1)
AT1G03310	-0.367527	0.0310932	0.12996	-0.0918979	0.58669	0.975127	-0.00395612	0.981682	0.997281	-0.143448	0.414118	0.636428	0.0643266	0.707434	0.969903	-0.0376159	0.823739	0.990381	0.148347	0.387732	0.869162	0	AT1G03310	DBE1	ARABIDOPSIS THALIANA ISOAMYLASE 2|ATISA2|AtBE2|BE2|BRANCHING ENZYME 2|F15K9.9|F15K9_9|ISA2|debranching enzyme 1	debranching enzyme 1
AT1G03320	-0.229235	0.838868	0.942219	1.33733	0.213479	0.865257	2.01429	0.0626185	0.41839	-3.29072	0.0104014	0.0469729	0.463548	0.642791	0.955911	0.988262	0.360481	1	-2.32961	0.0345708	0.40808	0	AT1G03320	AT1G03320	F15K9.8|F15K9_8	hypothetical protein
AT1G03330	-0.0258289	0.873158	0.958159	-0.0353327	0.826688	0.994326	-0.324789	0.0490469	0.375286	0.248556	0.137087	0.318827	-0.17416	0.293771	0.850226	-0.0687831	0.669989	0.965897	0.220611	0.181935	0.725577	0	AT1G03330	LSM2	F15K9.7|F15K9_7|SM-like 2	Small nuclear ribonucleoprotein family protein
AT1G03340	-0.151779	0.775649	0.913737	-1.03052	0.0577012	0.572137	-0.299852	0.585768	0.89147	-1.01205	0.0951468	0.248865	-1.58943	0.00801732	0.213154	-0.72128	0.17935	1	-0.131391	0.813795	0.981607	0	AT1G03340	AT1G03340	F15K9.6|F15K9_6	hypothetical protein
AT1G03350	-0.121297	0.382951	0.662251	-0.197019	0.155213	0.80493	0.111663	0.428589	0.821716	-0.238929	0.0975295	0.25292	-0.0738651	0.59842	0.948049	-0.247756	0.07405	0.525991	-0.187138	0.185316	0.729628	0	AT1G03350	AT1G03350	F15K9.5|F15K9_5	BSD domain-containing protein
AT1G03360	0.203361	0.345571	0.628973	0.0499469	0.81661	0.994035	0.1497	0.494	0.847999	-0.759891	0.000801432	0.00559721	-0.194235	0.373354	0.887191	0.224932	0.295278	0.844482	0.0126093	0.953905	0.999385	0	AT1G03360	RRP4	ATRRP4|F15K9.4|F15K9_4|ribosomal RNA processing 4	ribosomal RNA processing 4
AT1G03365	0.0823212	0.753256	0.903248	0.0861029	0.741271	0.987301	0.098062	0.713684	0.936835	-0.442026	0.109679	0.27437	-0.112965	0.671003	0.961694	0.178481	0.492977	0.929578	0.0237505	0.928932	0.996025	0	AT1G03365	AT1G03365	-	RING/U-box superfamily protein
AT1G03370	-0.0695481	0.815894	0.93268	0.184177	0.534278	0.970358	-0.262697	0.392163	0.800792	0.0693991	0.825285	0.915761	0.475155	0.118324	0.690562	0.0421522	0.887094	0.992245	0.143874	0.640209	0.953385	0	AT1G03370	AT1G03370	F15K9.2|F15K9_2	C2 calcium/lipid-binding and GRAM domain containing protein
AT1G03380	-0.20292	0.541	0.782491	-0.130534	0.692939	0.986983	-0.240223	0.476826	0.840812	0.557718	0.100284	0.258075	0.120262	0.721324	0.971221	-0.13062	0.692692	0.971616	-0.398671	0.244182	0.783246	0	AT1G03380	ATG18G	ATATG18G|F21B7.1|homolog of yeast autophagy 18 (ATG18) G	autophagy 18 G-like protein
AT1G03390	-2.00625	0.737734	1	-2.18492	0.715353	1	-1.13299	0.850012	1	0	1	1	0	1	1	-2.21902	0.711109	1	0	1	1	0	AT1G03390	AT1G03390	F21B7.2|F21B7_2	HXXXD-type acyl-transferase family protein
AT1G03400	-0.611699	0.228478	0.499928	-0.328307	0.51432	0.970358	-1.23022	0.0209325	0.252354	0.555125	0.313249	0.539551	0.0260616	0.961929	0.996356	-0.200686	0.689584	0.970505	0.109557	0.841491	0.985745	0	AT1G03400	AT1G03400	F21B7.39|F21B7_39	2-oxoglutarate (2OG) and Fe(II)-dependent oxygenase superfamily protein
AT1G03410	1.20143	4.40369e-07	6.54621e-06	0.258406	0.28486	0.908498	-0.223705	0.387796	0.799491	1.61061	1.43297e-10	3.33226e-09	0.198909	0.439046	0.910921	0.152376	0.529284	0.937202	0.666089	0.0087652	0.204314	0	AT1G03410	2A6	F21B7.3	2-oxoglutarate (2OG) and Fe(II)-dependent oxygenase superfamily protein
AT1G03430	0.269711	0.193811	0.454057	-0.303243	0.147139	0.793426	0.10385	0.626663	0.90459	0.121085	0.575334	0.765943	-0.060671	0.774627	0.979273	-0.148208	0.476796	0.924603	-0.217876	0.309083	0.831761	0	AT1G03430	AHP5	F21B7.5|histidine-containing phosphotransfer factor 5	histidine-containing phosphotransfer factor 5
AT1G03440	-0.339133	0.181143	0.436023	-0.67214	0.00817974	0.197462	-0.304703	0.23975	0.692643	0.418529	0.110616	0.275768	-0.151199	0.562122	0.942204	-0.473743	0.0611534	0.481516	-0.117085	0.654903	0.956607	0	AT1G03440	AT1G03440	F21B7.6|F21B7_6	Leucine-rich repeat (LRR) family protein
AT1G03445	-1.46634	0.493967	0.750985	-3.51223	0.129167	1	-0.00950076	0.996421	1	0.835673	0.692283	0.841422	-0.200678	0.924508	1	-0.659679	0.753996	1	-2.99063	0.199955	0.745535	0	AT1G03445	BSU1	BRI1 SUPPRESSOR 1|F21B7.7	Serine/threonine protein phosphatase family protein
AT1G03457	0.470036	0.0479247	0.177918	0.0965425	0.685431	0.986383	-0.025702	0.917386	0.984762	0.108477	0.66785	0.826225	0.183755	0.452985	0.913563	0.032438	0.891854	0.992886	0.423448	0.0832639	0.562249	0	AT1G03457	AT1G03457	AtBRN2|BRN2|Bruno-like 2|F21B7.8	RNA-binding (RRM/RBD/RNP motifs) family protein
AT1G03470	0.20342	0.533861	0.777774	0.356728	0.272283	0.900438	0.0903281	0.787299	0.958732	0.524234	0.116891	0.286257	0.205797	0.533697	0.937522	0.321458	0.322656	0.859922	0.265031	0.424177	0.886695	0	AT1G03470	NET3A	F21B7.9|Networked 3A	Kinase interacting (KIP1-like) family protein
AT1G03475	-0.157887	0.0463371	0.173651	-0.0286894	0.716142	0.987301	-0.0160319	0.841514	0.971473	-0.0180699	0.823883	0.915074	-0.0302062	0.705634	0.969535	-0.0736548	0.350696	0.880248	0.0808362	0.312734	0.834204	0	AT1G03475	LIN2	ATCPO-I|COPROPORPHYRINOGEN III OXIDASE|CPO|F21B7.10|HEMF1|LESION INITIATION 2	Coproporphyrinogen III oxidase
AT1G03490	0	1	1	0	1	1	0	1	1	1.97194	0.741587	1	0	1	1	0.229681	0.969479	1	2.04857	0.730817	1	0	AT1G03490	NAC006	ANAC006|F21B7.11|NAC domain containing protein 6	NAC domain containing protein 6
AT1G03495	3.99712	4.27214e-10	8.84423e-09	0.951195	0.145261	0.78983	2.22091	0.00064763	0.0350917	2.14319	0.000390294	0.00301285	1.48395	0.0140071	0.287346	0.190235	0.774159	0.981101	-0.623572	0.31276	0.834204	0	AT1G03495	AT1G03495	F21B7.12	HXXXD-type acyl-transferase family protein
AT1G03510	0.147896	0.772127	0.9123	-0.836173	0.109174	0.729346	-0.0454992	0.931277	0.987839	-0.552765	0.321355	0.548164	0.23887	0.646849	0.95674	-0.215103	0.674441	1	0.390589	0.454208	0.897759	0	AT1G03510	AT1G03510	F21B7.13	Tetratricopeptide repeat (TPR)-like superfamily protein
AT1G03520	-0.621359	0.0527437	0.190715	-0.0930626	0.76614	0.990626	0.0139807	0.965563	0.994246	-0.334327	0.322999	0.549918	-0.129488	0.688327	0.965158	0.0397952	0.89841	0.993658	-0.112025	0.730209	0.969829	0	AT1G03520	AT1G03520	F21B7.14	Core-2/I-branching beta-1,6-N-acetylglucosaminyltransferase family protein
AT1G03530	-0.311538	0.170256	0.419084	-0.156897	0.485428	0.968912	0.303292	0.184986	0.631165	-0.720954	0.00257891	0.0149808	-0.0343574	0.87897	0.991152	-0.0473233	0.832878	0.991414	-0.301248	0.187688	0.730846	0	AT1G03530	NAF1	ATNAF1|F21B7.15|nuclear assembly factor 1	nuclear assembly factor 1
AT1G03540	3.8606	0.513303	1	0	1	1	0	1	1	0	1	1	1.90675	0.748676	1	0	1	1	0	1	1	0	AT1G03540	AT1G03540	F21B7.16	Pentatricopeptide repeat (PPR-like) superfamily protein
AT1G03550	0.151549	0.720408	0.885148	-0.152257	0.71963	0.987301	0.0854214	0.844472	0.972214	-0.402098	0.374696	0.601346	0.253767	0.553682	0.941521	-0.246501	0.561887	0.944981	-0.0131211	0.975888	0.999723	0	AT1G03550	SCAMP4	AtSCAMP4|F21B7.17|F21B7_17|Secretory carrier membrane protein 4	Secretory carrier membrane protein (SCAMP) family protein
AT1G03560	0.0283142	0.930367	0.978177	-0.130668	0.686324	0.986755	0.190737	0.562637	0.882301	-0.0314496	0.924932	0.968597	-0.146238	0.655044	0.959036	-0.0547961	0.865288	0.991898	-0.26684	0.418804	0.883919	0	AT1G03560	AT1G03560	F21B7.18	Pentatricopeptide repeat (PPR-like) superfamily protein
AT1G03590	0.0815026	0.693226	0.869815	0.14202	0.489869	0.968912	-0.136003	0.520901	0.862021	0.350296	0.101501	0.260395	0.131305	0.533529	0.937522	0.160521	0.434894	0.915328	0.258027	0.221788	0.76604	0	AT1G03590	AT1G03590	F21B7.20	Protein phosphatase 2C family protein
AT1G03600	-0.179949	0.0740702	0.242207	0.0419813	0.676277	0.986035	-0.0702925	0.487345	0.84545	0.171806	0.0907465	0.240709	0.0209998	0.835469	0.986189	-0.217458	0.0307134	0.343334	0.148706	0.141536	0.675227	0	AT1G03600	PSB27	F21B7.21	photosystem II family protein
AT1G03610	-0.239889	0.433717	0.705063	0.00898139	0.976485	0.999689	-0.181653	0.558678	0.880193	0.475129	0.128012	0.304775	0.103388	0.738748	0.974184	0.00854701	0.977618	0.998962	-0.135919	0.663423	0.957484	0	AT1G03610	AT1G03610	F21B7.22	plant/protein (DUF789)
AT1G03620	-0.959268	0.476262	0.737476	-1.78733	0.196134	0.852809	-0.10291	0.939059	0.989134	-1.49377	0.322244	0.549243	1.38025	0.292636	0.850226	-1.82236	0.187802	1	0.0483885	0.971355	0.99963	0	AT1G03620	AT1G03620	F21B7.23	ELMO/CED-12 family protein
AT1G03630	0.0870723	0.325292	0.609417	-0.0343716	0.69735	0.987301	0.165402	0.0652256	0.424893	0.00547973	0.951748	0.983042	0.0127612	0.886093	0.991895	-0.297441	0.000796812	0.0283727	-0.0394809	0.659005	0.957423	0	AT1G03630	POR C	F21B7.24|NADPH:PROTOCHLOROPHYLLIDE OXIDOREDUCTASE|PORC|protochlorophyllide oxidoreductase C	protochlorophyllide oxidoreductase C
AT1G03650	0.192313	0.546401	0.786099	-0.189914	0.552726	0.973366	-0.163618	0.620868	0.902583	-0.296524	0.390998	0.615691	0.0830381	0.801074	0.982762	-0.0806411	0.800426	0.987308	0.0299301	0.928183	0.99574	0	AT1G03650	AT1G03650	F21B7.25	Acyl-CoA N-acyltransferases (NAT) superfamily protein
AT1G03660	-0.80146	0.190667	0.449694	-1.22729	0.0471996	0.528013	0.664905	0.267103	0.715587	-1.46592	0.0232997	0.0882185	-0.429647	0.466909	0.916305	-0.12927	0.827868	1	-1.05547	0.0828491	0.561269	0	AT1G03660	AT1G03660	F21B7.26|F21B7_26	Ankyrin-repeat containing protein
AT1G03670	0	1	1	0	1	1	0	1	1	1.10071	0.854416	1	0	1	1	0	1	1	0	1	1	0	AT1G03670	AT1G03670	F21B7.27	ankyrin repeat family protein
AT1G03680	-0.256296	0.00619479	0.0364401	-0.14065	0.132276	0.770918	0.0157385	0.867062	0.976936	0.125411	0.183936	0.387037	-0.0890171	0.343284	0.877967	-0.142576	0.127035	0.655796	0.0520709	0.579494	0.938649	0	AT1G03680	THM1	ABC transporter of the mitochondrion 1|ARABIDOPSIS THIOREDOXIN M-TYPE 1|ATHM1|ATM1|THIOREDOXIN M-TYPE 1|TRX-M1|thioredoxin M-type 1	thioredoxin M-type 1
AT1G03687	-0.0163527	0.933937	0.979346	-0.194359	0.323924	0.92368	0.127135	0.528172	0.866026	-0.262824	0.205156	0.41604	-0.264186	0.188995	0.778375	-0.00552073	0.977543	0.998946	-0.00848707	0.966264	0.99963	0	AT1G03687	AT1G03687	F21B7.29|F21B7_29	DTW domain-containing protein
AT1G03700	-1.5409	0.0208117	0.0958878	0.462914	0.447843	0.959511	0.861003	0.164668	0.60603	-1.58889	0.0177278	0.071331	0.313028	0.599142	0.948049	0.729289	0.229484	1	-0.130345	0.829143	0.984205	0	AT1G03700	AT1G03700	CASP-like protein 1C2|CASPL1C2|F21B7.30	Uncharacterized protein family (UPF0497)
AT1G03710	1.08729	0.213374	0.480483	0.831924	0.341216	0.927394	0.641551	0.477429	0.841241	0.0273914	0.97568	0.994449	-0.208347	0.813028	0.984219	0.27664	0.754234	1	-0.446531	0.617667	0.948585	0	AT1G03710	AT1G03710	F21B7.31	Cystatin/monellin superfamily protein
AT1G03720	0	1	1	0	1	1	0	1	1	1.10071	0.854417	1	0	1	1	0	1	1	1.53867	0.796779	1	0	AT1G03720	AT1G03720	F21B7.32	Cysteine proteinases superfamily protein
AT1G03730	0.0330147	0.880368	0.960659	0.232289	0.284497	0.90832	-0.313521	0.173815	0.618717	0.263851	0.265467	0.489475	0.387712	0.0894733	0.631763	0.10933	0.615285	0.956187	0.374725	0.103029	0.608599	0	AT1G03730	AT1G03730	F21B7.33	pyrroline-5-carboxylate reductase
AT1G03740	0.180619	0.437285	0.708594	0.570464	0.0132594	0.270617	-0.563917	0.0210077	0.252913	0.668892	0.0069684	0.0340161	0.724833	0.00276381	0.109563	0.815879	0.000381371	0.0158716	0.846286	0.000484795	0.0283253	0	AT1G03740	AT1G03740	F21B7.34	Protein kinase superfamily protein
AT1G03750	-0.209267	0.579827	0.808164	-0.0897055	0.810415	0.994035	-0.34287	0.386576	0.79937	-0.391599	0.35868	0.58644	0.015481	0.968987	0.996829	-0.198442	0.596614	0.953399	0.354961	0.369469	0.86127	0	AT1G03750	SWI2	CHR9|CHROMATIN REMODELING 9|F21M11.34|F21M11_34|SNF2|SUCROSE NON-FERMENTING 2|switch 2	switch 2
AT1G03760	0.260343	0.330353	0.613741	-0.0340372	0.898831	0.999689	-0.335509	0.227348	0.676412	0.727533	0.0091867	0.0426332	0.220194	0.427146	0.90465	0.19558	0.46331	0.920729	0.188451	0.499273	0.913042	0	AT1G03760	AT1G03760	F21M11.33|F21M11_33	Prefoldin chaperone subunit family protein
AT1G03770	0.250511	0.553219	0.790251	0.0172417	0.96745	0.999689	-0.0401584	0.927034	0.987134	0.650392	0.137378	0.319253	0.265004	0.540145	0.938627	0.0677698	0.872377	0.991898	-0.139071	0.752607	0.97512	0	AT1G03770	RING1B	ARABIDOPSIS THALIANA RING 1B|ATRING1B|F21M11.32|F21M11_32|RING 1B	RING 1B
AT1G03780	-0.289707	0.300214	0.585973	-0.510499	0.0678568	0.609734	-0.142502	0.616846	0.902083	-0.352521	0.232523	0.451318	0.102836	0.717024	0.971021	-0.24462	0.378984	0.897846	0.196445	0.489671	0.911451	0	AT1G03780	TPX2	AtTPX2|F21M11.31|F21M11_31|targeting protein for XKLP2	targeting protein for XKLP2
AT1G03790	-1.26541	0.440964	0.711182	0.682068	0.636876	0.983356	-0.224798	0.889427	0.981533	1.16585	0.460741	0.675282	1.81439	0.227897	0.812345	1.7136	0.224686	1	3.48882	0.0178669	0.304403	0	AT1G03790	SOM	AtTZF4|F21M11.30|F21M11_30|SOMNUS|TZF4|Tandem CCCH Zinc Finger protein 4	Zinc finger C-x8-C-x5-C-x3-H type family protein
AT1G03800	0.405815	0.66664	0.856755	-0.86819	0.365574	0.932727	-0.31922	0.743075	0.946276	1.44598	0.133605	0.313489	0.025599	0.979072	0.997529	-0.231023	0.807297	1	-0.0854588	0.93075	0.996348	0	AT1G03800	ERF10	ARABIDOPSIS THALIANA RF DOMAIN PROTEIN 10|ATERF10|ERF domain protein 10|F21M11.29|F21M11_29	ERF domain protein 10
AT1G03810	0	1	1	0	1	1	0	1	1	0	1	1	0	1	1	0	1	1	0	1	1	0	AT1G03810	AT1G03810	F21M11.28|F21M11_28	Nucleic acid-binding, OB-fold-like protein
AT1G03820	-0.693922	0.0321697	0.13299	0.364942	0.253164	0.890659	0.337419	0.296079	0.739419	-1.45831	1.55464e-05	0.000170049	-0.576494	0.0743611	0.593094	-0.198683	0.53572	0.939769	-0.4387	0.174887	0.719185	0	AT1G03820	AT1G03820	F21M11.27|F21M11_27	E6-like protein
AT1G03830	-0.203472	0.497991	0.754316	0.0186462	0.949724	0.999689	0.358157	0.238739	0.691926	-0.84711	0.00916034	0.0425258	-0.39961	0.185514	0.775177	0.319888	0.275135	0.831645	0.169815	0.567699	0.935668	0	AT1G03830	AT1G03830	F21M11.26|F21M11_26	guanylate-binding family protein
AT1G03840	0.969376	0.0222468	0.10067	0.791856	0.0615785	0.587549	0.410466	0.352187	0.776506	-0.782317	0.0930678	0.244864	0.490439	0.248769	0.823287	-0.0151526	0.971965	0.998322	-0.2974	0.497779	0.912617	0	AT1G03840	MGP	F21M11.25|F21M11_25|IDD3|INDETERMINATE DOMAIN 3|Magpie	C2H2 and C2HC zinc fingers superfamily protein
AT1G03850	-0.127101	0.632066	0.837771	-0.208342	0.431531	0.955178	0.354158	0.184606	0.630733	-0.516805	0.0571338	0.173083	-0.491922	0.0650201	0.565417	-0.0532064	0.840464	0.991455	-0.32241	0.226754	0.770547	0	AT1G03850	GRXS13	ATGRXS13|F21M11.22|F21M11_22|glutaredoxin 13	Glutaredoxin family protein
AT1G03860	0.0528568	0.488245	0.74674	0.0418024	0.582554	0.974142	0.102454	0.184848	0.630925	0.0257396	0.741455	0.868914	-0.0118984	0.876997	0.990449	-0.0225239	0.767226	0.979655	-0.0372738	0.629035	0.951846	0	AT1G03860	PHB2	ATPHB2|F21M11.21|F21M11_21|prohibitin 2	prohibitin 2
AT1G03870	-1.30013	1.13916e-21	4.89658e-20	-0.233206	0.0847863	0.661318	-0.0026101	0.984648	0.997416	-0.746281	4.67646e-08	8.01475e-07	-0.222352	0.101186	0.660874	-0.500664	0.000217293	0.0101008	-0.142855	0.292503	0.820144	0	AT1G03870	FLA9	F21M11.20|F21M11_20|FASCICLIN-like arabinoogalactan 9	FASCICLIN-like arabinoogalactan 9
AT1G03880	-1.6146	0.377433	0.656764	0.00743766	0.996592	1	0.385405	0.826922	1	-0.899508	0.622424	0.79988	-4.76578	0.0212698	1	1.26298	0.462826	1	-1.87002	0.31552	0.836062	0	AT1G03880	CRU2	CRB|CRUCIFERIN B|F21M11.19|F21M11_19|cruciferin 2	cruciferin 2
AT1G03890	0	1	1	0	1	1	0	1	1	0	1	1	0	1	1	2.64938	0.654522	1	0	1	1	0	AT1G03890	AT1G03890	F21M11.18|F21M11_18	RmlC-like cupins superfamily protein
AT1G03900	-0.075328	0.48512	0.744834	-0.0696701	0.516611	0.970358	0.0239574	0.82756	0.968891	-0.00516977	0.963154	0.988419	-0.107651	0.326168	0.872309	-0.0968808	0.367201	0.890185	-0.157473	0.153551	0.688616	0	AT1G03900	ABCI18	ATNAP4|ATP-binding cassette I18|F21M11.36|NAP4|non-intrinsic ABC protein 4	non-intrinsic ABC protein 4
AT1G03905	0.626895	0.132118	0.357302	0.534617	0.197717	0.853755	0.643628	0.131631	0.561556	-0.151058	0.724268	0.85993	0.243409	0.553143	0.941521	0.379815	0.36161	0.88757	-0.466789	0.269851	0.807859	0	AT1G03905	ABCI19	ATP-binding cassette I19	P-loop containing nucleoside triphosphate hydrolases superfamily protein
AT1G03910	0.308612	0.0245003	0.108448	0.139455	0.308813	0.917834	0.436312	0.00182205	0.0676567	-0.383184	0.00739682	0.0357418	-0.162846	0.23722	0.81853	0.324656	0.0173651	0.243996	-0.217283	0.117448	0.632729	0	AT1G03910	AT1G03910	CACTIN|CTN|F21M11.16|F21M11_16	cactus-binding carboxy-terminal, cactin
AT1G03920	1.73613	0.0112885	0.0593279	0.94226	0.172698	0.831183	0.75067	0.29402	0.737993	-0.179413	0.801785	0.903174	0.229794	0.736692	0.974184	0.0017927	0.997976	1	0.429001	0.530065	0.92382	0	AT1G03920	AT1G03920	F21M11.15|F21M11_15	Protein kinase family protein
AT1G03930	0.482891	0.00352197	0.0225587	0.154098	0.35272	0.929953	-0.0970684	0.575258	0.887135	0.429143	0.0140816	0.0597115	0.140366	0.413906	0.900271	0.256035	0.121643	0.643801	0.41179	0.0162443	0.288865	0	AT1G03930	ADK1	CASEIN KINASE I-LIKE 9 ALPHA|CASEIN KINASE I-LIKE 9 BETA|CKL9ALPHA|CKL9BETA|DUAL SPECIFICITY KINASE 1|F21M11.14|F21M11_14|dual specificity kinase 1	dual specificity kinase 1
AT1G03940	5.12832	9.81136e-13	2.53344e-11	2.39335	0.00101035	0.0426832	1.95492	0.00892537	0.168057	3.5353	5.89606e-08	9.97715e-07	2.41406	0.000218121	0.0172592	1.60625	0.0289957	0.331994	0.928435	0.161434	0.701728	0	AT1G03940	AT1G03940	F21M11.13|F21M11_13	HXXXD-type acyl-transferase family protein
AT1G03950	0.393362	0.102344	0.302551	-0.160407	0.507859	0.969298	-0.304749	0.225686	0.674487	0.573609	0.0238849	0.0898715	-0.234732	0.356041	0.881282	0.15037	0.532248	0.937816	0.242364	0.335949	0.847446	0	AT1G03950	VPS2.3	F21M11.12|F21M11_12|VPS2|vacuolar protein sorting-associated protein 2.3	vacuolar protein sorting-associated protein 2.3
AT1G03960	-0.115523	0.724539	0.886915	-0.0747998	0.818258	0.994035	0.0812402	0.808572	0.964283	-0.319124	0.358945	0.586488	-0.202165	0.545459	0.939731	0.459937	0.152995	0.697321	0.41704	0.206261	0.752155	0	AT1G03960	AT1G03960	F21M11.11|F21M11_11	Calcium-binding EF hand family protein
AT1G03970	0.120487	0.59539	0.817663	-0.102973	0.64987	0.983391	0.14691	0.525575	0.864794	-0.102994	0.66183	0.822332	-0.362485	0.117432	0.688298	0.0696668	0.757972	0.97731	0.00152513	0.994719	1	0	AT1G03970	GBF4	F21M11.10|F21M11_10|G-box binding factor 4	G-box binding factor 4
AT1G03980	-0.0728534	0.917431	0.973505	-0.122439	0.861145	0.996911	-0.753093	0.311612	0.751791	-0.169267	0.831359	0.919101	-0.630093	0.42015	0.901224	0.169271	0.807843	1	0.609121	0.414868	0.883706	0	AT1G03980	PCS2	ATPCS2|F21M11.9|F21M11_9|phytochelatin synthase 2	phytochelatin synthase 2
AT1G03982	3.2429	0.583474	1	0	1	1	0	1	1	0	1	1	0	1	1	0	1	1	0	1	1	0	AT1G03982	AT1G03982	-	PAK-box/P21-Rho-binding family protein
AT1G03990	-1.08189	0.852515	0.948873	-3.89442	0.509861	1	-3.80427	0.519707	1	4.30789	0.466072	0.679433	1.60544	0.787845	1	-4.8903	0.407905	1	0	1	1	0	AT1G03990	AT1G03990	F21M11.7|F21M11_7	Long-chain fatty alcohol dehydrogenase family protein
AT1G04000	-0.0209602	0.915818	0.973067	-0.28635	0.149089	0.797646	0.206097	0.307393	0.748687	-0.0651622	0.750772	0.87509	-0.297292	0.139513	0.723886	-0.246656	0.213305	0.776394	-0.58399	0.00432182	0.133118	0	AT1G04000	AT1G04000	F21M11.6|F21M11_6	hypothetical protein
AT1G04010	0.150124	0.726874	0.88839	0.0819772	0.848258	0.995907	-0.0857329	0.846687	0.972683	-0.542075	0.245908	0.465791	0.242682	0.580436	0.945917	-0.385067	0.373358	0.894983	0.0602538	0.891943	0.990342	0	AT1G04010	PSAT1	ATPSAT1|ERP1|F21M11.5|F21M11_5|enhanced response to Phytophthora 1|phospholipid sterol acyl transferase 1	phospholipid sterol acyl transferase 1
AT1G04020	-0.348548	0.100623	0.299282	-0.334874	0.112555	0.73513	-0.417205	0.057025	0.401086	-0.464491	0.0467915	0.149132	-0.123177	0.57829	0.945917	0.0390369	0.8521	0.991824	0.257732	0.241724	0.782927	0	AT1G04020	BARD1	ATBARD1|F21M11.4|F21M11_4|ROW1|breast cancer associated RING 1	breast cancer associated RING 1
AT1G04030	-0.21315	0.500544	0.755436	-0.0150705	0.961596	0.999689	0.242915	0.448455	0.830365	0.0242585	0.940346	0.976791	0.161697	0.607388	0.950802	0.29625	0.340649	0.87259	0.0885713	0.779872	0.978201	0	AT1G04030	AT1G04030	F21M11.3|F21M11_3	eisosome protein
AT1G04040	-1.22614	1.43211e-76	2.53353e-74	-0.195361	0.00272845	0.091746	-0.122378	0.0633506	0.419343	-1.22807	2.83688e-71	5.95356e-69	-0.113208	0.0859661	0.625541	-0.185806	0.00436145	0.0987123	-0.0672853	0.308366	0.831008	0	AT1G04040	AT1G04040	F21M11.2|F21M11_2	HAD superfamily, subfamily IIIB acid phosphatase
AT1G04050	-1.8661	0.0047141	0.0289638	-0.847044	0.18098	0.839804	-0.402306	0.532284	0.86757	-0.504901	0.455658	0.671565	0.387715	0.545758	0.939768	-1.01345	0.110734	1	0.320381	0.619456	0.94904	0	AT1G04050	SUVR1	AT1G04060|F21M11.35|F21M11_35|SDG13|SET DOMAIN PROTEIN 13|homolog of SU(var)3-9 1	histone-lysine N-methyltransferase SUVR2-like protein
AT1G04070	-0.056069	0.787408	0.920248	-0.11634	0.5745	0.97379	0.26955	0.200307	0.647821	-0.349162	0.104533	0.265715	-0.207127	0.321778	0.868823	-0.0346302	0.867045	0.991898	-0.233493	0.266613	0.805661	0	AT1G04070	TOM22-I	ATTOM22-I|F20D22.15|TOM22|translocase of outer membrane 22-I	translocase of outer membrane 22-I
AT1G04080	0.0818467	0.570282	0.802489	-0.0445805	0.756783	0.990015	0.344379	0.0181547	0.235636	-0.210453	0.153659	0.344278	-0.00558956	0.969077	0.996829	0.204655	0.153603	0.698163	-0.188397	0.194515	0.739356	0	AT1G04080	PRP39	F20D22.14	Tetratricopeptide repeat (TPR)-like superfamily protein
AT1G04090	0.528326	0.573318	0.804698	-0.967382	0.323914	0.92368	1.15216	0.221799	0.669849	-1.21859	0.211799	0.42451	-0.893988	0.334071	0.875286	0.653815	0.482518	1	-1.9841	0.0448843	0.454427	0	AT1G04090	AT1G04090	F20D22.17|F20D22_17	vacuolar sorting-associated protein (DUF946)
AT1G04100	-0.247779	0.551895	0.789434	0.437318	0.283431	0.907743	0.0298092	0.94411	0.989647	0.103861	0.810285	0.907305	-0.106043	0.802227	0.982882	-0.105827	0.797351	0.986558	-0.0462093	0.913458	0.993628	0	AT1G04100	IAA10	AUXIN-INDUCED PROTEIN 10|F20D22.13|F20D22_13|indoleacetic acid-induced protein 10	indoleacetic acid-induced protein 10
AT1G04110	0.145943	0.745423	0.898848	-0.369597	0.413584	0.952536	-0.0940246	0.838848	0.971212	0.286654	0.539945	0.739148	-0.0532761	0.908124	0.993064	-0.497012	0.272765	0.829184	0.555424	0.22436	0.769681	0	AT1G04110	SDD1	AtSDD1|F20D22.12|F20D22_12|STOMATAL DENSITY AND DISTRIBUTION|STOMATAL DENSITY AND DISTRIBUTION 1	Subtilase family protein
AT1G04120	0.309836	0.0940506	0.286339	0.0898507	0.627187	0.981873	0.0909693	0.62918	0.905609	0.157765	0.405796	0.628998	-0.0634465	0.735145	0.974184	-0.066974	0.717799	0.974091	0.043373	0.817398	0.982967	0	AT1G04120	ABCC5	ARABIDOPSIS THALIANA ATP BINDING CASSETTE TRANSPORTER C5|ATABCC5|ATMRP5|ATP BINDING CASSETTE TRANSPORTER C5|ATP-binding cassette C5|Arabidopsis thaliana ATP-binding cassette C5|MULTIDRUG RESISTANCE PROTEIN 5|multidrug resistance-associated protein 5	multidrug resistance-associated protein 5
AT1G04130	-0.192784	0.337859	0.621003	0.0592392	0.765413	0.990447	-0.148665	0.474388	0.839483	-0.015766	0.941514	0.977166	0.152875	0.458715	0.914889	0.175355	0.375657	0.895746	0.190409	0.358491	0.85784	0	AT1G04130	TPR2	AtTPR2|F20D22.10|F20D22_10|tetratricopeptide repeat 2	Tetratricopeptide repeat (TPR)-like superfamily protein
AT1G04140	-0.0540932	0.70557	0.876754	-0.11883	0.404911	0.951647	-0.00998426	0.945655	0.989647	0.240858	0.103835	0.264496	0.216942	0.134378	0.716199	-0.269497	0.0596093	0.477163	-0.113622	0.43942	0.893927	0	AT1G04140	AT1G04140	F20D22.9|F20D22_9	Transducin family protein / WD-40 repeat family protein
AT1G04150	4.19843	0.475256	1	0.221486	0.970479	1	0	1	1	0	1	1	0	1	1	0	1	1	0	1	1	0	AT1G04150	AT1G04150	F20D22.8|F20D22_8	C2 calcium/lipid-binding plant phosphoribosyltransferase family protein
AT1G04160	-0.559077	0.438397	0.709285	-0.220709	0.757053	0.990015	-0.268144	0.71433	0.937088	-0.443864	0.561692	0.755947	-0.141552	0.847522	0.987122	-1.0932	0.132548	1	-0.154518	0.834645	0.984787	0	AT1G04160	XIB	ARABIDOPSIS THALIANA MYOSIN XI B|ATXIB|F20D22.7|F20D22_7|MYOSIN XI B|MYOSIN XI-8|XI-8|XI-B|myosin XI B	myosin XI B
AT1G04170	-0.174003	0.0653924	0.222045	-0.0435552	0.643438	0.983391	0.124929	0.188932	0.636619	-0.33306	0.000553895	0.00407446	-0.0649753	0.492953	0.925616	-0.00738163	0.937442	0.995985	-0.131818	0.165666	0.707543	0	AT1G04170	EIF2 GAMMA	F20D22.6|F20D22_6|eukaryotic translation initiation factor 2 gamma subunit	eukaryotic translation initiation factor 2 gamma subunit
AT1G04171	0	1	1	0	1	1	0	1	1	0	1	1	0	1	1	0	1	1	0	1	1	0
AT1G04180	-0.730177	0.556457	0.792362	-0.290331	0.811925	1	-0.770107	0.550074	1	-3.64933	0.0327396	0.114048	-0.707187	0.601943	1	-0.598215	0.626265	1	0.867098	0.499791	0.913042	0	AT1G04180	YUC9	F20D22.5|F20D22_5|YUCCA 9	YUCCA 9
AT1G04190	-0.186589	0.204634	0.469042	-0.082221	0.574372	0.97379	-0.0948519	0.525166	0.864581	-0.46056	0.00278354	0.0159915	-0.00456049	0.97558	0.997529	-0.0382787	0.793583	0.984848	0.158696	0.287057	0.816651	0	AT1G04190	TPR3	F20D22.4|F20D22_4|tetratricopeptide repeat 3	Tetratricopeptide repeat (TPR)-like superfamily protein
AT1G04200	-0.022075	0.939033	0.98085	-0.0197104	0.945356	0.999689	-0.141311	0.631711	0.906209	-0.426388	0.162997	0.357509	0.121455	0.67919	0.963063	-0.180598	0.53087	0.937439	0.223167	0.448142	0.89568	0	AT1G04200	AT1G04200	F20D22.3|F20D22_3	dyggve-melchior-clausen syndrome protein
AT1G04210	0.160313	0.441333	0.711239	-0.0110449	0.95765	0.999689	-0.292807	0.173837	0.618717	0.404163	0.063968	0.187807	0.330753	0.122345	0.697812	-0.0862028	0.678832	0.967932	0.340843	0.112845	0.626694	0	AT1G04210	AT1G04210	F20D22.2|F20D22_2	Leucine-rich repeat protein kinase family protein
AT1G04220	-0.811916	0.0230994	0.103814	-0.0873308	0.803019	0.993613	0.28778	0.417469	0.816111	-1.74959	7.19476e-06	8.42973e-05	-0.260683	0.460305	0.914889	-0.239948	0.494078	0.930007	-0.422376	0.235452	0.777788	0	AT1G04220	KCS2	3-ketoacyl-CoA synthase 2|F20D22.1|F20D22_1	3-ketoacyl-CoA synthase 2
AT1G04230	-0.100428	0.736858	0.894171	-0.261037	0.381716	0.943142	-0.189572	0.5374	0.870421	0.268761	0.389528	0.614597	0.19927	0.5144	0.931672	-0.0145166	0.961	0.997519	0.326342	0.286378	0.816342	0	AT1G04230	AT1G04230	-	rRNA-processing EFG1-like protein (DUF2361)
AT1G04240	-0.497755	0.0336034	0.137091	-0.0905101	0.696762	0.987301	-0.148432	0.530123	0.867086	-0.590283	0.0157419	0.0651528	-0.192201	0.417323	0.901224	-0.409844	0.0786979	0.540418	-0.140981	0.552956	0.931786	0	AT1G04240	SHY2	F19P19.32|F19P19_32|IAA3|SHORT HYPOCOTYL 2|indole-3-acetic acid inducible 3	AUX/IAA transcriptional regulator family protein
AT1G04250	-0.186738	0.0900644	0.278264	-0.0850879	0.438049	0.956162	-0.0660428	0.553587	0.877992	-0.0835955	0.460118	0.674799	-0.0546794	0.623325	0.952208	-0.307594	0.00515985	0.110572	-0.0464605	0.677385	0.960789	0	AT1G04250	AXR3	AUXIN RESISTANT 3|AtIAA17|F19P19.31|F19P19_31|IAA17|indole-3-acetic acid inducible 17	AUX/IAA transcriptional regulator family protein
AT1G04260	0.00709786	0.968146	0.991614	-0.110399	0.533691	0.970358	0.201106	0.26462	0.71398	-0.196164	0.284681	0.510683	-0.065455	0.714432	0.97053	0.0419057	0.812752	0.988236	-0.404162	0.0257072	0.357617	0	AT1G04260	MPI7	CAMV MOVEMENT PROTEIN INTERACTING PROTEIN 7|CAMV movement protein interacting protein 7|F19P19.30|F19P19_30|MPIP7|PRA1.D|PRENYLATED RAB ACCEPTOR 1.D	CAMV movement protein interacting protein 7
AT1G04270	0.0320214	0.689334	0.868003	-0.0546173	0.495189	0.968912	0.181632	0.0236155	0.268775	-0.100398	0.211787	0.42451	-0.131028	0.102258	0.663504	-0.0201443	0.801356	0.987308	-0.0960798	0.231072	0.773458	0	AT1G04270	RPS15	F19P19.29|F19P19_29|RIBOSOMAL PROTEIN S15|cytosolic ribosomal protein S15	cytosolic ribosomal protein S15
AT1G04280	-0.473056	0.0164448	0.0797863	-0.0944475	0.628062	0.981906	-0.069999	0.725588	0.940723	-0.243611	0.23441	0.453606	-0.14426	0.469555	0.916855	0.0221002	0.90957	0.994335	-0.0190038	0.924217	0.995719	0	AT1G04280	AT1G04280	F19P19.28|F19P19_28	P-loop containing nucleoside triphosphate hydrolases superfamily protein
AT1G04290	0.0872611	0.631855	0.837715	-0.0155557	0.931774	0.999689	-0.278983	0.13854	0.571235	0.373644	0.0505651	0.158029	0.069217	0.713295	0.97053	0.0710809	0.695149	0.9719	0.295307	0.116599	0.631308	0	AT1G04290	AT1G04290	F19P19.27|F19P19_27	Thioesterase superfamily protein
AT1G04300	-0.0590971	0.774351	0.913211	0.255239	0.209802	0.862457	0.229627	0.274048	0.720186	-0.0989671	0.64337	0.812267	-0.0727574	0.725778	0.972099	-0.127453	0.534492	0.938962	-0.320888	0.127452	0.6494	0	AT1G04300	AT1G04300	F19P19.26|F19P19_26	TRAF-like superfamily protein
AT1G04310	-0.745615	0.032008	0.132475	0.326117	0.328491	0.925195	0.145061	0.675999	0.92388	0.233021	0.50526	0.712725	0.294917	0.385326	0.893522	-0.054641	0.871039	0.991898	-0.00238078	0.994493	1	0	AT1G04310	ERS2	ERS2 PROTEIN|F19P19.25|F19P19_25|ethylene response sensor 2	ethylene response sensor 2
AT1G04330	-2.62321	0.000399183	0.00345808	0.534444	0.397564	0.948197	0.177411	0.786034	0.958729	-1.72069	0.020827	0.0810318	-1.04447	0.119948	0.693704	-0.0486226	0.939259	1	0.579475	0.365548	0.859817	0	AT1G04330	AT1G04330	F19P19.24|F19P19_24	hypothetical protein
AT1G04340	-0.131937	0.397235	0.675541	-0.111636	0.472169	0.966889	-0.119689	0.4501	0.831224	-0.100183	0.53556	0.735688	0.0821606	0.603005	0.949131	-0.0388377	0.802273	0.987308	0.0624514	0.693786	0.963955	0	AT1G04340	AT1G04340	F19P19.23|F19P19_23	HR-like lesion-inducing protein-like protein
AT1G04350	0.0538947	0.829466	0.937315	-0.129101	0.605665	0.977733	0.0580966	0.818549	0.9668	0.485476	0.0553646	0.169329	-0.15178	0.548238	0.940904	-0.323611	0.196521	0.756554	-0.00701883	0.977867	1	0	AT1G04350	AT1G04350	F19P19.22|F19P19_22	2-oxoglutarate (2OG) and Fe(II)-dependent oxygenase superfamily protein
AT1G04360	-1.22275	0.00344742	0.0221541	-0.199152	0.614049	0.980181	0.405584	0.312493	0.752278	-0.630774	0.132455	0.31181	-0.152479	0.699115	0.968171	-0.314841	0.426753	0.913642	-0.850243	0.0382248	0.426533	0	AT1G04360	AT1G04360	ARABIDOPSIS TOXICOS EN LEVADURA 1|ATL1|F19P19.21|F19P19_21	RING/U-box superfamily protein
AT1G04370	-1.15679	0.787514	1	-0.404334	0.924434	1	-3.30933	0.451407	1	0	1	1	0	1	1	-4.39537	0.317209	1	1.17816	0.793007	1	0	AT1G04370	ERF14	ATERF14|Ethylene-responsive element binding factor 14|F19P19.19|F19P19_19	Ethylene-responsive element binding factor 14
AT1G04380	0.458642	0.82138	0.934683	0.657795	0.744469	1	0.559518	0.786388	1	-2.37018	0.295728	0.522022	0.96605	0.628011	1	1.24911	0.533288	1	-0.426818	0.835462	0.984787	0	AT1G04380	AT1G04380	F19P19.18|F19P19_18	2-oxoglutarate (2OG) and Fe(II)-dependent oxygenase superfamily protein
AT1G04390	0.769006	0.0583345	0.204694	0.317892	0.436496	0.95578	0.3529	0.406216	0.808458	0.026092	0.95149	0.982918	0.591756	0.145604	0.734518	0.062207	0.879813	0.992245	0.155898	0.707075	0.96712	0	AT1G04390	AT1G04390	F19P19.16|F19P19_16	BTB/POZ domain-containing protein
AT1G04400	0.0480622	0.650437	0.8481	-0.194332	0.0669683	0.60752	-0.108355	0.32059	0.758041	0.55645	3.72236e-07	5.55655e-06	0.0772905	0.476569	0.919861	-0.142213	0.179445	0.736523	0.156991	0.149396	0.684782	0	AT1G04400	CRY2	AT-PHH1|ATCRY2|CRYPTOCHROME 2 APOPROTEIN|F19P19.14|F19P19_14|FHA|PHH1|cryptochrome 2	cryptochrome 2
AT1G04410	0.018705	0.814065	0.931815	0.0201436	0.799972	0.993605	0.0545868	0.493344	0.847677	0.242827	0.0023305	0.0138075	0.00231517	0.976807	0.997529	-0.0382823	0.63015	0.958925	-0.021127	0.790896	0.980144	0	AT1G04410	c-NAD-MDH1	F19P19.13|F19P19_13|cytosolic-NAD-dependent malate dehydrogenase 1	Lactate/malate dehydrogenase family protein
AT1G04420	-0.0343638	0.740993	0.896547	-0.0586986	0.571113	0.97379	0.0624495	0.55403	0.878193	-0.124152	0.247395	0.467573	-0.184197	0.0803868	0.611779	-0.188666	0.0691324	0.509913	0.0371377	0.724291	0.968812	0	AT1G04420	AT1G04420	F19P19.12|F19P19_12	NAD(P)-linked oxidoreductase superfamily protein
AT1G04430	-0.74956	7.95074e-15	2.36052e-13	-0.317736	0.000869133	0.0375933	-0.0593089	0.540019	0.87202	-0.748093	1.02235e-13	3.09977e-12	-0.0520907	0.589827	0.946834	-0.352923	0.000217642	0.0101008	-0.125418	0.196473	0.742379	0	AT1G04430	AT1G04430	F19P19.11|F19P19_11	S-adenosyl-L-methionine-dependent methyltransferases superfamily protein
AT1G04440	0.5067	8.97043e-05	0.000900239	0.158957	0.22035	0.872994	-0.116639	0.391216	0.800538	0.602814	9.94546e-06	0.000113301	-0.0815946	0.54865	0.940904	0.170225	0.189065	0.748135	0.0796398	0.558546	0.933389	0	AT1G04440	CKL13	F19P19.10|F19P19_10|casein kinase like 13	casein kinase like 13
AT1G04445	-4.45309	0.412929	1	-4.63176	0.394436	1	-3.57983	0.510416	1	0	1	1	2.99471	0.582381	1	-4.66586	0.390965	1	0	1	1	0	AT1G04445	AT1G04445	-	C2H2-like zinc finger protein
AT1G04450	0	1	1	0	1	1	0	1	1	0	1	1	0	1	1	0	1	1	0	1	1	0	AT1G04450	RIC3	F19P19.8|F19P19_8|ROP-interactive CRIB motif-containing protein 3	ROP-interactive CRIB motif-containing protein 3
AT1G04470	0.400157	0.946882	1	0	1	1	1.27342	0.832097	1	-0.745624	0.901204	1	-1.44558	0.80979	1	2.51962	0.67057	1	1.08679	0.855177	1	0	AT1G04470	AT1G04470	F19P19.7|F19P19_7	hypothetical protein (DUF810)
AT1G04480	-0.0329412	0.696116	0.871254	-0.0215291	0.798292	0.993505	0.0322325	0.703706	0.932166	-0.226108	0.00806167	0.0382974	-0.189212	0.0255236	0.386406	0.021514	0.798384	0.987196	0.0136328	0.872159	0.989083	0	AT1G04480	AT1G04480	F19P19.5|F19P19_5	Ribosomal protein L14p/L23e family protein
AT1G04490	-1.01939	0.503477	0.75716	-0.684094	0.64692	0.983391	-0.0191496	0.98991	0.998877	1.78772	0.225476	0.442436	0.192413	0.897821	0.992495	-0.0371597	0.979817	1	-0.641634	0.679294	0.961311	0	AT1G04490	AT1G04490	F19P19.4|F19P19_4	hypothetical protein (DUF3527)
AT1G04500	0.232597	0.8372	0.941334	-0.471491	0.680736	0.986035	-0.363903	0.759937	0.950214	1.74598	0.134192	0.314383	0.372064	0.753151	0.975859	-0.216444	0.84907	1	0.790357	0.501375	0.913719	0	AT1G04500	AT1G04500	F19P19.3|F19P19_3	CCT motif family protein
AT1G04501	0	1	1	0	1	1	0	1	1	0	1	1	0	1	1	0	1	1	2.74825	0.643029	1	0
AT1G04510	-0.120612	0.275337	0.558017	-0.171179	0.120314	0.752101	0.039048	0.728304	0.941393	-0.203883	0.076349	0.213693	0.0836472	0.453415	0.913563	-0.0422177	0.700934	0.973973	-0.0126482	0.910319	0.992916	0	AT1G04510	MAC3A	F19P19.2|F19P19_2|MOS4-associated complex 3A|MOS4-associated complex 3A	MOS4-associated complex 3A
AT1G04520	-0.988835	1.91661e-08	3.35462e-07	-0.183012	0.287974	0.909462	0.0370512	0.832411	0.969598	-1.19572	1.48184e-10	3.44038e-09	0.00127128	0.994179	1	-0.263734	0.126068	0.654381	-0.0848635	0.628158	0.951846	0	AT1G04520	PDLP2	F19P19.1|F19P19_1|plasmodesmata-located protein 2	plasmodesmata-located protein 2
AT1G04530	-0.691877	2.2937e-06	3.06294e-05	-0.180442	0.211726	0.863874	-0.495692	0.00087856	0.0423152	-0.158334	0.305043	0.531859	0.0991688	0.50738	0.929611	-0.36615	0.0114757	0.186902	0.0411298	0.784604	0.97886	0	AT1G04530	TPR4	T1G11.22|T1G11_22|tetratricopeptide repeat 4	Tetratricopeptide repeat (TPR)-like superfamily protein
AT1G04540	-1.47869	0.805406	1	1.24695	0.833427	1	-0.605425	0.919656	1	4.36547	0.460072	1	2.37156	0.689429	1	0.379334	0.949285	1	0	1	1	0	AT1G04540	AT1G04540	T1G11.21|T1G11_21	Calcium-dependent lipid-binding (CaLB domain) family protein
AT1G04550	-0.417515	0.0428983	0.164155	-0.243334	0.234946	0.879429	-0.15371	0.461582	0.83481	-0.49521	0.0219538	0.0843664	-0.383316	0.0682959	0.575822	-0.149521	0.464848	0.921015	-0.0336865	0.872263	0.989083	0	AT1G04550	IAA12	BDL|BODENLOS|T1G11.20|T1G11_20|indole-3-acetic acid inducible 12	AUX/IAA transcriptional regulator family protein
AT1G04555	0.581017	0.0820218	0.26019	0.72168	0.0298777	0.427965	0.500198	0.142174	0.576335	0.175061	0.606237	0.787781	-0.447632	0.185589	0.775222	0.401733	0.22865	0.78926	-0.13613	0.686279	0.962336	0	AT1G04555	AT1G04555	-	transmembrane protein
AT1G04560	-4.18978	0.478881	0.739728	-4.36845	0.460332	1	-3.31651	0.575128	1	4.58928	0.437175	0.656163	0	1	1	-1.51975	0.794823	1	0	1	1	0	AT1G04560	AT1G04560	T1G11.19|T1G11_19	AWPM-19-like family protein
AT1G04570	0.953383	0.501218	0.755585	-1.03001	0.484337	0.968912	0.302341	0.835911	0.969871	-1.79144	0.275038	0.500127	1.04601	0.460077	0.914889	0.509278	0.72002	1	-0.604899	0.681473	0.961311	0	AT1G04570	AT1G04570	T1G11.18|T1G11_18	Major facilitator superfamily protein
AT1G04580	0.0893734	0.987793	1	0.550766	0.924743	1	-2.68435	0.650881	1	0	1	1	2.59639	0.661391	1	-3.77038	0.525021	1	0	1	1	0	AT1G04580	AO4	AAO4|ALDEHYDE OXIDASE 2|ALDEHYDE OXIDASE 4|ATAO-4|ATAO2|T1G11.17|T1G11_17|aldehyde oxidase 4|arabdopsis thaliana aldehyde oxidase 4	aldehyde oxidase 4
AT1G04590	0.0193057	0.908929	0.970893	-0.000626602	0.997027	0.999689	-0.0108778	0.949614	0.990137	-0.259708	0.141686	0.325772	-0.143356	0.404409	0.900267	-0.0167665	0.92059	0.994966	0.0388027	0.821485	0.983515	0	AT1G04590	AT1G04590	T1G11.16|T1G11_16	PPR containing-like protein
AT1G04600	-1.97008	0.355489	0.637587	0.252682	0.897619	1	-2.28862	0.30993	1	2.03089	0.378923	0.604515	3.75235	0.0885293	1	-1.32737	0.515783	1	1.84184	0.418977	0.883919	0	AT1G04600	XIA	ATXIA|T1G11.15|T1G11_15|myosin XI A	myosin XI A
AT1G04610	0.152167	0.703744	0.876306	0.633375	0.107165	0.727322	0.332299	0.41813	0.816289	-0.461146	0.279642	0.505353	0.29257	0.462229	0.915135	0.430801	0.275044	0.831645	0.191945	0.632634	0.951846	0	AT1G04610	YUC3	T1G11.14|T1G11_14|YUCCA 3	YUCCA 3
AT1G04620	0.0618796	0.745267	0.898848	0.0853996	0.651812	0.983391	0.509801	0.0081933	0.160336	-0.580817	0.00347618	0.019188	0.0203077	0.914087	0.993064	0.208941	0.268046	0.826552	-0.0315171	0.867907	0.989018	0	AT1G04620	HCAR	7-hydroxymethyl chlorophyll a (HMChl) reductase|T1G11.13|T1G11_13	coenzyme F420 hydrogenase family / dehydrogenase, beta subunit family
AT1G04625	0.36648	0.100906	0.299708	0.00145551	0.994817	0.999689	-0.352494	0.135861	0.567585	0.812245	0.00061755	0.00446145	0.465278	0.046732	0.505609	-0.0495925	0.82498	0.990463	0.438705	0.0624946	0.511831	0	AT1G04625	AT1G04625	-	Polynucleotidyl transferase, ribonuclease H-like superfamily protein
AT1G04630	0.269172	0.0162825	0.0791067	0.114607	0.305741	0.915792	-0.0557126	0.628077	0.905038	0.319301	0.00590196	0.0297194	-0.0352942	0.758284	0.976252	0.016	0.886438	0.992245	0.112111	0.328808	0.843521	0	AT1G04630	MEE4	T1G11.12|T1G11_12|maternal effect embryo arrest 4	GRIM-19 protein
AT1G04635	0.169158	0.576849	0.805997	0.237934	0.429874	0.954631	0.439802	0.152673	0.590373	-1.03565	0.00142071	0.00904033	-0.113029	0.709068	0.969933	0.360117	0.231092	0.791528	-0.0912099	0.764318	0.9768	0	AT1G04635	EMB1687	A. thaliana homolog of yeast POP5|AtPOP5|EMBRYO DEFECTIVE 1687|POP5	ribonuclease P family protein / Rpp14 family protein
AT1G04640	0.0744778	0.54565	0.785751	-0.0582844	0.63565	0.98313	-0.0783809	0.535563	0.869638	0.427225	0.000792892	0.0055448	-0.154588	0.222141	0.807418	-0.0378721	0.758033	0.97731	0.186894	0.138325	0.669954	0	AT1G04640	LIP2	lipoyltransferase 2	lipoyltransferase 2
AT1G04645	0.453405	0.939356	1	-1.79427	0.76487	1	-0.742334	0.90152	1	0	1	1	0	1	1	-1.82836	0.760538	1	0	1	1	0	AT1G04645	AT1G04645	-	Plant self-incompatibility protein S1 family
AT1G04650	-0.521757	0.291191	0.575339	0.0467741	0.922838	0.999689	-0.0285847	0.954558	0.991018	-1.0382	0.0600906	0.179452	0.0141524	0.977346	0.997529	-0.0432862	0.928697	1	-0.447159	0.381906	0.867072	0	AT1G04650	AT1G04650	T1G11.9|T1G11_9	holliday junction resolvase
AT1G04660	-3.13927	0.187143	0.444588	-0.9791	0.650329	1	-0.142695	0.947694	1	-0.119912	0.957174	0.985873	0.56911	0.791008	1	-1.0955	0.613042	1	0.861642	0.68781	0.962336	0	AT1G04660	AT1G04660	T1G11.8|T1G11_8	glycine-rich protein
AT1G04670	0	1	1	2.54145	0.667878	1	0	1	1	0	1	1	2.01588	0.734626	1	0	1	1	0	1	1	0	AT1G04670	AT1G04670	T1G11.23|T1G11_23	hypothetical protein
AT1G04680	-1.16507	3.27091e-24	1.6059e-22	-0.314073	0.00514698	0.146406	0.176434	0.119675	0.540847	-1.2844	8.32073e-27	5.28527e-25	-0.201714	0.0742768	0.593043	-0.366902	0.00108853	0.0355428	-0.459537	5.56635e-05	0.00479141	0	AT1G04680	AT1G04680	T1G11.7|T1G11_7	Pectin lyase-like superfamily protein
AT1G04684	0	1	1	0	1	1	0	1	1	0	1	1	0	1	1	0	1	1	3.98917	0.499445	1	0
AT1G04690	-0.132096	0.171018	0.420155	-0.0416882	0.66455	0.985308	-0.136669	0.162477	0.602752	-0.00208917	0.98321	0.997849	0.0309036	0.751743	0.975859	-0.0561918	0.558874	0.944738	-0.0402165	0.681901	0.961399	0	AT1G04690	KAB1	K+ CHANNEL BETA SUBUNIT PROTEIN|KV-BETA1|POTASSIUM CHANNEL BETA SUBUNIT HOMOLOG|T1G11.6|T1G11_6|potassium channel beta subunit 1	potassium channel beta subunit 1
AT1G04700	0.797138	0.215196	0.48286	1.14238	0.072101	0.623999	0.506041	0.450775	0.831693	0.555323	0.395758	0.62013	0.270516	0.673553	0.962356	0.954196	0.134309	1	0.953521	0.13198	0.657603	0	AT1G04700	AT1G04700	T1G11.5|T1G11_5	PB1 domain-containing protein tyrosine kinase
AT1G04710	0.595684	0.00928578	0.05072	0.424849	0.0633523	0.59363	0.464637	0.0455081	0.362827	0.172055	0.458318	0.673578	-0.0820131	0.721104	0.971194	0.323127	0.158283	0.707562	0.101917	0.657375	0.957361	0	AT1G04710	PKT4	3-KETO-ACYL-COA THIOLASE 1|KAT1|T1G11.4|T1G11_4|peroxisomal 3-ketoacyl-CoA thiolase 4|peroxisomal 3-ketoacyl-CoA thiolase 4	peroxisomal 3-ketoacyl-CoA thiolase 4
AT1G04730	0.435433	0.27092	0.552638	0.340308	0.38818	0.945471	0.233137	0.568293	0.883398	-0.589451	0.169018	0.366083	0.0602416	0.88076	0.991439	0.876729	0.024805	0.303127	-0.250523	0.539784	0.927594	0	AT1G04730	CTF18	CHROMOSOME TRANSMISSION FIDELITY 18|T1G11.3|T1G11_3	P-loop containing nucleoside triphosphate hydrolases superfamily protein
AT1G04750	-0.100566	0.215368	0.482993	-0.177494	0.0282872	0.414741	-0.0264167	0.749677	0.948031	-0.0580539	0.492275	0.702026	-0.0387692	0.638426	0.955148	-0.0933154	0.24802	0.80856	0.0151708	0.854601	0.987687	0	AT1G04750	VAMP721	AT VAMP7B|ATVAMP721|VAMP7B|VESICLE-ASSOCIATED MEMBRANE PROTEIN 7B|vesicle-associated membrane protein 721	vesicle-associated membrane protein 721
AT1G04760	0.061203	0.927417	0.976998	-1.60753	0.0230105	0.372124	0.114943	0.867107	0.976936	-0.235215	0.73875	0.867406	-0.542851	0.432927	0.908082	-0.396326	0.5572	1	-0.978948	0.168622	0.711463	0	AT1G04760	VAMP726	ATVAMP726|F13M7.25|F13M7_25|vesicle-associated membrane protein 726	vesicle-associated membrane protein 726
AT1G04770	1.00277	1.58931e-06	2.16555e-05	0.247175	0.240149	0.881387	0.337441	0.116831	0.535528	0.444671	0.0375684	0.126824	0.0348831	0.869256	0.989293	0.0771532	0.714607	0.974091	0.23131	0.275007	0.808849	0	AT1G04770	AT1G04770	F13M7.24|F13M7_24	Tetratricopeptide repeat (TPR)-like superfamily protein
AT1G04778	-0.826892	0.677247	0.862647	1.16169	0.536177	1	-2.80712	0.19989	1	3.78246	0.0806003	0.222165	3.64191	0.0883702	1	0.10535	0.956029	1	5.47429	0.00920899	0.210452	0	AT1G04778	AT1G04778	-	hypothetical protein
AT1G04780	0.124391	0.465412	0.728003	0.160145	0.34502	0.928365	0.135805	0.435107	0.824287	-0.235825	0.185623	0.389325	-0.0302903	0.860677	0.988357	-0.161134	0.34469	0.875256	-0.169777	0.329468	0.843614	0	AT1G04780	AT1G04780	-	Ankyrin repeat family protein
AT1G04790	0.252342	0.230326	0.502431	0.0840474	0.689079	0.986983	0.0718331	0.741736	0.945606	-0.208363	0.355301	0.583026	0.0037979	0.985957	0.99882	-0.150513	0.476145	0.924101	0.104913	0.627784	0.951846	0	AT1G04790	AT1G04790	F13M7.22|F13M7_22	RING/U-box superfamily protein
AT1G04800	0.162925	0.137477	0.366331	-0.0114086	0.917134	0.999689	0.135067	0.221225	0.668966	0.347701	0.00165439	0.0102977	0.0825373	0.453226	0.913563	-0.189083	0.0849241	0.555848	0.269258	0.0144212	0.273352	0	AT1G04800	AT1G04800	F13M7.21|F13M7_21	glycine-rich protein
AT1G04810	-0.140976	0.353498	0.636148	0.0601916	0.689781	0.986983	-0.155697	0.316317	0.755006	0.0591171	0.709289	0.850895	0.0347149	0.822856	0.985052	-0.0674656	0.655152	0.961893	-0.109874	0.482446	0.908552	0	AT1G04810	AT1G04810	F13M7.20|F13M7_20	26S proteasome regulatory complex, non-ATPase subcomplex, Rpn2/Psmd1 subunit
AT1G04820	-0.434719	2.36154e-07	3.64463e-06	-0.136475	0.103695	0.720397	0.103659	0.218706	0.667127	-0.467495	3.83182e-08	6.66319e-07	-0.0828463	0.324904	0.871247	-0.115736	0.167544	0.719563	-0.154422	0.0669836	0.526248	0	AT1G04820	TUA4	F13M7.19|TOR2|TORTIFOLIA 2|tubulin alpha-4 chain	tubulin alpha-4 chain
AT1G04830	0.0836261	0.70164	0.874895	0.179985	0.405333	0.951647	0.169654	0.450896	0.831795	-0.193927	0.403308	0.626985	0.104564	0.635861	0.95472	0.327234	0.12873	0.659372	0.0566611	0.79917	0.980311	0	AT1G04830	AT1G04830	F13M7.18|F13M7_18	Ypt/Rab-GAP domain of gyp1p superfamily protein
AT1G04840	-3.48104	0.21763	0.485623	-0.691766	0.791355	1	-1.07328	0.690576	1	0.718295	0.793214	0.898436	-0.578576	0.835114	1	0.341336	0.895144	1	-1.2807	0.653627	0.956286	0	AT1G04840	AT1G04840	F13M7.17|F13M7_17	Tetratricopeptide repeat (TPR)-like superfamily protein
AT1G04850	0.136986	0.238897	0.513178	0.132665	0.252931	0.890659	0.0591345	0.615804	0.901877	-0.197927	0.0979088	0.25358	-0.0911812	0.437839	0.91077	0.124694	0.282533	0.835654	-0.14549	0.217553	0.761215	0	AT1G04850	AT1G04850	F13M7.16|F13M7_16	ubiquitin-associated (UBA)/TS-N domain-containing protein
AT1G04860	-0.367696	0.0312622	0.130372	-0.515296	0.00248364	0.0858296	-0.355618	0.0442365	0.359811	0.0965053	0.598157	0.782507	-0.042938	0.809429	0.98335	-0.294381	0.0818148	0.546604	0.190767	0.282994	0.813626	0	AT1G04860	UBP2	ATUBP2|F13M7.15|F13M7_15|UBIQUITIN-SPECIFIC PROTEASE 2|ubiquitin-specific protease 2	ubiquitin-specific protease 2
AT1G04870	-0.119537	0.348645	0.63189	0.0322138	0.799418	0.993605	0.229327	0.075047	0.44962	-0.254794	0.0517043	0.160717	-0.161331	0.207814	0.795358	-0.0767639	0.545365	0.942105	-0.277047	0.0316419	0.390704	0	AT1G04870	PRMT10	ATPRMT10|F13M7.14|F13M7_14|protein arginine methyltransferase 10	protein arginine methyltransferase 10
AT1G04880	-1.03716	0.44147	0.711239	0.923923	0.454721	0.961838	1.41769	0.257629	0.708275	0.840927	0.474616	0.686685	-0.506751	0.671143	0.961694	-0.636269	0.624256	1	-0.125339	0.915897	0.993818	0	AT1G04880	AT1G04880	F13M7.13|F13M7_13	HMG (high mobility group) box protein with ARID/BRIGHT DNA-binding domain-containing protein
AT1G04890	0	1	1	0	1	1	0	1	1	0	1	1	1.33807	0.819823	1	0.165904	0.977565	1	3.7642	0.516552	1	0	AT1G04890	AT1G04890	F13M7.12|F13M7_12	zein-binding protein (Protein of unknown function, DUF593)
AT1G04900	-0.17112	0.315447	0.599832	-0.336683	0.0479423	0.53084	-0.32442	0.0646429	0.42331	-0.156266	0.391457	0.616278	0.382093	0.0285244	0.403674	-0.0249367	0.882818	0.992245	0.29701	0.0908284	0.583673	0	AT1G04900	AT1G04900	F13M7.11|F13M7_11	NADH dehydrogenase ubiquinone complex I, assembly factor-like protein (DUF185)
AT1G04910	-0.49107	0.009	0.0495	-0.239059	0.199143	0.854039	-0.15233	0.424121	0.818632	-0.226666	0.248406	0.46873	0.0640402	0.736181	0.974184	-0.216675	0.244204	0.805015	-0.120595	0.529598	0.92382	0	AT1G04910	AT1G04910	F13M7.10|F13M7_10	O-fucosyltransferase family protein
AT1G04920	-0.879321	0.305575	0.590729	-1.10391	0.198372	0.854039	-0.163744	0.849289	0.973261	0.206512	0.813371	0.909097	-1.32589	0.142523	0.727993	-0.529118	0.531316	1	0.0414716	0.961718	0.99963	0	AT1G04920	SPS3F	ATSPS3F|F13M7.9|F13M7_9|sucrose phosphate synthase 3F	sucrose phosphate synthase 3F
AT1G04930	-0.412222	0.178587	0.432349	-0.431266	0.156865	0.807198	-0.38606	0.222811	0.671127	-0.0512103	0.87687	0.943136	0.25688	0.416229	0.901224	-0.244288	0.420147	0.911751	0.299312	0.345676	0.851649	0	AT1G04930	AT1G04930	F13M7.8|F13M7_8	hydroxyproline-rich glycoprotein family protein
AT1G04940	-0.279349	0.0180705	0.086189	-0.14639	0.213188	0.865248	0.0593972	0.618124	0.902457	-0.403099	0.000923212	0.00631181	-0.342171	0.00413105	0.141463	-0.302173	0.0103082	0.174858	-0.0861217	0.469913	0.904258	0	AT1G04940	Tic20-I	AtTic20-I|F13M7.7|F13M7_7|TIC20|atTIC20|translocon at the inner envelope membrane of chloroplasts 20|translocon at the inner envelope membrane of chloroplasts 20-I	translocon at the inner envelope membrane of chloroplasts 20
AT1G04945	-0.26571	0.0152911	0.0754197	-0.119635	0.272411	0.900438	0.0440397	0.690372	0.929595	-0.40553	0.000333194	0.00262992	-0.272837	0.0136283	0.284798	-0.276078	0.0114563	0.186902	-0.0402146	0.71597	0.968212	0	AT1G04945	AT1G04945	-	HIT-type Zinc finger family protein
AT1G04950	0.0364299	0.881959	0.961465	-0.353931	0.150563	0.79896	-0.0665102	0.791841	0.959719	0.218573	0.392273	0.617033	-0.10993	0.662445	0.960188	-0.0465423	0.849048	0.991681	0.155989	0.534713	0.925723	0	AT1G04950	TAFII59	ATTAF6|EMB2781|EMBRYO DEFECTIVE 2781|F13M7.6|F13M7_6|TAF6|TATA BOX ASSOCIATED FACTOR II 59|TBP-associated factor 6	TATA BOX ASSOCIATED FACTOR II 59
AT1G04960	0.271506	0.0819322	0.259982	0.0400995	0.797241	0.993411	-0.0299138	0.853378	0.974717	0.160189	0.330679	0.558418	-0.171131	0.290423	0.849452	-0.0132463	0.932419	0.995585	-0.209609	0.199084	0.744396	0	AT1G04960	AT1G04960	F13M7.5|F13M7_5	golgin family A protein (DUF1664)
AT1G04970	0.156985	0.457479	0.722456	-0.0521794	0.804862	0.994035	-0.123633	0.566494	0.883066	0.609392	0.00479576	0.025044	0.200733	0.34957	0.879215	0.180774	0.390686	0.903191	0.089334	0.678859	0.961311	0	AT1G04970	AT1G04970	F13M7.4|F13M7_4	lipid-binding serum glycoprotein family protein
AT1G04980	1.15185	1.425e-12	3.6575e-11	0.0644146	0.694546	0.987257	0.0979443	0.558086	0.880193	1.0647	1.22324e-10	2.86172e-09	0.147602	0.37325	0.887191	-0.0276655	0.8662	0.991898	0.188597	0.256524	0.794543	0	AT1G04980	PDIL2-2	ARABIDOPSIS THALIANA PROTEIN DISULFIDE ISOMERASE 10|ATPDI10|ATPDIL2-2|F13M7.3|F13M7_3|PDI-like 2-2|PDI10|PROTEIN DISULFIDE ISOMERASE	PDI-like 2-2
AT1G04985	-0.253025	0.17935	0.433411	-0.00853833	0.963611	0.999689	-0.475155	0.0139064	0.209436	0.287828	0.143561	0.328881	0.342301	0.0760025	0.597146	-0.0305446	0.870365	0.991898	0.161618	0.405772	0.88027	0	AT1G04985	AT1G04985	F13M7.2|F13M7_2	triacylglycerol lipase-like protein
AT1G04990	-0.435882	0.0784801	0.251866	0.130413	0.592304	0.976079	0.167703	0.501376	0.851426	-0.498665	0.0533111	0.16453	-0.485042	0.0526478	0.529004	-0.000753008	0.997538	0.999784	-0.266108	0.287231	0.816651	0	AT1G04990	AT1G04990	F13M7.1|F13M7_1	Zinc finger C-x8-C-x5-C-x3-H type family protein
AT1G05000	-1.07372	3.5219e-07	5.29423e-06	-0.440434	0.0326241	0.444956	0.439337	0.0337519	0.316255	-0.991112	4.10245e-06	5.07027e-05	-0.388114	0.0592368	0.544657	-0.656609	0.00151346	0.0463063	-0.651243	0.00174303	0.0723391	0	AT1G05000	PFA-DSP1	AtPFA-DSP1|T7A14.14|T7A14_14|plant and fungi atypical dual-specificity phosphatase 1	Phosphotyrosine protein phosphatases superfamily protein
AT1G05010	0.0133098	0.884517	0.962679	0.290349	0.00149368	0.0571669	-0.100267	0.277192	0.724651	0.431805	3.01203e-06	3.84011e-05	0.038003	0.68012	0.963112	0.0900943	0.324745	0.860948	0.300595	0.00110422	0.0526055	0	AT1G05010	EFE	1-AMINOCYCLOPROPANE-1-CARBOXYLATE OXIDASE|ACO4|EAT1|ETHYLENE-FORMING ENZYME|T7A14.12|T7A14_12|ethylene forming enzyme|ethylene-forming enzyme	ethylene-forming enzyme
AT1G05020	-0.595694	0.413346	0.689426	0.511551	0.471325	0.966889	0.767715	0.28576	0.731045	-1.49131	0.0492244	0.154819	0.328017	0.640221	0.955851	-0.0603471	0.932812	1	-0.409144	0.565881	0.93515	0	AT1G05020	AT1G05020	T7A14.11|T7A14_11	ENTH/ANTH/VHS superfamily protein
AT1G05030	0.568848	0.106024	0.309624	0.191925	0.586366	0.975093	0.0840225	0.817091	0.966318	-0.125621	0.735201	0.865317	0.0410297	0.909258	0.993064	0.332785	0.344232	0.875256	0.154033	0.669342	0.959174	0	AT1G05030	AT1G05030	T7A14.10|T7A14_10	Major facilitator superfamily protein
AT1G05040	-2.57426	0.4488	0.716513	-4.40275	0.20127	1	0.242435	0.941206	1	-0.715927	0.830124	0.918484	-4.07711	0.23683	1	-1.06457	0.746643	1	-2.39822	0.482294	1	0	AT1G05040	AT1G05040	T7A14.9|T7A14_9	UBA-like domain protein
AT1G05055	-0.351769	0.0742867	0.242653	-0.308062	0.115351	0.741269	-0.125503	0.533378	0.868203	0.272438	0.182943	0.385882	-0.40571	0.0466335	0.505321	-0.0959386	0.622003	0.957222	-0.39875	0.0521907	0.481337	0	AT1G05055	GTF2H2	AT1G05050|ATGTF2H2|general transcription factor II H2	general transcription factor II H2
AT1G05060	-0.130126	0.587513	0.812344	-0.309245	0.196847	0.852883	-0.676263	0.00724501	0.149754	0.438437	0.0902639	0.239756	0.407944	0.105884	0.669527	-0.076268	0.749056	0.97731	0.666551	0.00811655	0.196498	0	AT1G05060	AT1G05060	T7A14.7|T7A14_7	coiled-coil protein
AT1G05065	-1.40373	0.0418059	0.161039	-2.02733	0.00396616	0.119645	-0.352575	0.606205	0.897836	-4.25191	0.000361846	0.00282483	-0.683556	0.330727	0.874712	-0.144243	0.82725	1	-0.454363	0.517092	0.919881	0	AT1G05065	CLE20	CLAVATA3/ESR-RELATED 20	CLAVATA3/ESR-RELATED 20
AT1G05070	-0.149218	0.440866	0.711112	-0.00553762	0.977024	0.999689	-0.143006	0.470071	0.837872	-0.303511	0.13894	0.32146	-0.109442	0.580868	0.945917	-0.145664	0.449651	0.917275	0.110702	0.576207	0.937943	0	AT1G05070	AT1G05070	T7A14.6|T7A14_6	transmembrane protein, putative (DUF1068)
AT1G05080	0	1	1	0	1	1	0	1	1	1.97194	0.741588	1	0	1	1	0	1	1	2.55305	0.667099	1	0	AT1G05080	AT1G05080	T7A14.5|T7A14_5	F-box/RNI-like/FBD-like domains-containing protein
AT1G05085	0	1	1	0	1	1	0	1	1	0	1	1	0	1	1	0	1	1	0	1	1	0	AT1G05085	AT1G05085	-	hypothetical protein
AT1G05090	0.502576	0.501828	0.756116	0.263997	0.724347	0.987301	1.36714	0.0675213	0.430608	-1.08492	0.153259	0.343489	-0.508793	0.477351	0.920168	0.303686	0.684513	1	-1.29886	0.0809673	0.558085	0	AT1G05090	AT1G05090	T7A14.3|T7A14_3	dentin sialophosphoprotein-like protein
AT1G05100	1.52959	0.204524	0.468842	-0.57007	0.645041	0.983391	-1.28428	0.336867	0.76912	-0.0645474	0.964576	0.989092	1.81212	0.169411	0.758771	-0.500149	0.685478	1	0.547013	0.688908	0.962336	0	AT1G05100	MAPKKK18	T7A14.2|T7A14_2|mitogen-activated protein kinase kinase kinase 18	mitogen-activated protein kinase kinase kinase 18
AT1G05120	0.445697	0.0568046	0.201051	0.0708973	0.762678	0.990015	0.266855	0.269224	0.716399	-0.0835047	0.733922	0.865014	0.139831	0.554419	0.941521	0.369755	0.112732	0.62455	-0.521164	0.0327102	0.396408	0	AT1G05120	AT1G05120	-	Helicase protein with RING/U-box domain-containing protein
AT1G05136	0	1	1	0	1	1	1.27342	0.832097	1	-0.745624	0.901204	1	2.15201	0.71605	1	1.12296	0.850993	1	-1.29535	0.829249	1	0	AT1G05136	AT1G05136	-	hypothetical protein
AT1G05140	-0.0991841	0.552291	0.78965	-0.269248	0.106353	0.725516	-0.073887	0.662251	0.917475	0.121362	0.477714	0.689358	-0.0709043	0.674775	0.962404	-0.317661	0.0568573	0.465278	0.00221975	0.989541	1	0	AT1G05140	AT1G05140	YUP8H12.25|YUP8H12_25	Peptidase M50 family protein
AT1G05150	0.0575625	0.709107	0.878805	-0.0894404	0.561436	0.97379	0.11569	0.463422	0.83534	0.123239	0.439988	0.65849	-0.232385	0.139751	0.723991	-0.0355598	0.817144	0.989286	-0.0246702	0.875346	0.989483	0	AT1G05150	AT1G05150	YUP8H12.24|YUP8H12_24	Calcium-binding tetratricopeptide family protein
AT1G05160	0.090867	0.800912	0.92617	-0.557916	0.124835	0.758431	-0.381846	0.307294	0.748687	-0.0809292	0.834819	0.921151	0.0880449	0.814348	0.984724	-0.0189746	0.957901	0.997472	0.838842	0.0234051	0.341928	0	AT1G05160	CYP88A3	''cytochrome P450|ATKAO1|ENT-KAURENOIC ACID OXYDASE 1|KAO1|YUP8H12.23|YUP8H12_23|cytochrome P450|family 88|polypeptide 3|polypeptide 3''|subfamily A	cytochrome P450, family 88, subfamily A, polypeptide 3
AT1G05170	-0.105815	0.742563	0.897431	0.0661864	0.835826	0.995494	0.197415	0.546246	0.874941	-0.0247311	0.940577	0.976791	-0.207895	0.522763	0.934627	0.05439	0.86476	0.991898	-0.174754	0.592803	0.941554	0	AT1G05170	AT1G05170	YUP8H12.22|YUP8H12_22	Galactosyltransferase family protein
AT1G05180	0.0840596	0.55597	0.792139	-0.0841422	0.555081	0.973367	-0.15083	0.305363	0.746925	0.110719	0.461137	0.675501	0.220939	0.13046	0.708908	0.000265066	0.998514	0.999784	0.0613832	0.67723	0.960747	0	AT1G05180	AXR1	AUXIN RESISTANT 1|AUXIN RESISTANT PROTEIN 1|YUP8H12.21|YUP8H12_21	NAD(P)-binding Rossmann-fold superfamily protein
AT1G05190	-0.224275	0.00525261	0.0317351	-0.00827033	0.917839	0.999689	0.12208	0.129905	0.558035	-0.155412	0.055132	0.168932	-0.136495	0.089985	0.633516	-0.126672	0.114267	0.625918	-0.096697	0.230191	0.772912	0	AT1G05190	emb2394	YUP8H12.20|YUP8H12_20|embryo defective 2394	Ribosomal protein L6 family
AT1G05200	0.213035	0.391559	0.670108	0.150462	0.544215	0.970358	-0.401004	0.117882	0.537581	0.374186	0.150466	0.339289	0.30511	0.233122	0.81605	-0.0297593	0.904714	0.993658	0.310124	0.227285	0.770657	0	AT1G05200	GLR3.4	ATGLR3.4|GLUR3|LIGAND-GATED CHANNEL-LIKE PROTEIN PRECURSOR|YUP8H12.19|YUP8H12_19|glutamate receptor 3.4	glutamate receptor 3.4
AT1G05205	0.39498	0.0206209	0.0952959	0.0388392	0.820237	0.994035	-0.057026	0.74509	0.946741	0.0900113	0.613391	0.793027	-0.280544	0.110956	0.678937	0.150738	0.376932	0.896125	-0.0286175	0.870627	0.989018	0	AT1G05205	AT1G05205	-	hexokinase-1 protein
AT1G05210	0.0766027	0.686027	0.866326	0.0857856	0.649306	0.983391	0.301174	0.117297	0.536272	-0.18644	0.339522	0.567836	-0.0997445	0.600172	0.948049	0.122206	0.516755	0.936382	-0.276879	0.149442	0.684782	0	AT1G05210	AT1G05210	YUP8H12.18|YUP8H12_18	Transmembrane protein 97, Putative
AT1G05220	0.96693	0.0672471	0.226051	0.356692	0.502687	0.968912	0.0534022	0.923667	0.986149	-0.0454152	0.936758	0.974593	0.367103	0.500864	0.927085	-0.51601	0.343949	1	0.14382	0.794684	0.980144	0	AT1G05220	AT1G05220	YUP8H12.17|YUP8H12_17	Transmembrane protein 97, Putative
AT1G05230	0.571374	0.0244289	0.108199	0.444185	0.0795583	0.648037	0.499073	0.055744	0.397687	0.300343	0.244965	0.464918	0.281546	0.264645	0.833916	0.558167	0.0271789	0.319836	0.114346	0.653677	0.956286	0	AT1G05230	HDG2	YUP8H12.16|YUP8H12_16|homeodomain GLABROUS 2	homeodomain GLABROUS 2
AT1G05240	0.361044	0.245019	0.520894	0.425805	0.168223	0.825431	0.425775	0.178225	0.623914	-0.115327	0.717789	0.856305	0.425261	0.167896	0.757772	0.384918	0.213072	0.776394	-0.127748	0.683504	0.961911	0	AT1G05240	AT1G05240	YUP8H12.15	Peroxidase superfamily protein
AT1G05250	0.414636	0.344756	0.628233	0.710416	0.101963	0.716144	0.328163	0.467391	0.837004	-0.0223065	0.961037	0.98769	0.545111	0.212337	0.798565	0.245584	0.575085	0.948114	0.26352	0.551219	0.930684	0	AT1G05250	AT1G05250	AtPRX1|PRX2|YUP8H12.14|YUP8H12_14|peroxidase 2	Peroxidase superfamily protein
AT1G05260	-0.0869373	0.517101	0.766892	-0.248381	0.0638624	0.597007	0.165887	0.221932	0.670097	-0.271962	0.0494295	0.155282	0.10573	0.431989	0.907698	-0.23821	0.0753988	0.53161	-0.104205	0.442174	0.894393	0	AT1G05260	RCI3	PEROXIDASE PRECURSOR|RARE COLD INDUCIBLE GENE 3|RCI3A|YUP8H12.13|YUP8H12_13	Peroxidase superfamily protein
AT1G05270	-0.0936567	0.517184	0.766892	0.0756095	0.597747	0.976498	0.0274294	0.852971	0.974644	-0.322475	0.035696	0.122062	-0.171508	0.245659	0.822118	-0.0909243	0.527038	0.937202	-0.268628	0.0717658	0.539439	0	AT1G05270	AT1G05270	YUP8H12.12|YUP8H12_12	TraB family protein
AT1G05280	0.773861	0.338887	0.622042	0.759113	0.345498	0.928365	1.13367	0.167955	0.610407	0.604407	0.43623	0.655272	0.371825	0.626627	0.952917	0.733688	0.361975	1	-0.309622	0.693658	0.963877	0	AT1G05280	AT1G05280	YUP8H12.11|YUP8H12_11	ERV-F (C)1 provirus ancestral Env polyprotein, putative (DUF604)
AT1G05290	-1.47869	0.805406	1	-1.65736	0.782453	1	-0.605428	0.919656	1	0	1	1	1.33799	0.822953	1	-0.75121	0.900369	1	4.64345	0.431306	1	0	AT1G05290	AT1G05290	YUP8H12.10|YUP8H12_10	CCT motif family protein
AT1G05291	0	1	1	0	1	1	0	1	1	0	1	1	0.477699	0.936604	1	0	1	1	0	1	1	0	AT1G05291	AT1G05291	-	GPI inositol-deacylase C, putative (DUF1218)
AT1G05300	0.194434	0.376146	0.655851	-0.0604795	0.783193	0.991346	-0.550941	0.0176203	0.232736	1.0087	1.48399e-05	0.000162904	0.579695	0.0119478	0.262956	0.254809	0.243395	0.803792	0.108085	0.646327	0.954949	0	AT1G05300	ZIP5	YUP8H12.8|YUP8H12_8|zinc transporter 5 precursor	zinc transporter 5 precursor
AT1G05310	-0.842789	0.131506	0.356376	-0.159525	0.772169	0.990626	-0.624298	0.271267	0.71805	-0.0423402	0.942286	0.977635	0.444446	0.433303	0.908082	-1.06642	0.0562071	0.462808	-0.30737	0.595507	0.942341	0	AT1G05310	AT1G05310	YUP8H12.7|YUP8H12_7	Pectin lyase-like superfamily protein
AT1G05320	-0.147363	0.551329	0.788985	0.0592442	0.809264	0.994035	-0.291611	0.251273	0.702587	-0.0308554	0.906146	0.958788	0.258338	0.307503	0.85799	0.112669	0.645863	0.960882	0.308273	0.224848	0.769681	0	AT1G05320	AT1G05320	YUP8H12.6|YUP8H12_6	myosin heavy chain, embryonic smooth protein
AT1G05330	-1.61559	0.787693	0.92048	-1.79426	0.764871	1	3.68178	0.532452	1	-1.60037	0.784222	0.892881	-4.90782	0.405871	1	2.54832	0.665709	1	-4.75768	0.420424	1	0	AT1G05330	AT1G05330	YUP8H12.5|YUP8H12_5	hypothetical protein
AT1G05340	-1.32481	0.0423682	0.162708	-0.520974	0.415126	0.952536	-0.208977	0.747124	0.947146	-0.00693645	0.991602	1	-0.408321	0.531845	0.93667	-0.373648	0.558054	1	-0.081742	0.900129	0.9916	0	AT1G05340	AT1G05340	YUP8H12.4|YUP8H12_4	cysteine-rich TM module stress tolerance protein
AT1G05350	-0.184887	0.248172	0.524783	-0.271807	0.0886736	0.672788	-0.279908	0.0882001	0.481443	-0.199795	0.239917	0.459691	0.138997	0.396484	0.897284	-0.226634	0.155296	0.701808	0.125157	0.447451	0.89563	0	AT1G05350	AT1G05350	YUP8H12.3|YUP8H12_3	NAD(P)-binding Rossmann-fold superfamily protein
AT1G05360	0.158286	0.461836	0.72521	-0.0643809	0.764687	0.990015	-0.2816	0.211313	0.659575	0.33132	0.149667	0.338201	0.44951	0.0435476	0.491698	-0.0640088	0.765908	0.979655	-0.143838	0.529791	0.92382	0	AT1G05360	KMS2	Killing Me Slowly 2|YUP8H12.2|YUP8H12_2	vacuole membrane-like protein
AT1G05370	-0.190663	0.788631	0.920823	-0.0503966	0.942963	0.999689	-0.551885	0.461271	0.83481	0.706261	0.353158	0.580756	0.345336	0.644869	0.95674	0.336675	0.629824	1	0.0305904	0.96806	0.99963	0	AT1G05370	AT1G05370	YUP8H12.1	Sec14p-like phosphatidylinositol transfer family protein
AT1G05380	0.0205551	0.928357	0.977492	-0.129773	0.569694	0.97379	0.28868	0.212283	0.659951	-0.143535	0.540196	0.739444	-0.267325	0.245501	0.822118	-0.0966421	0.671768	0.966723	-0.2114	0.359929	0.858095	0	AT1G05380	AT1G05380	T25N20.3|T25N20_3	Acyl-CoA N-acyltransferase with RING/FYVE/PHD-type zinc finger protein
AT1G05385	-0.340413	0.123117	0.340892	-0.0845578	0.69922	0.987301	-0.0140855	0.949766	0.990137	0.105282	0.642065	0.811384	-0.143482	0.520584	0.933661	-0.246704	0.260738	0.822264	0.236872	0.28692	0.816651	0	AT1G05385	LPA19	LOW PSII ACCUMULATION 19|Psb27-H1	photosystem II 11 kDa protein-like protein
AT1G05400	-2.30266	0.0308516	0.129239	-0.562789	0.569827	0.97379	-1.57162	0.143975	0.578369	1.88465	0.0813757	0.22341	1.05848	0.328271	0.874162	-0.551553	0.577342	1	1.26188	0.243669	0.783246	0	AT1G05400	AT1G05400	T25N20.5|T25N20_5	hypothetical protein
AT1G05410	-0.174563	0.446941	0.714878	-0.102243	0.654315	0.983391	-0.180074	0.442212	0.827612	-0.00552932	0.981583	0.997237	0.0190616	0.935104	0.993142	-0.120292	0.598326	0.953506	-0.291216	0.219527	0.762655	0	AT1G05410	AT1G05410	T25N20.6|T25N20_6	CDPK adapter, putative (DUF1423)
AT1G05420	-0.562727	0.581818	0.809515	0.7093	0.471165	0.966889	0.192856	0.850822	0.973929	0.546552	0.591732	0.777284	-1.29445	0.227665	0.812299	0.380813	0.700328	1	0.614654	0.539108	0.927594	0	AT1G05420	OFP12	ARABIDOPSIS THALIANA OVATE FAMILY PROTEIN 12|ATOFP12|T25N20.7|T25N20_7|ovate family protein 12	ovate family protein 12
AT1G05430	-0.209667	0.16665	0.414365	-0.110295	0.464528	0.964486	-0.243169	0.115996	0.533923	0.0627316	0.691057	0.840954	-0.0531468	0.731713	0.973724	-0.0531751	0.724099	0.976179	0.10349	0.504715	0.914879	0	AT1G05430	AT1G05430	T25N20.8|T25N20_8	hypothetical protein
AT1G05440	0.101148	0.806006	0.928099	0.231858	0.569712	0.97379	0.34237	0.416295	0.815255	0.419429	0.31515	0.541725	-0.18424	0.657127	0.959906	0.408841	0.313948	0.85456	-0.00565987	0.989121	1	0	AT1G05440	AT1G05440	T25N20.9|T25N20_9	C-8 sterol isomerase
AT1G05450	-1.64654	0.184126	0.440527	-0.264257	0.823925	0.994035	0.36808	0.758442	0.950214	-5.29558	0.00135175	0.00868413	-0.751855	0.53157	0.93667	-0.598159	0.616431	1	-1.85326	0.141218	0.675167	0	AT1G05450	AT1G05450	T25N20.10|T25N20_10	Bifunctional inhibitor/lipid-transfer protein/seed storage 2S albumin superfamily protein
AT1G05460	0.550174	0.0774453	0.249651	0.584779	0.0592178	0.579691	0.334234	0.29871	0.741106	0.625772	0.0483278	0.152852	-0.172913	0.585769	0.945917	0.396356	0.202471	0.763922	0.217654	0.489891	0.911451	0	AT1G05460	SDE3	SILENCING DEFECTIVE|T25N20.11|T25N20_11	P-loop containing nucleoside triphosphate hydrolases superfamily protein
AT1G05470	-0.314371	0.437928	0.709045	-0.355977	0.378068	0.94111	-0.4117	0.321641	0.759247	0.301715	0.475702	0.687522	0.224708	0.588404	0.946192	-0.446147	0.26989	0.827095	-0.00775348	0.985256	1	0	AT1G05470	CVP2	COTYLEDON VASCULAR PATTERN 2|T25N20.12|T25N20_12	DNAse I-like superfamily protein
AT1G05490	-0.601708	0.466167	0.728731	0.408846	0.612795	0.979882	-0.490467	0.561739	0.881676	-0.153381	0.861798	0.934863	0.91587	0.272724	0.838767	-0.411787	0.614544	1	-0.448939	0.605904	0.945164	0	AT1G05490	chr31	T25N20.14|chromatin remodeling 31	chromatin remodeling 31
AT1G05500	0.281374	0.0333698	0.136495	0.133459	0.312068	0.918067	0.200836	0.139048	0.571984	0.0654327	0.633663	0.807182	-0.0888455	0.508601	0.929888	0.0210791	0.873392	0.991898	-0.115434	0.393534	0.872561	0	AT1G05500	NTMC2T2.1	ARABIDOPSIS THALIANA SYNAPTOTAGMIN HOMOLOG E|ATSYTE|NTMC2TYPE2.1|SYNAPTOTAGMIN HOMOLOG E|SYT5|SYTE|T25N20.15|synaptotagmin 5	Calcium-dependent lipid-binding (CaLB domain) family protein
AT1G05510	-5.09859	0.38494	0.664251	-5.94949	0.312806	1	-5.85934	0.320195	1	0	1	1	0	1	1	-5.94129	0.313179	1	0	1	1	0	AT1G05510	AT1G05510	OBAP1a|Oil Body-Associated Protein 1a|T25N20.16	naphthalene 1,2-dioxygenase subunit alpha (DUF1264)
AT1G05520	-0.0505394	0.744284	0.898524	-0.0265382	0.863317	0.996911	-0.0188837	0.905145	0.982444	-0.0288893	0.858336	0.932586	0.169494	0.28041	0.84445	0.0855656	0.577989	0.948114	0.0805925	0.610283	0.94658	0	AT1G05520	AT1G05520	T25N20.17	Sec23/Sec24 protein transport family protein
AT1G05530	1.55254	0.274622	0.557014	2.07216	0.140173	0.784517	-1.72617	0.341436	0.770172	3.04223	0.0840099	0.228328	4.63267	0.0062591	0.184625	1.51639	0.284091	1	3.95607	0.0205695	0.322287	0	AT1G05530	UGT75B2	T25N20.18|UDP-GLUCOSYL TRANSFERASE 2|UDP-glucosyl transferase 75B2|UGT2	UDP-glucosyl transferase 75B2
AT1G05540	-0.388646	0.719786	0.885106	-1.62872	0.149156	0.797733	0.860575	0.422089	0.818059	-1.96765	0.0937944	0.246291	-0.769881	0.468677	0.916828	-0.864727	0.42815	1	-0.395645	0.708255	0.96712	0	AT1G05540	AT1G05540	T25N20.19	hypothetical protein (DUF295)
AT1G05550	0.18098	0.935312	0.979707	0.976805	0.653647	1	-2.03418	0.402206	1	4.06213	0.0809519	0.222618	4.91945	0.0314142	1	1.03889	0.632767	1	0	1	1	0	AT1G05550	AT1G05550	T25N20.20	hypothetical protein (DUF295)
AT1G05560	0.976387	0.00453702	0.0280287	0.233533	0.499952	0.968912	0.364595	0.301471	0.74349	1.81188	1.27441e-07	2.05267e-06	-0.0921909	0.791517	0.981736	-0.153923	0.658592	0.962779	0.330952	0.340485	0.849884	0	AT1G05560	UGT75B1	T25N20.21|UDP-GLUCOSE TRANSFERASE 1|UDP-GLUCOSYLTRANSFERASE|UDP-glucosyltransferase 75B1|UGT1	UDP-glucosyltransferase 75B1
AT1G05570	-0.154365	0.496058	0.752766	-0.0821866	0.715603	0.987301	-0.0166048	0.942589	0.989647	-0.0661745	0.778255	0.889256	0.170561	0.456008	0.914794	-0.147237	0.51426	0.93575	0.240075	0.29524	0.822014	0	AT1G05570	CALS1	ATGSL06|ATGSL6|F3F20.1|F3F20_1|GLUCAN SYNTHASE-LIKE 6|GSL06|GSL6|callose synthase 1	callose synthase 1
AT1G05575	1.70177	0.00177691	0.0126957	1.85213	0.000641799	0.0297616	-0.0486566	0.933413	0.987878	2.37555	2.03277e-05	0.000216699	0.742001	0.19	0.778375	1.50723	0.00561097	0.117116	1.35355	0.0158825	0.286886	0	AT1G05575	AT1G05575	-	transmembrane protein
AT1G05577	-0.128011	0.915575	0.972983	0.237451	0.842067	0.995907	-2.09082	0.150161	0.586065	2.89519	0.0451498	0.145252	2.3313	0.105304	0.669141	-0.792972	0.516774	1	1.46882	0.320673	0.839101	0	AT1G05577	AT1G05577	-	UPSTREAM OF FLC protein (DUF966)
AT1G05580	-3.96714	0.502881	1	-4.14581	0.483841	1	-3.09387	0.60133	1	1.10071	0.854417	1	0	1	1	-4.1799	0.480253	1	0	1	1	0	AT1G05580	CHX23	ATCHX23|F3F20.2|F3F20_2|cation/H+ exchanger 23	cation/H+ exchanger 23
AT1G05590	-0.427193	0.0203683	0.0943732	-0.213035	0.240448	0.882158	0.144325	0.438594	0.825534	-0.16095	0.40075	0.624642	0.0581487	0.751471	0.975859	-0.239669	0.186725	0.746092	-0.1662	0.372477	0.862419	0	AT1G05590	HEXO2	ATHEX3|BETA-HEXOSAMINIDASE 3|F3F20.4|F3F20_4|beta-hexosaminidase 2	beta-hexosaminidase 2
AT1G05600	0.493718	0.163298	0.409219	-0.0452431	0.898881	0.999689	-0.0898656	0.80669	0.963532	0.844369	0.0208277	0.0810318	0.377641	0.297739	0.851981	0.166316	0.639033	0.960274	0.657012	0.0695241	0.533468	0	AT1G05600	EMB3101	EMBRYO DEFECTIVE 3101|F3F20.5|F3F20_5	Tetratricopeptide repeat (TPR)-like superfamily protein
AT1G05610	0.479533	0.744778	0.898774	0.743175	0.611184	0.978719	0.320334	0.832007	0.969598	0.762292	0.608364	0.789531	0.69273	0.636714	0.95472	-0.0948524	0.948988	1	-3.46156	0.0603687	0.506226	0	AT1G05610	APS2	ADP-GLUCOSE PYROPHOSPHORYLASE|ADP-glucose pyrophosphorylase small subunit 2|F3F20.6|F3F20_6	ADP-glucose pyrophosphorylase small subunit 2
AT1G05615	0	1	1	1.84412	0.756372	1	0	1	1	0	1	1	0	1	1	0	1	1	0	1	1	0	AT1G05615	AT1G05615	-	B3 domain protein (DUF313)
AT1G05620	1.85689	3.26477e-36	2.44356e-34	0.190353	0.205022	0.858322	0.0597599	0.69985	0.931375	1.75465	2.79598e-31	2.09268e-29	0.182729	0.23267	0.81605	0.161513	0.282316	0.835473	0.287066	0.0613368	0.508575	0	AT1G05620	URH2	F3F20.7|F3F20_7|NSH2|nucleoside hydrolase 2|uridine-ribohydrolase 2|uridine-ribohydrolase 2	uridine-ribohydrolase 2
AT1G05630	-1.1237	0.0139605	0.0703479	-0.379365	0.394411	0.947831	-0.371669	0.417727	0.816289	-0.694878	0.155822	0.347414	0.416044	0.361699	0.882621	-0.131465	0.766828	0.979655	-0.0211519	0.963587	0.99963	0	AT1G05630	5PTASE13	AT5PTASE13|Arabidopsis thaliana inositol-polyphosphate 5-phosphatase 13|F3F20.8|F3F20_8|inositol-polyphosphate 5-phosphatase 13	Endonuclease/exonuclease/phosphatase family protein
AT1G05640	0.958656	0.190547	0.449608	0.341338	0.643807	0.983391	0.532013	0.48304	0.842768	0.392651	0.599146	0.783392	-0.403597	0.589509	0.946533	-0.0765879	0.918237	1	-0.344001	0.647186	0.95511	0	AT1G05640	AT1G05640	F3F20.9|F3F20_9	Ankyrin repeat family protein
AT1G05650	0.400157	0.946882	1	0	1	1	3.09433	0.602271	1	-2.56654	0.665561	1	-3.26655	0.582191	1	0.229681	0.969479	1	-3.11627	0.599701	1	0	AT1G05650	AT1G05650	F3F20.10|F3F20_10	Pectin lyase-like superfamily protein
AT1G05660	0.451609	0.666361	0.856602	-0.436001	0.680693	0.986035	0.0436783	0.967614	0.994525	0.750202	0.483223	0.694266	-0.227585	0.832376	0.986189	0.839638	0.419353	1	0.621689	0.557684	0.933334	0	AT1G05660	AT1G05660	F3F20.11|F3F20_11	Pectin lyase-like superfamily protein
AT1G05670	-0.203828	0.646223	0.84592	-0.0657991	0.881149	0.999157	-0.544071	0.242594	0.693506	-0.436378	0.385483	0.610194	0.567182	0.22011	0.803824	-0.260226	0.555935	0.944197	0.622014	0.180321	0.724254	0	AT1G05670	AT1G05670	F3F20.12|F3F20_12	Pentatricopeptide repeat (PPR-like) superfamily protein
AT1G05675	-3.54389	0.0626907	0.215541	0.769771	0.613681	1	0.97365	0.529373	1	-4.38991	0.0194698	0.0768806	-4.12822	0.0280088	1	0.355352	0.816795	1	-0.120862	0.936246	0.996675	0	AT1G05675	AT1G05675	-	UDP-Glycosyltransferase superfamily protein
AT1G05680	4.68805	0.0303497	0.127811	3.9411	0.0699923	1	4.80078	0.027677	1	-0.104886	0.955869	0.985326	-3.30417	0.119387	1	4.24171	0.0504334	1	-1.31023	0.496405	0.912497	0	AT1G05680	UGT74E2	F3F20.13|F3F20_13|Uridine diphosphate glycosyltransferase 74E2	Uridine diphosphate glycosyltransferase 74E2
AT1G05690	-0.1041	0.900413	0.968166	0.0110277	0.989341	0.999689	-1.6429	0.0830289	0.468914	1.84786	0.0536711	0.165355	0.485497	0.620611	0.951609	0.156194	0.849449	1	1.10048	0.253232	0.791874	0	AT1G05690	BT3	BTB and TAZ domain protein 3|F3F20.14|F3F20_14	BTB and TAZ domain protein 3
AT1G05700	-0.648386	0.402146	0.679718	-0.632481	0.411799	0.952536	-1.81026	0.0295616	0.296928	0.721585	0.405973	0.629137	1.4606	0.0798191	0.609605	-0.0229091	0.976094	1	1.57654	0.0589791	0.501022	0	AT1G05700	AT1G05700	F3F20.15|F3F20_15	Leucine-rich repeat transmembrane protein kinase protein
AT1G05710	0.0847458	0.756756	0.905025	-0.0695266	0.799126	0.993605	0.09492	0.733666	0.943522	-0.447844	0.120078	0.291584	0.129607	0.638898	0.955274	-0.366551	0.182001	0.738582	-0.553304	0.0503546	0.474018	0	AT1G05710	AT1G05710	F3F20.16|F3F20_16	basic helix-loop-helix (bHLH) DNA-binding superfamily protein
AT1G05720	0.174103	0.246267	0.522302	-0.0390009	0.794993	0.992927	-0.0382232	0.803977	0.962845	0.28469	0.067023	0.194746	-0.0502312	0.743569	0.974867	0.104877	0.483611	0.927732	-0.065985	0.669058	0.959174	0	AT1G05720	AT1G05720	F3F20.17|F3F20_17	selenoprotein family protein
AT1G05730	0.242467	0.607388	0.824961	0.391241	0.403495	0.950539	0.169761	0.726376	0.940723	0.434831	0.369358	0.596175	0.232934	0.624789	0.952772	0.49635	0.288221	0.840153	0.206756	0.666008	0.958429	0	AT1G05730	AT1G05730	F3F20.18|F3F20_18	FAM136A-like protein (DUF842)
AT1G05740	0	1	1	0	1	1	4.20292	0.410855	1	-3.67513	0.47207	1	-1.105	0.825533	1	1.88224	0.714501	1	-4.22486	0.408417	1	0	AT1G05740	AT1G05740	F3F20.19|F3F20_19	FAM136A-like protein (DUF842)
AT1G05750	-0.86895	0.0599481	0.208726	-0.744265	0.105146	0.722191	-0.728323	0.120467	0.541262	-0.161268	0.739324	0.867652	0.469239	0.317444	0.866715	-0.450371	0.324932	0.860948	-0.14493	0.760981	0.9768	0	AT1G05750	PDE247	CLB19|T20M3.1|T20M3_1|pigment defective 247	Tetratricopeptide repeat (TPR)-like superfamily protein
AT1G05760	-0.254355	0.548448	0.787185	-0.211128	0.616281	0.980427	-0.619108	0.161738	0.601535	0.894621	0.0449893	0.144883	-0.0302409	0.946263	0.994111	-0.156269	0.710304	0.974091	0.746837	0.0902424	0.583527	0	AT1G05760	RTM1	T20M3.2|T20M3_2|restricted tev movement 1	Mannose-binding lectin superfamily protein
AT1G05770	0.098587	0.921771	0.975164	0.352814	0.723077	0.987301	-4.17706	0.00629556	0.138711	4.82517	0.00158285	0.00991879	3.92857	0.0102328	0.243198	-0.876939	0.391	1	4.45419	0.00346269	0.114422	0	AT1G05770	AT1G05770	T20M3.3|T20M3_3	Mannose-binding lectin superfamily protein
AT1G05780	0.0580546	0.83981	0.942651	0.620652	0.0285162	0.416262	0.269533	0.355912	0.778626	-0.631356	0.0373671	0.126344	-0.0799437	0.781921	0.979903	0.665838	0.0187039	0.255052	0.0635761	0.825956	0.984205	0	AT1G05780	AT1G05780	T20M3.4|T20M3_4	Vacuolar ATPase assembly integral membrane protein VMA21-like domain-containing protein
AT1G05785	0.617872	0.0162419	0.0789859	0.311914	0.225633	0.87451	0.354469	0.180297	0.626003	0.252421	0.339252	0.567523	-0.303049	0.247859	0.823287	0.00288993	0.991097	0.999784	0.0206885	0.936854	0.996675	0	AT1G05785	AT1G05785	-	Got1/Sft2-like vescicle transport protein family
AT1G05790	0.389108	0.235978	0.50967	0.328846	0.315133	0.91938	0.488049	0.143761	0.578217	0.344636	0.298124	0.524504	0.105681	0.746648	0.975859	0.260666	0.426274	0.913642	-0.061321	0.852456	0.987349	0	AT1G05790	AT1G05790	T20M3.5|T20M3_5	lipase class 3 family protein
AT1G05800	2.03022	0.732784	1	0	1	1	0	1	1	0	1	1	0	1	1	0	1	1	1.9515	0.743296	1	0	AT1G05800	DGL	DONGLE|T20M3.6	alpha/beta-Hydrolases superfamily protein
AT1G05805	0.398781	0.0226368	0.102185	-0.00757752	0.965562	0.999689	-0.0934162	0.606796	0.897836	0.378041	0.0391035	0.130585	0.234326	0.1924	0.781038	0.0974483	0.577844	0.948114	0.109049	0.5476	0.929645	0	AT1G05805	AT1G05805	ABA-responsive kinase substrate 2|AKS2	basic helix-loop-helix (bHLH) DNA-binding superfamily protein
AT1G05810	-0.400806	0.0418892	0.161332	-0.104767	0.591668	0.97593	-0.117068	0.557304	0.880162	-0.391847	0.0569345	0.172699	0.0916644	0.644717	0.95674	-0.222562	0.255148	0.81655	0.0306595	0.878038	0.989483	0	AT1G05810	RABA5E	ARA|ARA-1|ARABIDOPSIS THALIANA RAB GTPASE HOMOLOG A5E|ATRAB11D|ATRABA5E|RAB GTPase homolog A5E|T20M3.8|T20M3_8	Rab GTPase-like A5A protein
AT1G05820	0.100661	0.865788	0.955414	0.787502	0.18113	0.839804	-1.29469	0.0445304	0.360803	1.03625	0.116114	0.285038	0.833082	0.198817	0.789555	0.300656	0.611414	1	1.45771	0.0231964	0.341209	0	AT1G05820	SPPL5	ARABIDOPSIS THALIANA SIGNAL PEPTIDE PEPTIDASE-LIKE 5|ATSPPL5|SIGNAL PEPTIDE PEPTIDASE-LIKE 5|T20M3.9|T20M3_9	SIGNAL PEPTIDE PEPTIDASE-LIKE 5
AT1G05830	0.0913479	0.718124	0.88417	-0.198926	0.432363	0.955469	-0.338032	0.198593	0.646099	0.438488	0.100455	0.258424	-0.259452	0.329945	0.874712	-0.0945512	0.708333	0.974091	0.031685	0.904937	0.99194	0	AT1G05830	ATX2	SDG30|SET DOMAIN PROTEIN 30|T20M3.10|T20M3_10|trithorax-like protein 2	trithorax-like protein 2
AT1G05835	0.0163769	0.951637	0.985071	-0.279589	0.301606	0.915792	-0.216234	0.444851	0.828924	-0.541955	0.0766867	0.214414	-0.282052	0.325656	0.871649	-0.167703	0.533831	0.93836	-0.233339	0.419067	0.883919	0	AT1G05835	AT1G05835	-	PHD finger protein
AT1G05840	0.270806	0.246035	0.52205	0.133364	0.567014	0.97379	0.24113	0.314328	0.75342	-0.257432	0.29498	0.521071	0.00625099	0.978881	0.997529	0.178975	0.441736	0.916252	-0.200064	0.402809	0.877754	0	AT1G05840	AT1G05840	T20M3.11|T20M3_11	Eukaryotic aspartyl protease family protein
AT1G05850	-0.302227	2.15333e-06	2.88089e-05	-0.302134	2.09826e-06	0.000213466	-0.0514818	0.421589	0.817728	-0.287915	8.44556e-06	9.77749e-05	-0.168224	0.0086417	0.221233	-0.316518	6.70995e-07	6.48315e-05	-0.178388	0.00543631	0.15492	0	AT1G05850	POM1	ATCTL1|CHITINASE-LIKE PROTEIN 1|CTL1|ECTOPIC DEPOSITION OF LIGNIN IN PITH|ECTOPIC DEPOSITION OF LIGNIN IN PITH 1|ECTOPIC ROOT HAIR 2|ELP|ELP1|ERH2|HOT2|POM-POM1|SENSITIVE TO HOT TEMPERATURES 2|T20M3.12|T20M3_12	Chitinase family protein
AT1G05860	0.0689838	0.789177	0.921008	-0.0653084	0.79971	0.993605	0.368396	0.160133	0.601143	-0.182646	0.492959	0.702489	-0.430021	0.0993986	0.655426	0.0471369	0.854262	0.991824	-0.506096	0.0547722	0.488649	0	AT1G05860	AT1G05860	T20M3.13|T20M3_13	INO80 complex subunit D-like protein
AT1G05870	-0.298484	0.0784614	0.251844	0.0759565	0.649524	0.983391	-0.138984	0.424126	0.818632	-0.317012	0.0814415	0.223476	-0.144111	0.408559	0.900271	-0.106915	0.523867	0.937202	-0.202224	0.250404	0.7889	0	AT1G05870	AT1G05870	T20M3.14|T20M3_14	hypothetical protein (DUF1685)
AT1G05880	0	1	1	0	1	1	4.33856	0.462886	1	-3.81076	0.519058	0.723416	-2.2142	0.705467	1	3.11061	0.59879	1	-0.0385666	0.994703	1	0	AT1G05880	ARI12	ARABIDOPSIS ARIADNE 12|ARIADNE 12|ATARI12|T20M3.15|T20M3_15	RING/U-box superfamily protein
AT1G05890	0.283507	0.12065	0.336951	0.0425848	0.815677	0.994035	-0.108863	0.563723	0.88262	0.303192	0.112018	0.278561	0.183957	0.325798	0.871768	0.256224	0.159204	0.708949	0.0405168	0.830124	0.984205	0	AT1G05890	ARI5	ARABIDOPSIS ARIADNE 5|ARIADNE 5|ATARI5|T20M3.16|T20M3_16	RING/U-box superfamily protein
AT1G05894	0.740153	0.719388	0.88491	-0.46653	0.822603	1	0.80633	0.697614	1	-4.44578	0.0574265	0.173675	-2.01062	0.34448	1	-4.94165	0.0357801	1	-2.96273	0.185688	0.729628	0	AT1G05894	AT1G05894	-	hypothetical protein
AT1G05900	0.152283	0.534533	0.778435	0.0350524	0.885994	0.999689	-0.0463406	0.855853	0.975198	-0.148164	0.575831	0.766366	-0.128218	0.614913	0.950812	0.240233	0.323208	0.860603	-0.0278806	0.913168	0.993628	0	AT1G05900	NTH2	ATNTH2|T20M3.18|T20M3_18|endonuclease III 2	endonuclease III 2
AT1G05910	-0.0489443	0.834432	0.939985	0.230421	0.32063	0.921729	-0.112784	0.638718	0.907901	0.0101501	0.967061	0.990143	0.317338	0.182052	0.772266	0.183526	0.429135	0.914081	-0.0513388	0.831497	0.984523	0	AT1G05910	AT1G05910	T20M3.19|T20M3_19	cell division cycle protein 48-related / CDC48-like protein
AT1G05920	0.400157	0.946882	1	0	1	1	0	1	1	2.2799	0.702543	1	0	1	1	0	1	1	0	1	1	0	AT1G05920	AT1G05920	T20M3.20|T20M3_20	B3 domain protein (DUF313)
AT1G05925	0	1	1	0	1	1	0	1	1	0	1	1	0	1	1	0.229682	0.969478	1	0	1	1	0
AT1G05930	0	1	1	0	1	1	0	1	1	3.54216	0.549922	1	0	1	1	0	1	1	0	1	1	0	AT1G05930	AT1G05930	-	B3 domain protein (DUF313)
AT1G05940	0.488323	0.00308642	0.0202958	0.0682927	0.679891	0.986035	0.152299	0.368635	0.785679	0.369893	0.0292139	0.104794	-0.0303542	0.856597	0.988201	0.16912	0.305949	0.849171	0.0432468	0.797383	0.980144	0	AT1G05940	CAT9	T21E18.1|T21E18_1|cationic amino acid transporter 9	cationic amino acid transporter 9
AT1G05950	-0.313914	0.275359	0.558017	-0.0952337	0.73729	0.987301	-0.275011	0.356848	0.779273	0.601966	0.0457349	0.146623	-0.268934	0.374699	0.888343	-0.41895	0.143635	0.678232	-0.101566	0.737513	0.971019	0	AT1G05950	AT1G05950	T21E18.2|T21E18_2	hypothetical protein
AT1G05960	0.0387064	0.829206	0.937315	0.0418536	0.814721	0.994035	0.0172219	0.925339	0.986715	0.0593298	0.750899	0.875095	0.134987	0.458366	0.914889	0.0606059	0.734192	0.97731	0.0744097	0.684641	0.96199	0	AT1G05960	AT1G05960	T21E18.21|T21E18_21	ARM repeat superfamily protein
AT1G05970	0.724767	0.0339727	0.138281	0.166941	0.627345	0.981873	0.242679	0.492767	0.847604	-0.218271	0.546578	0.744362	-0.190652	0.586752	0.945917	0.304097	0.375069	0.895603	-0.15799	0.654028	0.95639	0	AT1G05970	AT1G05970	T21E18.3|T21E18_3	RNA-binding (RRM/RBD/RNP motifs) family protein
AT1G05990	-0.769606	0.414103	0.689774	0.66942	0.463772	0.964474	-1.20175	0.228525	0.67824	0.399437	0.702982	0.846966	2.01984	0.0394775	0.47065	0.333331	0.716241	1	1.50612	0.128723	0.652093	0	AT1G05990	AT1G05990	RHS1|ROOT HAIR SPECIFIC 1|ROOT HAIR SPECIFIC 2|T21E18.4|T21E18_4	EF hand calcium-binding protein family
AT1G06000	1.42368	3.86789e-20	1.56811e-18	0.516465	0.000916362	0.0392109	0.557696	0.000427034	0.0263624	0.842543	6.30612e-08	1.06374e-06	0.643993	3.10586e-05	0.00329419	0.335352	0.0316802	0.349646	0.348413	0.0250764	0.353453	0	AT1G06000	AT1G06000	T21E18.5|T21E18_5	UDP-Glycosyltransferase superfamily protein
AT1G06010	0.855605	5.72451e-06	7.17861e-05	0.178162	0.348038	0.928365	0.0337559	0.863211	0.976425	0.650609	0.000861648	0.0059479	0.16264	0.401331	0.899162	0.466779	0.0134976	0.208406	0.297612	0.12511	0.64599	0	AT1G06010	AT1G06010	T21E18.6|T21E18_6	basic leucine zipper/W2 domain protein
AT1G06020	-5.10491	0.0306811	0.128751	0.330343	0.872998	1	-1.11128	0.605768	1	-1.84533	0.440059	0.658501	-0.204907	0.925718	1	-0.622273	0.765231	1	-2.46302	0.306781	0.829915	0	AT1G06020	AT1G06020	T21E18.7|T21E18_7	pfkB-like carbohydrate kinase family protein
AT1G06030	-1.21969	0.565756	0.799325	0.0750793	0.970854	1	-3.49774	0.134208	1	0	1	1	2.60607	0.271784	1	-2.54581	0.254828	1	4.18699	0.0701859	1	0	AT1G06030	AT1G06030	T21E18.8|T21E18_8	pfkB-like carbohydrate kinase family protein
AT1G06040	-0.346844	7.92546e-05	0.000803659	-0.206786	0.0181897	0.324551	-0.492709	3.33419e-08	1.79686e-05	-0.0700255	0.441852	0.659758	-0.0626192	0.484813	0.923351	-0.220446	0.011809	0.191095	-0.120547	0.180511	0.724436	0	AT1G06040	STO	B-box domain protein 24|BBX24|SALT TOLERANCE|T21E18.9|T21E18_9	B-box zinc finger family protein
AT1G06050	0.457809	0.25337	0.531833	0.335701	0.401304	0.949875	0.209577	0.611873	0.900009	0.0732795	0.860679	0.933933	-0.112174	0.783889	0.980469	0.375635	0.347173	0.876528	-0.151099	0.713778	0.96816	0	AT1G06050	AT1G06050	T21E18.10|T21E18_10	ENHANCED DISEASE RESISTANCE-like protein (DUF1336)
AT1G06060	-0.0286402	0.883881	0.962443	-0.174673	0.37226	0.937213	-0.264485	0.190607	0.638242	0.334659	0.102863	0.262692	0.143909	0.475452	0.919248	-0.0670399	0.731439	0.97731	0.193865	0.338113	0.848364	0	AT1G06060	AT1G06060	T21E18.11|T21E18_11	LisH and RanBPM domains containing protein
AT1G06070	0.0844028	0.680822	0.86308	0.0571525	0.779717	0.991346	0.0718354	0.732532	0.942888	0.0471635	0.82521	0.915731	0.0447802	0.829776	0.985895	0.128391	0.529131	0.937202	-0.0256063	0.902856	0.991705	0	AT1G06070	AT1G06070	T21E18.12|T21E18_12|bZIP69|basic leucine-zipper 69	Basic-leucine zipper (bZIP) transcription factor family protein
AT1G06080	-1.96	1.76358e-12	4.50491e-11	0.0315265	0.901929	0.999689	0.179838	0.491739	0.846575	-1.40455	9.30854e-07	1.30064e-05	-1.0093	0.000161546	0.0135917	-0.305474	0.235427	0.795721	-0.57262	0.030594	0.387839	0	AT1G06080	ADS1	AtADS1|DELTA 9 DESATURASE|T21E18.13|T21E18_13|delta 9 desaturase 1	delta 9 desaturase 1
AT1G06090	-0.0198558	0.93024	0.978177	0.227517	0.313487	0.918802	-0.256739	0.266088	0.715005	0.66565	0.00403556	0.0217564	-0.118066	0.610058	0.950812	-0.372499	0.100906	0.599921	0.0143383	0.950669	0.99913	0	AT1G06090	AT1G06090	T21E18.14|T21E18_14	Fatty acid desaturase family protein
AT1G06100	-0.00853267	0.993145	0.99926	0.633569	0.516677	0.970358	-0.511898	0.624166	0.903321	0.366533	0.732881	0.864165	-0.496501	0.645747	0.95674	1.32054	0.173131	1	1.71505	0.0917402	0.585325	0	AT1G06100	AT1G06100	T21E18.15|T21E18_15	Fatty acid desaturase family protein
AT1G06110	0.180937	0.286079	0.569382	0.286778	0.0887817	0.672788	-0.0335675	0.847982	0.973041	0.542037	0.00200428	0.0121197	0.0193248	0.911615	0.993064	0.141482	0.402216	0.905866	-0.0527234	0.763883	0.9768	0	AT1G06110	SKIP16	SKP1/ASK-interacting protein 16|T21E18.16|T21E18_16	SKP1/ASK-interacting protein 16
AT1G06120	0.419842	0.505107	0.75844	0.329032	0.600342	0.977049	0.38808	0.548467	0.875686	-0.367962	0.579263	0.767886	0.550963	0.378027	0.890033	-0.852632	0.190247	1	-0.0657519	0.917988	0.994406	0	AT1G06120	AT1G06120	T21E18.17|T21E18_17	Fatty acid desaturase family protein
AT1G06130	0.104634	0.520694	0.769302	-0.00792458	0.961106	0.999689	-0.207021	0.220676	0.668736	0.174605	0.312479	0.538734	0.116614	0.488789	0.924873	0.00786069	0.961393	0.997519	0.271024	0.107981	0.618619	0	AT1G06130	GLX2-4	T21E18.18|T21E18_18|glyoxalase 2-4	glyoxalase 2-4
AT1G06135	0	1	1	0	1	1	0	1	1	0	1	1	0	1	1	0	1	1	0	1	1	0	AT1G06135	AT1G06135	-	transmembrane protein
AT1G06137	0	1	1	0.221486	0.970584	1	0	1	1	0	1	1	0	1	1	0	1	1	0	1	1	0	AT1G06137	AT1G06137	-	transmembrane protein
AT1G06140	0.836199	0.82698	1	-0.831815	0.831638	1	-0.580175	0.883219	1	-0.745632	0.851734	1	-1.44564	0.71706	1	0.887881	0.815967	1	1.96732	0.610806	1	0	AT1G06140	MEF3	T21E18.19|T21E18_19|mitochondrial editing factor 3	Pentatricopeptide repeat (PPR) superfamily protein
AT1G06148	1.60499	0.625609	1	-0.847487	0.804047	1	-1.56134	0.651687	1	0	1	1	3.44821	0.301871	1	0.607506	0.854556	1	0	1	1	0	AT1G06148	AT1G06148	-	hypothetical protein
AT1G06149	-0.540985	0.0300186	0.126703	-0.177288	0.470409	0.966889	-0.193101	0.446604	0.82949	-0.230818	0.38165	0.607225	0.18751	0.457423	0.914794	-0.023312	0.924127	0.994966	0.0378064	0.882046	0.989483	0
AT1G06150	-0.754056	0.000676896	0.00549266	-0.396492	0.0700228	0.616115	-0.187559	0.401806	0.806534	-0.331759	0.152744	0.342573	0.00530913	0.981056	0.997529	-0.164912	0.449103	0.917275	-0.103712	0.645317	0.95467	0	AT1G06150	EMB1444	AtRLP53|EMBRYO DEFECTIVE 1444|LHL1|LONESOME HIGHWAY LIKE 1|T21E18.20|T21E18_20|receptor like protein 53	basic helix loop helix (bHLH) DNA-binding superfamily protein
AT1G06160	0.635599	0.0832955	0.263044	2.82607	7.17761e-15	2.30841e-12	0.040169	0.914617	0.984512	0.733399	0.0494923	0.155433	1.4282	0.000102162	0.00913502	2.96834	2.95708e-16	1.06211e-13	1.49507	4.82838e-05	0.00425654	1	AT1G06160	ORA59	F9P14.2|F9P14_2|octadecanoid-responsive Arabidopsis AP2/ERF 59	octadecanoid-responsive AP2/ERF 59
AT1G06170	-0.450447	0.816913	0.933057	-0.279811	0.884706	1	-0.713261	0.723793	1	1.12247	0.57959	0.768122	1.38622	0.485463	1	-2.5628	0.224312	1	0.962903	0.631408	0.951846	0	AT1G06170	AT1G06170	F9P14.3|F9P14_3	basic helix-loop-helix (bHLH) DNA-binding superfamily protein
AT1G06180	0.394158	0.0298063	0.126054	0.22361	0.217116	0.870064	0.0763644	0.685844	0.928169	0.208745	0.274609	0.499684	0.0761688	0.682715	0.96377	0.0687637	0.705198	0.974091	0.0412213	0.826247	0.984205	0	AT1G06180	MYB13	ATMYB13|ATMYBLFGN|F9P14.4|F9P14_4|myb domain protein 13	myb domain protein 13
AT1G06190	-0.0929717	0.271547	0.553128	0.0301777	0.719764	0.987301	0.260382	0.00227899	0.077284	-0.242777	0.00504051	0.0260287	-0.0414506	0.624351	0.952456	-0.0749845	0.373243	0.894983	-0.0260292	0.759193	0.976248	0	AT1G06190	RHON1	F9P14.5|F9P14_5|Rho-N 1	Rho termination factor
AT1G06200	0.428143	9.1251e-05	0.000914475	-0.0148005	0.892718	0.999689	0.121534	0.277479	0.724776	0.268357	0.0169994	0.0691279	-0.117531	0.291279	0.849452	0.0942321	0.38965	0.903191	-0.120567	0.281146	0.812433	0	AT1G06200	AT1G06200	F9P14.6|F9P14_6	Peptidase S24/S26A/S26B/S26C family protein
AT1G06210	0.438907	0.00407766	0.0255822	0.390961	0.0102565	0.227744	0.225652	0.151396	0.588724	0.282361	0.0732016	0.207598	0.027588	0.858803	0.988357	0.280614	0.0658472	0.498739	-0.148939	0.34213	0.850301	0	AT1G06210	AT1G06210	F9P14.7|F9P14_7	ENTH/VHS/GAT family protein
AT1G06220	-0.301554	0.00288093	0.01914	-0.144463	0.149728	0.797969	-0.0869861	0.399372	0.805292	-0.142564	0.180006	0.381751	0.00941139	0.927092	0.993064	-0.0756211	0.450043	0.917275	0.0226407	0.826627	0.984205	0	AT1G06220	MEE5	CLO|CLOTHO|F9P14.8|F9P14_8|GAMETOPHYTE FACTOR 1|GFA1|MATERNAL EFFECT EMBRYO ARREST 5	Ribosomal protein S5/Elongation factor G/III/V family protein
AT1G06225	0	1	1	0	1	1	0	1	1	0	1	1	0	1	1	0	1	1	0	1	1	0	AT1G06225	CLE3	CLAVATA3/ESR-RELATED 3	CLAVATA3/ESR-RELATED 3
AT1G06230	0.125932	0.455966	0.721551	0.146151	0.384519	0.94495	0.161748	0.349238	0.774617	0.0667378	0.702769	0.846899	0.114878	0.500351	0.927085	0.0971311	0.563542	0.945931	0.297166	0.0813276	0.558822	0	AT1G06230	GTE4	F9P14.9|F9P14_9|global transcription factor group E4	global transcription factor group E4
AT1G06240	-0.215366	0.408471	0.685857	-0.118913	0.645399	0.983391	0.0642861	0.808678	0.964283	-0.256585	0.349164	0.576714	-0.0318902	0.903688	0.993031	-0.0613512	0.812024	0.988129	0.0415677	0.875097	0.989483	0	AT1G06240	AT1G06240	F9P14.10|F9P14_10	diiron containing four-helix bundle family ferritin protein, putative (Protein of unknown function DUF455)
AT1G06250	1.18061	0.615685	0.829452	1.51139	0.51199	1	2.19483	0.350489	1	1.26579	0.557582	0.75307	1.52628	0.466707	1	3.5186	0.105063	1	3.10974	0.13091	0.656955	0	AT1G06250	AT1G06250	F9P14.11|F9P14_11	alpha/beta-Hydrolases superfamily protein
AT1G06260	0	1	1	2.54145	0.667879	1	0	1	1	0	1	1	3.1269	0.597121	1	0	1	1	0	1	1	0	AT1G06260	AT1G06260	F9P14.12|F9P14_12	Cysteine proteinases superfamily protein
AT1G06270	0.0221387	0.959602	0.988549	-0.329546	0.452217	0.961171	0.104146	0.815823	0.966256	-0.106671	0.815468	0.91049	-0.0127446	0.977058	0.997529	-0.120667	0.781976	0.982247	-0.192619	0.667381	0.958723	0	AT1G06270	AT1G06270	F9P14.13|F9P14_13	Pentatricopeptide repeat (PPR) superfamily protein
AT1G06280	0	1	1	0	1	1	0	1	1	0	1	1	0	1	1	0	1	1	0	1	1	0	AT1G06280	LBD2	F9P14.14|F9P14_14|LOB domain-containing protein 2	LOB domain-containing protein 2
AT1G06290	0.0896329	0.518773	0.767546	0.0980613	0.478802	0.968483	0.187729	0.182417	0.628778	0.525919	0.00017967	0.00151837	-0.075128	0.591329	0.947647	-0.0990528	0.475402	0.923896	-0.107675	0.443531	0.894393	0	AT1G06290	ACX3	ATACX3|acyl-CoA oxidase 3	acyl-CoA oxidase 3
AT1G06310	0.0093042	0.991892	0.998958	0.230365	0.799067	0.993605	0.176637	0.850725	0.973929	-0.558639	0.571392	0.76333	0.00961682	0.991708	0.999679	0.349786	0.698264	1	0.0409457	0.964888	0.99963	0	AT1G06310	ACX6	T2D23.2|T2D23_2|acyl-CoA oxidase 6	acyl-CoA oxidase 6
AT1G06320	-4.34741	0.00644284	0.0377437	-0.829565	0.537864	0.970358	-0.487866	0.720124	0.938711	-5.01343	0.00493988	0.0256409	-4.75174	0.00771639	0.208598	-2.21183	0.109624	1	-0.764867	0.582462	0.93933	0	AT1G06320	AT1G06320	T2D23.15|T2D23_15	hypothetical protein
AT1G06330	-6.96057	1.08999e-06	1.52698e-05	-0.37856	0.64782	0.983391	-0.399486	0.639216	0.908285	-2.24994	0.0303214	0.107728	0.573763	0.497562	0.926313	-0.550895	0.507449	1	-2.41234	0.0152397	0.282096	0	AT1G06330	AT1G06330	T2D23.3|T2D23_3	Heavy metal transport/detoxification superfamily protein
AT1G06340	3.0186	0.418149	1	1.57042	0.678333	1	3.62059	0.332471	1	-3.09279	0.407745	1	-0.663003	0.854154	1	1.43366	0.705617	1	-3.64252	0.32955	1	0	AT1G06340	AT1G06340	T2D23.4|T2D23_4	Plant Tudor-like protein
AT1G06350	-1.15842	0.00489443	0.0298831	-0.390557	0.333282	0.927394	-0.793559	0.0574801	0.402406	0.206752	0.630617	0.805215	-0.233447	0.583275	0.945917	-0.495802	0.219943	0.782738	-0.318705	0.457688	0.898699	0	AT1G06350	ADS4	AtADS4|T2D23.5|T2D23_5|delta 9 desaturase 4	Fatty acid desaturase family protein
AT1G06360	-0.235106	0.300994	0.58649	-0.179752	0.426476	0.953857	-0.224945	0.333519	0.767201	-0.731565	0.00310229	0.0175294	-0.368698	0.117003	0.687807	0.339588	0.129908	0.661184	-0.222881	0.343964	0.850865	0	AT1G06360	AT1G06360	T2D23.6|T2D23_6	Fatty acid desaturase family protein
AT1G06380	0.0797357	0.608469	0.825272	-0.0177902	0.908712	0.999689	0.140224	0.380044	0.794181	-0.238703	0.146902	0.333997	-0.188934	0.234375	0.81639	0.0707505	0.647575	0.961113	0.0982474	0.534922	0.925856	0	AT1G06380	AT1G06380	T2D23.8|T2D23_8	Ribosomal protein L1p/L10e family
AT1G06390	-0.10002	0.39022	0.669063	-0.00457873	0.968349	0.999689	-0.15665	0.194287	0.641944	0.00798157	0.948966	0.981432	-0.0322266	0.789376	0.981605	-0.0860899	0.456353	0.918489	0.0146647	0.903752	0.991908	0	AT1G06390	GSK1	A. THALIANA SHAGGY-LIKE KINASE GROUP 2 3|ATGSK1|ATSK2-3|ATSK22|BIL2|BIN2-LIKE 2|GSK3/SHAGGY-LIKE PROTEIN KINASE|GSK3/SHAGGY-like protein kinase 1|SHAGGY-LIKE PROTEIN KINASE 22|SK22|T2D23.9|T2D23_9	GSK3/SHAGGY-like protein kinase 1
AT1G06400	0.171721	0.17673	0.429359	-0.0796564	0.531014	0.970358	-0.0535256	0.681792	0.92617	0.449655	0.000608914	0.00440799	-0.125848	0.334726	0.875286	-0.105143	0.408366	0.908501	-0.0626643	0.632173	0.951846	0	AT1G06400	ARA-2	ARA2|ARABIDOPSIS THALIANA RAB GTPASE HOMOLOG A1A|ATRAB11E|ATRABA1A|SMALL GTP-BINDING PROTEIN|T2D23.10|T2D23_10	Ras-related small GTP-binding family protein
AT1G06410	0.0220816	0.863644	0.954618	-0.0551099	0.667641	0.985521	-0.145363	0.266018	0.715005	0.130424	0.323979	0.550974	0.103016	0.42936	0.905972	0.00555224	0.965467	0.997519	-0.00626728	0.961844	0.99963	0	AT1G06410	TPS7	ATTPS7|ATTPSA|T2D23.11|T2D23_11|TREHALOSE -6-PHOSPHATASE SYNTHASE S7|trehalose-phosphatase/synthase 7	trehalose-phosphatase/synthase 7
AT1G06420	0.396156	0.574295	0.80496	0.61261	0.381271	0.943142	-0.0937955	0.898495	0.982444	0.548319	0.457594	0.673096	0.591521	0.411794	0.900271	-0.0523363	0.941095	1	0.605931	0.402477	0.877578	0	AT1G06420	AT1G06420	T2D23.12|T2D23_12	DNA ligase-like protein
AT1G06430	-0.235513	0.173005	0.423579	-0.165531	0.335739	0.927394	-0.462238	0.00929525	0.171409	0.425752	0.0183575	0.0733546	0.00941525	0.957992	0.99554	-0.0818846	0.633444	0.959502	0.0720157	0.688001	0.962336	0	AT1G06430	FTSH8	FTSH protease 8	FTSH protease 8
AT1G06440	-0.253783	0.586165	0.812133	-1.09049	0.0209445	0.353148	-0.849658	0.0802168	0.463697	1.01797	0.0377935	0.127453	0.238028	0.627256	0.952917	-0.6016	0.197649	0.75679	0.738781	0.128987	0.652167	0	AT1G06440	AT1G06440	F12K11.21|F12K11_21	Ubiquitin carboxyl-terminal hydrolase family protein
AT1G06450	-0.179457	0.687792	0.867176	0.201051	0.649103	0.983391	0.213988	0.635423	0.906951	-0.101402	0.824614	0.915544	-0.00684862	0.987778	0.999023	0.0982751	0.824209	0.990463	0.179174	0.688633	0.962336	0	AT1G06450	AT1G06450	F12K11.20|F12K11_20	Polynucleotidyl transferase, ribonuclease H-like superfamily protein
AT1G06460	0.299054	0.0186839	0.0883473	0.0589331	0.643026	0.983391	0.0571567	0.656369	0.91582	0.269169	0.036726	0.124589	0.150266	0.240161	0.820373	0.369644	0.00358468	0.0874706	0.210859	0.0997334	0.604323	0	AT1G06460	ACD32.1	ACD31.2|ALPHA-CRYSTALLIN DOMAIN 31.2|F12K11.19|F12K11_19|alpha-crystallin domain 32.1	alpha-crystallin domain 32.1
AT1G06470	-0.327204	0.0519157	0.188485	-0.188504	0.258389	0.891651	-0.0684142	0.690257	0.929595	-0.323709	0.0699851	0.20106	-0.247292	0.151274	0.739495	-0.114324	0.492194	0.929312	-0.0668799	0.697966	0.96456	0	AT1G06470	AT1G06470	F12K11.18|F12K11_18	Nucleotide/sugar transporter family protein
AT1G06475	-0.570085	0.10804	0.313374	-0.116599	0.737524	0.987301	-0.650704	0.0789907	0.460818	-0.473954	0.24156	0.461598	0.224778	0.547105	0.940438	0.0229614	0.947198	0.997108	0.260389	0.487877	0.91099	0	AT1G06475	AT1G06475	-	transmembrane protein
AT1G06490	-0.183578	0.790397	0.921374	0.278761	0.682968	0.986035	0.593552	0.390712	0.800432	0.0217599	0.974868	0.994094	-0.327839	0.631721	0.954643	-0.158683	0.817332	1	0.0595169	0.930408	0.996284	0	AT1G06490	CalS7	ATGSL07|Arabidopsis thaliana glucan synthase-like 7|F12K11.17|F12K11_17|GSL07|GSL7|atgsl7|callose synthase 7|glucan synthase-like 7|gsl07	glucan synthase-like 7
AT1G06500	-0.321843	0.177257	0.430151	-0.0948555	0.688288	0.986983	-0.364293	0.136718	0.569016	0.102045	0.684689	0.836508	0.0761306	0.756311	0.975859	0.0334489	0.887245	0.992245	-0.176204	0.478333	0.90727	0	AT1G06500	AT1G06500	F12K11.25|F12K11_25	hypothetical protein
AT1G06510	0.00744214	0.967532	0.991614	0.159055	0.381037	0.943142	0.391209	0.034243	0.317422	-0.0458901	0.805166	0.904766	-0.243663	0.183274	0.773257	0.0423953	0.815677	0.9888	-0.150643	0.41175	0.882876	0	AT1G06510	AT1G06510	F12K11.16|F12K11_16	forkhead-associated domain protein
AT1G06515	-0.21584	0.207298	0.47284	-0.263652	0.122201	0.753024	0.0330537	0.848923	0.973261	-0.13056	0.460439	0.675079	-0.289475	0.0956725	0.650168	-0.28772	0.0917008	0.572007	-0.284413	0.10324	0.608923	0	AT1G06515	AT1G06515	-	transmembrane protein, putative (DUF3317)
AT1G06520	0.945479	0.33353	0.616821	1.87017	0.0495301	0.537374	1.95042	0.0450029	0.362064	0.721666	0.406874	0.629887	0.0444074	0.959194	0.99554	2.13091	0.0246558	1	-0.890516	0.324637	0.840869	0	AT1G06520	GPAT1	ATGPAT1|F12K11.15|F12K11_15|GLYCEROL-3-PHOSPHATE sn-2-ACYLTRANSFERASE 1|glycerol-3-phosphate acyltransferase 1|sn-2-GPAT1	glycerol-3-phosphate acyltransferase 1
AT1G06530	0.217989	0.0905395	0.279183	0.0226811	0.860115	0.996911	0.234227	0.0742425	0.448062	-0.118516	0.373304	0.599876	-0.0136626	0.9162	0.993064	0.0114341	0.929202	0.995245	-0.104444	0.424246	0.886695	0	AT1G06530	PMD2	F12K11.14|F12K11_14|peroxisomal and mitochondrial division factor 2	Tropomyosin-like protein
AT1G06540	-1.61936	0.431221	0.703721	-2.92735	0.181418	1	-0.686113	0.737845	1	-2.68522	0.244616	0.464669	0.228118	0.911914	1	0.00870465	0.996455	1	-0.607702	0.776137	1	0	AT1G06540	AT1G06540	F12K11.13|F12K11_13	hypothetical protein
AT1G06550	-0.0110979	0.94682	0.983435	-0.0322524	0.845856	0.995907	0.010092	0.952361	0.990773	-0.128621	0.454142	0.670162	-0.0167777	0.92059	0.993064	-0.0510078	0.758499	0.977376	-0.0581877	0.730686	0.969829	0	AT1G06550	AT1G06550	F12K11.12|F12K11_12	ATP-dependent caseinolytic (Clp) protease/crotonase family protein
AT1G06560	-0.246635	0.206897	0.472459	-0.111426	0.565036	0.97379	-0.174551	0.384711	0.797701	-0.00664212	0.974386	0.993982	0.224029	0.260994	0.831969	-0.0905162	0.639929	0.960377	-0.18305	0.367808	0.859817	0	AT1G06560	AT1G06560	F12K11.10|F12K11_10	NOL1/NOP2/sun family protein
AT1G06570	0.0629922	0.736794	0.894144	0.152111	0.413753	0.952536	-0.492707	0.0126948	0.200221	0.591146	0.00329639	0.0183661	-0.284504	0.159576	0.748442	-0.191687	0.30651	0.849171	-0.0804563	0.690418	0.962466	0	AT1G06570	PDS1	4-HYDROXYPHENYLPYRUVATE DIOXYGENASE|4-hydroxyphenylpyruvate dioxygenase|F12K11.9|F12K11_9|HPD|HPPD|P-HYDROXYPHENYLPYRUVATE DIOXYGENASE|phytoene desaturation 1	4-hydroxyphenylpyruvate dioxygenase
AT1G06580	0.165901	0.824698	0.93573	-0.192889	0.797077	0.993411	-0.976993	0.214941	0.662271	-0.0105774	0.989794	1	0.957373	0.222773	0.807946	-0.276192	0.712998	1	-0.735755	0.377165	0.86496	0	AT1G06580	AT1G06580	F12K11.8|F12K11_8|PPR1|pentatricopeptide repeat 1	Pentatricopeptide repeat (PPR) superfamily protein
AT1G06590	-0.124061	0.675845	0.861704	-0.027334	0.92602	0.999689	-0.171647	0.575102	0.887135	-0.0171328	0.956747	0.985806	0.264756	0.382966	0.893081	0.124962	0.670116	0.965897	-0.15953	0.60653	0.945364	0	AT1G06590	AT1G06590	F12K11.7|F12K11_7	anaphase-promoting complex subunit
AT1G06620	3.2105	2.98798e-68	4.38087e-66	0.963457	2.57826e-07	3.02415e-05	0.0373822	0.850758	0.973929	2.95809	9.85068e-56	1.38726e-53	1.00783	1.3614e-07	2.40233e-05	0.714189	0.000142101	0.00707168	0.957607	6.30957e-07	9.10188e-05	0	AT1G06620	AT1G06620	F12K11.24|F12K11_24	2-oxoglutarate (2OG) and Fe(II)-dependent oxygenase superfamily protein
AT1G06630	0.57137	0.000715369	0.00575813	0.266213	0.115391	0.741269	0.0118215	0.946399	0.989647	0.194564	0.275183	0.500261	-0.0282161	0.871728	0.989937	0.380709	0.0240092	0.297585	0.330766	0.0570778	0.495409	0	AT1G06630	AT1G06630	F12K11.23|F12K11_23	F-box/RNI-like superfamily protein
AT1G06640	2.39008	1.62993e-74	2.70468e-72	0.0619426	0.638417	0.983391	0.0140238	0.916181	0.984762	2.06803	1.85053e-55	2.57224e-53	0.24747	0.062078	0.557276	-0.046736	0.723091	0.975974	0.306329	0.0210742	0.325612	0	AT1G06640	AT1G06640	F12K11.27|F12K11_27	2-oxoglutarate (2OG) and Fe(II)-dependent oxygenase superfamily protein
AT1G06645	-0.54237	0.107088	0.311712	-0.0583233	0.859661	0.996911	-0.403246	0.245375	0.696283	-0.261315	0.477612	0.689258	-0.100444	0.774769	0.979273	-0.683747	0.041525	0.406202	0.435395	0.209018	0.755532	0	AT1G06645	AT1G06645	F12K11.6	2-oxoglutarate (2OG) and Fe(II)-dependent oxygenase superfamily protein
AT1G06650	0.488943	0.00113005	0.00854785	0.00696823	0.963112	0.999689	-0.281374	0.0705493	0.436945	0.978502	2.85121e-10	6.39758e-09	0.332869	0.0314442	0.42493	0.103241	0.492506	0.929312	0.3046	0.050073	0.473787	0	AT1G06650	AT1G06650	F12K11.26|F12K11_26	2-oxoglutarate (2OG) and Fe(II)-dependent oxygenase superfamily protein
AT1G06660	-0.147271	0.677417	0.862647	-0.421711	0.234034	0.879429	0.0626039	0.861966	0.97617	-0.242116	0.512347	0.718484	-0.263496	0.464259	0.91566	-0.162994	0.643646	0.960377	-0.179008	0.620088	0.949237	0	AT1G06660	JASON	F12K11.5|F12K11_5	aspartyl/glutamyl-tRNA(Asn/Gln) amidotransferase subunit
AT1G06670	-0.0933906	0.614183	0.828848	-0.0136852	0.94087	0.999689	0.101114	0.589409	0.892529	-0.476093	0.0131416	0.0565558	0.00445575	0.980924	0.997529	0.0656256	0.721776	0.975634	-0.0889452	0.634816	0.951846	0	AT1G06670	NIH	DEIH-BOX RNA/DNA HELICASE|F12K11.4|F12K11_4|nuclear DEIH-boxhelicase	nuclear DEIH-boxhelicase
AT1G06680	-0.0958723	0.230947	0.503223	-0.0792863	0.321737	0.921729	-0.140668	0.0791191	0.460851	0.278153	0.000520953	0.00385732	-0.0840623	0.294063	0.850226	-0.263498	0.000992363	0.0328935	0.0738744	0.356511	0.856428	0	AT1G06680	PSBP-1	F12K11.3|F12K11_3|OE23|OEE2|OXYGEN EVOLVING COMPLEX SUBUNIT 23 KDA|OXYGEN-EVOLVING ENHANCER PROTEIN 2|PHOTOSYSTEM II SUBUNIT P|PSII-P|photosystem II subunit P-1	photosystem II subunit P-1
AT1G06690	0.148378	0.538576	0.780764	0.168964	0.482562	0.968912	-0.0112621	0.963346	0.993317	-0.381498	0.128169	0.305081	-0.00831162	0.972861	0.997018	-0.166195	0.491221	0.929312	0.058732	0.810406	0.981383	0	AT1G06690	AT1G06690	F12K11.2|F12K11_2	NAD(P)-linked oxidoreductase superfamily protein
AT1G06700	-0.145023	0.199438	0.461846	-0.127219	0.257903	0.891651	-0.0894304	0.438971	0.825919	0.0838539	0.476331	0.688105	-0.0946337	0.412571	0.900271	-0.121762	0.27868	0.832387	-0.0619054	0.593589	0.941565	0	AT1G06700	AT1G06700	F4H5.21|F4H5_21	Protein kinase superfamily protein
AT1G06710	-0.256486	0.737633	0.894605	0.211409	0.780064	0.991346	-0.52896	0.503357	0.852773	-0.246507	0.765955	0.882979	0.182222	0.81828	0.985052	-0.632522	0.409954	1	0.267987	0.736112	0.970739	0	AT1G06710	AT1G06710	F4H5.20|F4H5_20|MTSF1|mitochondrial stability factor 1	Tetratricopeptide repeat (TPR)-like superfamily protein
AT1G06720	-0.135382	0.495385	0.752125	-0.0812777	0.681542	0.986035	-0.0626336	0.754661	0.950159	-0.771057	0.000183617	0.00154927	0.0359199	0.857471	0.988357	-0.00834618	0.966366	0.997519	-0.00633975	0.974785	0.99963	0	AT1G06720	AT1G06720	F4H5.19|F4H5_19	P-loop containing nucleoside triphosphate hydrolases superfamily protein
AT1G06730	-0.247749	0.22989	0.502043	-0.0113836	0.955528	0.999689	-0.0291156	0.890028	0.981533	0.153301	0.473576	0.685791	0.235857	0.257251	0.829579	0.00382518	0.98504	0.999784	0.016608	0.937129	0.996675	0	AT1G06730	AT1G06730	F4H5.18|F4H5_18	pfkB-like carbohydrate kinase family protein
AT1G06750	-0.3467	0.402159	0.679718	-0.134577	0.742091	0.987301	-0.591645	0.172872	0.617255	-0.0341342	0.94064	0.976791	0.611879	0.155861	0.744418	-0.32368	0.430626	0.914819	0.198716	0.651537	0.955723	0	AT1G06750	AT1G06750	F4H5.16|F4H5_16	P-loop containing nucleoside triphosphate hydrolases superfamily protein
AT1G06760	-0.0246586	0.750201	0.901573	0.0699971	0.364226	0.932285	0.114028	0.145554	0.580293	-0.142235	0.0732323	0.207635	0.00264265	0.972948	0.997018	0.0793829	0.303348	0.848745	-0.0362841	0.642752	0.95412	0	AT1G06760	AT1G06760	F4H5.15|F4H5_15	winged-helix DNA-binding transcription factor family protein
AT1G06770	0.038533	0.906092	0.970261	-0.0452105	0.889643	0.999689	0.0484987	0.884108	0.980643	-0.199047	0.558353	0.753661	-0.0710762	0.830143	0.985919	-0.100639	0.75756	0.97731	0.0518437	0.875848	0.989483	0	AT1G06770	DRIP1	DREB2A-interacting protein 1|F4H5.14|F4H5_14	DREB2A-interacting protein 1
AT1G06780	-0.672252	0.00931327	0.0508182	-0.331587	0.192994	0.850119	0.0289917	0.911113	0.983947	-0.296394	0.26819	0.492315	-0.10166	0.694438	0.967314	-0.458556	0.0725267	0.521336	-0.0473776	0.855258	0.987823	0	AT1G06780	GAUT6	F4H5.13|F4H5_13|galacturonosyltransferase 6	galacturonosyltransferase 6
AT1G06790	-0.0919932	0.57515	0.805322	-0.00785684	0.961554	0.999689	-0.0249052	0.882256	0.980292	-0.260078	0.135117	0.315823	0.0129958	0.938046	0.993142	-0.00250148	0.98775	0.999784	0.0110738	0.947489	0.998903	0	AT1G06790	AT1G06790	F4H5.12|F4H5_12	RNA polymerase Rpb7 N-terminal domain-containing protein
AT1G06800	0.930964	0.00130492	0.00971923	-0.077596	0.792228	0.992221	-0.149873	0.626929	0.90475	1.67163	2.37099e-08	4.26499e-07	0.423142	0.162882	0.751217	0.0832399	0.776471	0.981521	0.474478	0.11919	0.636644	0	AT1G06800	PLA-I{gamma}1	DAD1-Like Lipase 4|DALL4|F4H5.11|F4H5_11|phospholipase A I gamma 1	alpha/beta-Hydrolases superfamily protein
AT1G06810	0	1	1	0	1	1	1.27342	0.832097	1	2.39396	0.686398	1	-1.44565	0.809782	1	0	1	1	-1.29535	0.829249	1	0	AT1G06810	AT1G06810	F4H5.25|F4H5_25	endonuclease/glycosyl hydrolase
AT1G06820	0.126423	0.428073	0.701866	0.0917203	0.563936	0.97379	0.0368859	0.821371	0.967234	0.165558	0.31645	0.543043	-0.0975252	0.548985	0.940904	-0.0310771	0.845278	0.991551	0.0612168	0.707009	0.96712	0	AT1G06820	CRTISO	CAROTENOID AND CHLOROPLAST REGULATION 2|CAROTENOID ISOMERASE|CCR2|F4H5.10|F4H5_10|carotenoid isomerase	carotenoid isomerase
AT1G06830	-0.701528	0.0128716	0.0657744	0.1289	0.640218	0.983391	0.241327	0.390818	0.800458	-1.52916	6.20079e-07	8.93832e-06	0.0711895	0.797871	0.982095	-0.403767	0.146822	0.684481	0.127394	0.647628	0.955253	0	AT1G06830	AT1G06830	F4H5.9|F4H5_9	Glutaredoxin family protein
AT1G06840	-0.394536	0.182984	0.438776	0.10702	0.712788	0.987301	0.0522472	0.862022	0.97617	-0.129363	0.675235	0.831028	-0.0711857	0.811705	0.983938	0.103044	0.722937	0.975847	0.0679354	0.820407	0.983165	0	AT1G06840	AT1G06840	F4H5.8|F4H5_8	Leucine-rich repeat protein kinase family protein
AT1G06850	-0.413037	0.162625	0.408154	-0.433397	0.140445	0.785107	0.0816545	0.785154	0.958376	-0.584356	0.0634737	0.18674	-0.55037	0.0689238	0.577212	-0.466737	0.112541	0.62455	-0.0805298	0.787916	0.979693	0	AT1G06850	bZIP52	AtbZIP52|F4H5.7|F4H5_7|basic leucine-zipper 52	basic leucine-zipper 52
AT1G06870	0.126725	0.475383	0.736707	-0.0881289	0.619517	0.981534	-0.588226	0.00180792	0.0673653	0.782781	4.17231e-05	0.000413292	0.496473	0.00823248	0.216286	-0.0851531	0.631229	0.959191	0.384477	0.0427201	0.445065	0	AT1G06870	Plsp2A	F4H5.6|F4H5_6|plastidic type I signal peptidase 2A	Peptidase S24/S26A/S26B/S26C family protein
AT1G06890	0.0507694	0.757417	0.905334	0.00311982	0.984806	0.999689	0.306566	0.0657044	0.426202	-0.0667183	0.691704	0.841285	-0.252379	0.127211	0.704811	-0.0551391	0.736607	0.97731	-0.0677059	0.68246	0.961669	0	AT1G06890	AT1G06890	F4H5.5|F4H5_5	nodulin MtN21 /EamA-like transporter family protein
AT1G06900	-0.171717	0.26175	0.542034	-0.236306	0.121004	0.752101	0.306575	0.0473691	0.369249	-0.483925	0.00237927	0.0140463	-0.275256	0.0729743	0.59018	-0.18532	0.223255	0.784647	-0.429656	0.00561911	0.15838	0	AT1G06900	AT1G06900	F4H5.4|F4H5_4	Insulinase (Peptidase family M16) family protein
AT1G06910	0.298554	0.448401	0.716251	-0.131038	0.740513	0.987301	0.157205	0.69837	0.931071	-0.666489	0.119283	0.290304	0.174272	0.662244	0.960188	-0.0538084	0.891579	0.992886	-0.187902	0.643389	0.954325	0	AT1G06910	TRFL7	TRF-like 7	TRF-like 7
AT1G06920	0	1	1	0	1	1	0	1	1	0	1	1	0	1	1	3.11061	0.598789	1	0	1	1	0	AT1G06920	OFP4	ARABIDOPSIS THALIANA OVATE FAMILY PROTEIN 4|ATOFP4|F4H5.2|F4H5_2|ovate family protein 4	ovate family protein 4
AT1G06923	-0.248249	0.573893	0.804873	0.385872	0.370595	0.936111	-0.75758	0.11127	0.527214	0.747949	0.12525	0.300672	0.698311	0.140113	0.724509	-0.234365	0.592384	1	0.207602	0.669953	0.959174	0	AT1G06923	AT1G06923	-	transcription repressor OFP17-like protein
AT1G06925	-2.81456	0.436571	1	0.612711	0.859704	1	0.528882	0.880616	1	-2.25401	0.531292	1	-0.833554	0.813313	1	-3.02733	0.4027	1	1.27474	0.710718	1	0	AT1G06925	AT1G06925	-	endonuclease/glycosyl hydrolase
AT1G06930	-0.910667	0.0974126	0.293279	0.267987	0.614315	0.980181	0.870818	0.1042	0.513787	-1.10759	0.0447603	0.14432	-1.49698	0.00587962	0.176257	-0.261067	0.626503	0.958279	-0.847298	0.113501	0.627352	0	AT1G06930	AT1G06930	F4H5.24|F4H5_24	TPRXL
AT1G06950	-0.199547	0.0618935	0.213455	-0.175074	0.100601	0.714015	-0.132054	0.220983	0.668913	-0.205773	0.0602269	0.179656	0.065731	0.54173	0.93866	-0.158181	0.137835	0.671898	-0.0623527	0.564235	0.93515	0	AT1G06950	TIC110	ARABIDOPSIS THALIANA TRANSLOCON AT THE INNER ENVELOPE MEMBRANE OF CHLOROPLASTS 110|ATTIC110|translocon at the inner envelope membrane of chloroplasts 110	translocon at the inner envelope membrane of chloroplasts 110
AT1G06960	-0.0544502	0.778496	0.915543	0.0311717	0.870923	0.996924	0.0452065	0.820754	0.967189	-0.331944	0.111668	0.277884	-0.200492	0.314124	0.86372	-0.0283239	0.882754	0.992245	0.035238	0.859249	0.987866	0	AT1G06960	AT1G06960	F10K1.32|F10K1_32	RNA-binding (RRM/RBD/RNP motifs) family protein
AT1G06970	0	1	1	0	1	1	0	1	1	0	1	1	0	1	1	0	1	1	2.04857	0.730817	1	0	AT1G06970	CHX14	ATCHX14|F10K1.31|F10K1_31|cation/hydrogen exchanger 14	cation/hydrogen exchanger 14
AT1G06980	-2.09428	0.00141377	0.0103854	-0.542288	0.373641	0.938411	0.57765	0.342686	0.770887	-1.6577	0.0115386	0.0510952	-0.918096	0.133061	0.713058	-0.800505	0.191781	1	-1.16943	0.059431	0.503298	0	AT1G06980	AT1G06980	F10K1.30|F10K1_30	6,7-dimethyl-8-ribityllumazine synthase
AT1G06990	0	1	1	0	1	1	0	1	1	3.04229	0.608464	1	0.477791	0.936591	1	1.53086	0.797169	1	0	1	1	0	AT1G06990	AT1G06990	F10K1.29|F10K1_29	GDSL-like Lipase/Acylhydrolase superfamily protein
AT1G07000	0.178068	0.613634	0.828734	0.806127	0.0203837	0.346801	0.575436	0.106628	0.518534	-0.485966	0.181206	0.383026	0.0512456	0.883122	0.991877	0.524194	0.132945	0.665009	-0.146744	0.676592	0.96055	0	AT1G07000	EXO70B2	ATEXO70B2|F10K1.28|F10K1_28|exocyst subunit exo70 family protein B2	exocyst subunit exo70 family protein B2
AT1G07010	-0.335825	0.0889823	0.275508	-0.0671275	0.732088	0.987301	-0.461807	0.02206	0.25875	0.0962028	0.641053	0.81099	-0.148986	0.46387	0.91566	-0.172306	0.380038	0.898888	-0.0849481	0.67713	0.960747	0	AT1G07010	SLP1	AtSLP1|F10K1.27|F10K1_27|Shewenella-like protein phosphatase 1	Calcineurin-like metallo-phosphoesterase superfamily protein
AT1G07020	-0.10815	0.562014	0.79672	-0.0112528	0.951529	0.999689	0.222348	0.240344	0.692886	-0.274602	0.157034	0.349083	-0.282541	0.133953	0.715516	0.056935	0.758012	0.97731	-0.182988	0.33303	0.845061	0	AT1G07020	AT1G07020	F10K1.34|F10K1_34	hypothetical protein
AT1G07025	-3.96714	0.502881	1	-4.14581	0.483841	1	-3.09387	0.60133	1	0	1	1	0	1	1	-4.1799	0.480253	1	0	1	1	0	AT1G07025	AT1G07025	-	Mitochondrial substrate carrier family protein
AT1G07030	-0.00868865	0.965823	0.991198	0.0187736	0.925961	0.999689	-0.138062	0.50465	0.853064	0.295053	0.158011	0.350505	0.256924	0.211559	0.798505	0.0171771	0.932229	0.995585	0.134176	0.516638	0.919881	0	AT1G07030	AT1G07030	F10K1.26|F10K1_26	Mitochondrial substrate carrier family protein
AT1G07040	0.495293	0.0589765	0.206249	0.0226825	0.931323	0.999689	0.195292	0.466758	0.83682	0.58356	0.0288266	0.103767	-0.075077	0.77797	0.979767	0.314114	0.230607	0.791204	-0.169386	0.527459	0.923639	0	AT1G07040	AT1G07040	F10K1.25|F10K1_25	plant/protein
AT1G07050	2.15976	9.24514e-21	3.8353e-19	0.701959	0.00269086	0.0906346	1.13944	1.45555e-06	0.000329813	0.553388	0.0158212	0.0653926	0.314519	0.166517	0.756214	1.08542	3.10322e-06	0.000256357	0.464398	0.0412064	0.441102	0	AT1G07050	AT1G07050	F10K1.24|F10K1_24	CCT motif family protein
AT1G07060	-1.4185	0.812558	1	-2.55895	0.668816	1	-1.50702	0.801099	1	0	1	1	0	1	1	-2.59305	0.66467	1	0	1	1	0	AT1G07060	DFO	ATDFO|DSB formation|F10K1.23|F10K1_23	hypothetical protein
AT1G07070	-0.101898	0.419265	0.694105	0.0604187	0.630382	0.982028	0.227022	0.0742127	0.448062	-0.742971	1.31879e-08	2.44204e-07	-0.213881	0.0913901	0.63703	0.0135425	0.914138	0.994335	-0.0414614	0.743573	0.972524	0	AT1G07070	AT1G07070	F10K1.22|F10K1_22	Ribosomal protein L35Ae family protein
AT1G07080	0.206869	0.0685231	0.228759	0.0250265	0.825471	0.994035	-0.0574815	0.619205	0.902467	0.507353	1.20847e-05	0.000134802	0.122817	0.286086	0.847126	0.0637072	0.574338	0.948114	-0.0216563	0.851658	0.987349	0	AT1G07080	AT1G07080	F10K1.21|F10K1_21	Thioredoxin superfamily protein
AT1G07090	-0.360274	0.128745	0.351161	-0.0390742	0.868214	0.996911	-0.140367	0.558431	0.880193	-0.486491	0.0490048	0.154361	0.0240543	0.920005	0.993064	0.13456	0.567002	0.947233	-0.196626	0.415196	0.883706	0	AT1G07090	LSH6	F10K1.20|F10K1_20|LIGHT SENSITIVE HYPOCOTYLS 6	LIGHT-DEPENDENT SHORT HYPOCOTYLS-like protein (DUF640)
AT1G07110	-0.0324651	0.82084	0.934416	-0.187247	0.190955	0.847462	-0.220175	0.132799	0.563528	0.449989	0.00229973	0.0136555	0.0864061	0.554693	0.941521	-0.231719	0.105726	0.611771	0.058343	0.691323	0.962609	0	AT1G07110	F2KP	''fructose-2|6-BISPHOSPHATASE|6-bisphosphatase|6-bisphosphatase''|ATF2KP|F10K1.19|F10K1_19|FKFBP|FRUCTOSE-2|FRUCTOSE-6-PHOSPHATE 2-KINASE|fructose-2	fructose-2,6-bisphosphatase
AT1G07120	-1.4684	0.458119	0.723118	0.904818	0.614207	1	-1.80372	0.393265	1	2.05548	0.336205	0.564189	3.06209	0.133887	1	0.677021	0.707031	1	2.6672	0.196095	0.741854	0	AT1G07120	AT1G07120	F10K1.18|F10K1_18	CHUP1-like protein
AT1G07130	0.176178	0.650771	0.848278	0.0545432	0.888307	0.999689	-0.0183082	0.963527	0.993317	0.224555	0.579451	0.768032	0.306512	0.4381	0.910918	0.102359	0.791876	0.98447	0.28463	0.473714	0.905233	0	AT1G07130	STN1	ATSTN1|F10K1.17|F10K1_17	Nucleic acid-binding, OB-fold-like protein
AT1G07135	-0.836097	0.0407103	0.158042	-0.150206	0.708397	0.987301	0.120379	0.767619	0.95296	-1.18919	0.00581711	0.0293543	0.340217	0.398447	0.898553	0.189243	0.636028	0.959881	-0.104121	0.798159	0.980144	0	AT1G07135	AT1G07135	-	glycine-rich protein
AT1G07140	-0.176374	0.00912754	0.0500075	-0.0984424	0.144259	0.789585	0.145902	0.0322119	0.310734	-0.262186	0.000144759	0.00125454	-0.219357	0.0012546	0.0636557	-0.0730144	0.27864	0.832387	-0.148993	0.0287128	0.377285	0	AT1G07140	SIRANBP	F10K1.15|F10K1_15|RAN-BINDING PROTEIN SIRANBP	Pleckstrin homology (PH) domain superfamily protein
AT1G07150	1.12995	0.0415206	0.1602	1.45323	0.00798996	0.195725	1.23347	0.0297916	0.298216	0.718903	0.173385	0.371557	0.700606	0.175708	0.765484	1.32827	0.0155381	1	-0.042984	0.93554	0.996675	0	AT1G07150	MAPKKK13	F10K1.14|F10K1_14|mitogen-activated protein kinase kinase kinase 13	mitogen-activated protein kinase kinase kinase 13
AT1G07160	-2.1497	0.127745	0.34922	1.22785	0.305425	0.915792	0.634348	0.610216	0.899871	-0.613489	0.631764	0.805981	0.102704	0.932014	0.993064	0.502059	0.678684	1	0.678059	0.569847	0.936435	0	AT1G07160	AT1G07160	F10K1.13|F10K1_13	Protein phosphatase 2C family protein
AT1G07170	0.199874	0.242547	0.517171	0.0570378	0.738376	0.987301	-0.208692	0.237213	0.69023	-0.0107398	0.952746	0.983482	0.288166	0.100335	0.65877	-0.0808242	0.636677	0.960218	-0.0172102	0.922803	0.995719	0	AT1G07170	AT1G07170	F10K1.35	PHF5-like protein
AT1G07175	-0.765148	0.657904	0.852179	-0.117222	0.94481	0.999689	-0.00838587	0.996138	0.999502	-1.30087	0.491181	0.70119	1.20049	0.477909	0.920289	-0.0402783	0.980993	1	1.60293	0.342396	0.850409	0	AT1G07175	AT1G07175	-	alternative NAD(P)H dehydrogenase
AT1G07180	-0.107354	0.745583	0.898848	0.772997	0.0176638	0.320196	0.0714563	0.831646	0.969598	-0.705599	0.0445739	0.143936	-0.37958	0.260081	0.831227	-0.130541	0.691971	0.971098	-0.427395	0.207873	0.754744	0	AT1G07180	NDA1	ARABIDOPSIS THALIANA INTERNAL NON-PHOSPHORYLATING NAD ( P ) H DEHYDROGENASE|ATNDI1|F10K1.11|F10K1_11|NADH-DEHYDROGENASE|alternative NAD(P)H dehydrogenase 1|alternative NAD(P)H dehydrogenase 1	alternative NAD(P)H dehydrogenase 1
AT1G07190	0	1	1	0	1	1	0	1	1	0	1	1	0	1	1	0	1	1	0	1	1	0	AT1G07190	AT1G07190	F10K1.10|F10K1_10	Lon protease
AT1G07200	0.541586	0.0591817	0.206697	0.147724	0.607605	0.977936	-0.00128667	0.996531	0.999539	0.759239	0.00993989	0.0452929	0.283664	0.332273	0.875252	0.239173	0.405009	0.90696	0.464869	0.112165	0.625821	0	AT1G07200	AT1G07200	F10K1.9|F10K1_9|SMAX1-like 6|SMXL6	Double Clp-N motif-containing P-loop nucleoside triphosphate hydrolases superfamily protein
AT1G07210	-0.0155042	0.899034	0.967457	-0.0306503	0.801292	0.993613	0.0277802	0.823077	0.967526	0.185749	0.13842	0.32074	0.163394	0.185013	0.774716	-0.0160747	0.894945	0.99321	-0.01329	0.914764	0.993628	0	AT1G07210	AT1G07210	F10K1.8|F10K1_8	Ribosomal protein S18
AT1G07220	-0.0389759	0.889359	0.96374	0.484749	0.0791569	0.646345	0.086321	0.763067	0.951805	-0.0287637	0.9215	0.966765	0.108108	0.702515	0.968525	0.330538	0.232274	0.793194	0.0801336	0.77838	0.978201	0	AT1G07220	AT1G07220	F10K1.7|F10K1_7	O-glucosyltransferase rumi-like protein (DUF821)
AT1G07230	0.319631	0.0808511	0.257391	0.2337	0.200192	0.854049	0.143043	0.451803	0.832697	0.744558	7.24463e-05	0.000676612	0.214651	0.248873	0.823287	0.216083	0.236231	0.795721	0.222448	0.23484	0.777567	0	AT1G07230	NPC1	F10K1.6|F10K1_6|non-specific phospholipase C1	non-specific phospholipase C1
AT1G07240	-0.00266262	0.992792	0.999198	0.420853	0.149354	0.797733	-0.081983	0.785578	0.95842	0.192885	0.527525	0.729918	0.273602	0.359733	0.881971	0.459114	0.115515	0.62747	0.273176	0.362377	0.858937	0	AT1G07240	UGT71C5	F10K1.5|F10K1_5|UDP-glucosyl transferase 71C5	UDP-glucosyl transferase 71C5
AT1G07250	0.234352	0.285971	0.569282	0.262266	0.229907	0.877605	-0.0932877	0.682883	0.926555	0.622678	0.00645756	0.0319809	0.151129	0.504447	0.928864	0.122736	0.575152	0.948114	0.228547	0.314391	0.835062	0	AT1G07250	UGT71C4	F10K1.4|F10K1_4|UDP-glucosyl transferase 71C4	UDP-glucosyl transferase 71C4
AT1G07260	0.352315	0.272497	0.554579	0.925456	0.00349535	0.108902	0.0399714	0.904312	0.982444	0.928603	0.00467941	0.0245328	0.657013	0.0428427	0.487048	0.685148	0.0311081	0.3454	0.47138	0.149708	0.684782	0	AT1G07260	UGT71C3	F10K1.3|F10K1_3|UDP-glucosyl transferase 71C3	UDP-glucosyl transferase 71C3
AT1G07270	1.1764	0.328324	0.612098	1.59549	0.181371	0.840224	0.0610266	0.961849	0.993231	0.696296	0.582207	0.769921	0.312386	0.802538	0.982925	1.63985	0.169283	1	1.24875	0.308618	0.831234	0	AT1G07270	AT1G07270	F10K1.2|F10K1_2	Cell division control, Cdc6
AT1G07280	0.431109	0.0566369	0.200757	0.128008	0.571697	0.97379	-0.259424	0.265836	0.715005	0.98009	2.48362e-05	0.000259338	0.197695	0.395084	0.897273	0.358208	0.112509	0.62455	0.48851	0.0352632	0.411838	0	AT1G07280	AT1G07280	F22G5.38|F22G5_38	Tetratricopeptide repeat (TPR)-like superfamily protein
AT1G07290	-1.06023	0.143186	0.375212	-0.658998	0.354494	0.930457	-0.72152	0.328635	0.764432	-0.569626	0.474903	0.686925	-0.0468678	0.950181	0.994821	-0.179954	0.798499	1	0.274261	0.713494	0.96816	0	AT1G07290	GONST2	F22G5.37|F22G5_37|golgi nucleotide sugar transporter 2	golgi nucleotide sugar transporter 2
AT1G07300	-0.0526832	0.892551	0.964606	0.0732186	0.84972	0.995907	0.00979077	0.980551	0.997189	-0.178936	0.666878	0.825852	0.214954	0.587103	0.945917	-0.166131	0.669009	0.965897	-0.254401	0.530292	0.923961	0	AT1G07300	AT1G07300	F22G5.36|F22G5_36	josephin protein-like protein
AT1G07310	0.118996	0.420035	0.69486	0.0919966	0.530862	0.970358	0.286676	0.0577651	0.403455	0.178348	0.239708	0.459565	-0.174682	0.241952	0.82144	0.056902	0.698416	0.972801	-0.14724	0.326721	0.841788	0	AT1G07310	AT1G07310	F22G5.35|F22G5_35	Calcium-dependent lipid-binding (CaLB domain) family protein
AT1G07320	-0.282556	0.000785731	0.00623401	-0.0993584	0.236717	0.879429	0.0729945	0.387178	0.799491	-0.0698477	0.410186	0.632825	-0.0101279	0.904338	0.993064	-0.200656	0.0169098	0.240433	-0.0195767	0.816528	0.982756	0	AT1G07320	RPL4	EMB2784|EMBRYO DEFECTIVE 2784|F22G5.34|F22G5_34|PRPL4|RIBOSOMAL PROTEIN L4|plastid ribosomal protein L4|ribosomal protein L4	ribosomal protein L4
AT1G07330	0	1	1	0	1	1	0	1	1	0	1	1	0	1	1	2.41517	0.683598	1	0	1	1	0	AT1G07330	AT1G07330	F22G5.33|F22G5_33	dentin sialophosphoprotein
AT1G07340	1.50738	0.800561	1	0	1	1	0	1	1	0	1	1	0	1	1	1.4197	0.811774	1	0	1	1	0	AT1G07340	STP2	ATSTP2|F22G5.32|F22G5_32|sugar transporter 2	sugar transporter 2
AT1G07350	-0.135709	0.369624	0.649763	-0.29899	0.0477893	0.53084	-0.185242	0.231074	0.681834	-0.168273	0.290698	0.516897	-0.184604	0.234639	0.816955	-0.272307	0.0712307	0.517925	-0.35814	0.0225302	0.335419	0	AT1G07350	SR45a	F22G5.31|F22G5_31|serine/arginine rich-like protein 45a	RNA-binding (RRM/RBD/RNP motifs) family protein
AT1G07360	0.0700969	0.600701	0.820693	-0.0497688	0.709594	0.987301	0.0742377	0.587335	0.89158	-0.0599268	0.667096	0.82591	-0.0791476	0.560806	0.942204	0.121478	0.361828	0.887572	0.118215	0.384896	0.868102	0	AT1G07360	MAC5A	F22G5.30|F22G5_30|MOS4-associated complex subunit 5A	CCCH-type zinc fingerfamily protein with RNA-binding domain-containing protein
AT1G07370	-0.093789	0.437453	0.708673	0.0847891	0.478903	0.968491	0.314361	0.0101051	0.177432	-0.552233	1.21152e-05	0.000135072	-0.246641	0.0419412	0.482698	0.213811	0.0734335	0.523864	-0.00724137	0.952314	0.999263	0	AT1G07370	PCNA1	ATPCNA1|F22G5.29|F22G5_29|PROLIFERATING CELLULAR NUCLEAR ANTIGEN|PROLIFERATING CELLULAR NUCLEAR ANTIGEN 1|proliferating cellular nuclear antigen 1	proliferating cellular nuclear antigen 1
AT1G07380	0.0896795	0.850373	0.947806	-0.0913219	0.8475	0.995907	0.360663	0.455066	0.833974	-0.855862	0.0914109	0.241872	0.0573466	0.903789	0.993064	0.228353	0.628302	0.958925	-0.4273	0.376971	0.86496	0	AT1G07380	AT1G07380	F22G5.28|F22G5_28	Neutral/alkaline non-lysosomal ceramidase
AT1G07390	-0.938245	0.0173396	0.0832223	0.375752	0.324352	0.92368	-0.0830161	0.833183	0.969871	-0.243718	0.548777	0.745754	0.28302	0.468567	0.916828	0.228556	0.549553	0.942546	0.10428	0.791152	0.980144	0	AT1G07390	RLP1	AtRLP1|F22G5.26|F22G5_26|receptor like protein 1	receptor like protein 1
AT1G07400	-0.887565	0.0817702	0.259661	-0.845226	0.0957306	0.696667	-1.38848	0.00901598	0.168643	0.480185	0.383379	0.608761	-0.0759115	0.889614	0.99222	-0.887187	0.0804855	0.544649	0.0847705	0.876922	0.989483	0	AT1G07400	AT1G07400	F22G5.25|F22G5_25	HSP20-like chaperones superfamily protein
AT1G07410	-0.183032	0.737091	0.894403	-0.291961	0.591247	0.97593	-0.555184	0.329941	0.764736	-0.171072	0.776287	0.888399	0.680112	0.228706	0.813243	-0.376242	0.489577	1	0.558834	0.326505	0.841788	0	AT1G07410	RABA2b	ARABIDOPSIS RAB GTPASE HOMOLOG A2B|ATRAB-A2B|ATRABA2B|F22G5.24|F22G5_24|RAB GTPASE HOMOLOG A2B|RAB GTPase homolog A2B|RAB-A2B	RAB GTPase homolog A2B
AT1G07420	-0.313173	0.0451726	0.17054	-0.201563	0.194599	0.850946	0.131159	0.405621	0.808017	-0.228483	0.155004	0.346384	-0.00875737	0.955421	0.99554	-0.139265	0.369569	0.891496	-0.275941	0.0811156	0.558085	0	AT1G07420	SMO2-1	ATSMO1|ATSMO2|Arabidopsis thaliana sterol 4-alpha-methyl oxidase 1|F22G5.23|F22G5_23|STEROL 4-ALPHA-METHYL-OXIDASE 2|sterol 4-alpha-methyl-oxidase 2-1	sterol 4-alpha-methyl-oxidase 2-1
AT1G07430	-4.02279	0.490981	0.748699	-2.26277	0.696068	1	-5.58572	0.343394	1	0	1	1	0.477928	0.936573	1	-6.67175	0.257761	1	0	1	1	0	AT1G07430	HAI2	AIP1|AKT1 interacting protein phosphatase 1|AtAIP1|F22G5.22|F22G5_22|HON|HONSU (Korean for abnormal drowsiness)|highly ABA-induced PP2C gene 2	highly ABA-induced PP2C protein 2
AT1G07440	-0.346179	0.00454846	0.028075	-0.332268	0.00620361	0.165093	0.197269	0.10833	0.520844	-0.13488	0.279159	0.504788	-0.0641857	0.598643	0.948049	-0.230747	0.0568284	0.465272	0.10261	0.400338	0.876282	0	AT1G07440	AT1G07440	F22G5.39|F22G5_39	NAD(P)-binding Rossmann-fold superfamily protein
AT1G07450	0.241351	0.664421	0.855564	-0.225249	0.686587	0.986835	-0.0239089	0.966472	0.994525	0.449735	0.430731	0.650687	0.183601	0.745048	0.975461	-0.746116	0.185602	0.74438	-0.508601	0.377838	0.86496	0	AT1G07450	AT1G07450	F22G5.20|F22G5_20	NAD(P)-binding Rossmann-fold superfamily protein
AT1G07460	0	1	1	0	1	1	0	1	1	0	1	1	0	1	1	0	1	1	2.26856	0.702783	1	0	AT1G07460	AT1G07460	F22G5.19|F22G5_19	Concanavalin A-like lectin family protein
AT1G07470	0.202751	0.373738	0.653827	-0.101773	0.655579	0.983904	0.211409	0.361601	0.781328	0.329804	0.154971	0.346384	-0.0119382	0.958553	0.99554	0.0686907	0.762739	0.978718	-0.0283639	0.902144	0.9916	0	AT1G07470	AT1G07470	F22G5.18|F22G5_18	Transcription factor IIA, alpha/beta subunit
AT1G07473	0	1	1	0.221486	0.970584	1	0	1	1	0	1	1	0	1	1	0.229681	0.969479	1	0	1	1	0	AT1G07473	AT1G07473	-	hypothetical protein
AT1G07476	-4.52106	0.444383	1	-4.69973	0.426592	1	-2.68602	0.649552	1	0.389176	0.94823	1	-1.44548	0.809804	1	-0.357146	0.950976	1	1.79319	0.762336	1	0	AT1G07476	AT1G07476	-	transmembrane protein
AT1G07480	0.40283	0.0250467	0.110205	-0.121881	0.500979	0.968912	0.288251	0.11952	0.540702	0.0087224	0.962851	0.988283	0.0341278	0.851108	0.987442	0.294611	0.100237	0.597346	-0.0369053	0.840441	0.985633	0	AT1G07480	AT1G07480	F22G5.14|F22G5_14	Transcription factor IIA, alpha/beta subunit
AT1G07485	-5.36901	0.0115583	0.0603309	-3.75964	0.0506121	1	-1.97252	0.29015	1	-3.26885	0.135374	0.316198	1.12067	0.550171	1	-2.14866	0.238119	1	0.0287386	0.988045	1	0	AT1G07485	AT1G07485	-	hypothetical protein
AT1G07490	-1.50588	0.041142	0.15917	-0.656896	0.358236	0.930457	-0.491496	0.50239	0.852213	-1.34436	0.100062	0.257692	-0.495864	0.507652	0.929616	-0.155433	0.82639	1	0.495275	0.498959	0.913042	0	AT1G07490	RTFL3	DEVIL 9|DVL9|F22G5.13|F22G5_13|ROTUNDIFOLIA like 3	ROTUNDIFOLIA like 3
AT1G07500	2.54733	0.667479	1	0	1	1	0	1	1	0	1	1	4.18738	0.478032	1	2.75136	0.642017	1	0	1	1	0	AT1G07500	AT1G07500	F22G5.11|F22G5_11|SIAMESE-RELATED 5|SMR5	hypothetical protein
AT1G07510	0.323034	0.0914945	0.28111	0.406955	0.0324303	0.443326	0.0419702	0.832274	0.969598	-0.00983329	0.961288	0.987728	0.240496	0.217941	0.803824	0.203343	0.286822	0.838886	-0.00622767	0.974884	0.999639	0	AT1G07510	ftsh10	F22G5.10|F22G5_10|FTSH protease 10	FTSH protease 10
AT1G07520	-0.079896	0.848462	0.94713	0.306782	0.457396	0.961838	0.304284	0.472608	0.838948	0.0776217	0.855542	0.931143	0.297791	0.472772	0.918124	-0.231117	0.57956	0.94826	-0.486875	0.253212	0.791874	0	AT1G07520	AT1G07520	F22G5.41|F22G5_41	GRAS family transcription factor
AT1G07530	0.283707	0.248956	0.525868	0.167796	0.494318	0.968912	0.0841058	0.740213	0.945054	0.280096	0.272942	0.49775	0.424337	0.0879648	0.62887	0.216227	0.377873	0.896847	0.262173	0.295976	0.822014	0	AT1G07530	SCL14	ARABIDOPSIS THALIANA GRAS (GAI|ATGRAS2|F22G5.9|F22G5_9|GRAS (GAI|GRAS2|RGA|SCARECROW-like 14|SCR) 2	SCARECROW-like 14
AT1G07540	-2.76233	0.643156	1	-2.941	0.621831	1	-1.88907	0.751373	1	1.97193	0.741588	1	1.33795	0.822959	1	-2.9751	0.617797	1	0	1	1	0	AT1G07540	TRFL2	F22G5.8|F22G5_8|TRF-like 2	TRF-like 2
AT1G07550	0.752105	0.693856	0.8699	0.249199	0.89679	1	1.37818	0.47253	1	-0.0115953	0.995042	1	-0.4883	0.792093	1	-1.56211	0.449009	1	-2.57841	0.208151	0.755183	0	AT1G07550	AT1G07550	F22G5.7|F22G5_7	Leucine-rich repeat protein kinase family protein
AT1G07560	-0.223467	0.774054	0.913209	0.450287	0.5529	0.973366	0.825276	0.285645	0.731045	-0.160717	0.834502	0.921029	-0.481652	0.524199	0.935369	0.4251	0.575385	1	-0.282564	0.708534	0.96712	0	AT1G07560	AT1G07560	F22G5.6|F22G5_6	Leucine-rich repeat protein kinase family protein
AT1G07570	-0.991122	2.27778e-07	3.51973e-06	-0.306529	0.0997226	0.712202	-0.189051	0.324476	0.761014	-0.737001	0.000341478	0.00268738	-0.311959	0.107434	0.673535	-0.200402	0.280483	0.833955	-0.301741	0.121849	0.638965	0	AT1G07570	APK1A	APK1|F22G5.5|F22G5_5	Protein kinase superfamily protein
AT1G07590	-0.0996372	0.679332	0.863043	-0.0963513	0.68933	0.986983	-0.28209	0.242023	0.693506	-0.313566	0.193689	0.400513	-0.464555	0.0540653	0.532379	-0.105647	0.661145	0.96364	0.0219476	0.927478	0.99574	0	AT1G07590	AT1G07590	F22G5.3|F22G5_3	Tetratricopeptide repeat (TPR)-like superfamily protein
AT1G07600	-0.0781004	0.755628	0.904691	-0.0953499	0.703938	0.987301	-0.260392	0.299803	0.742156	-0.354224	0.158963	0.351744	-0.46786	0.0625844	0.557362	-0.108538	0.665326	0.965897	-0.0559778	0.823658	0.984041	0	AT1G07600	MT1A	ARABIDOPSIS METALLOTHIONEIN 1|ATMT-2|ATMT-Q|ATMT1|F22G5.2|LIGHT STRESS-REGULATED 4|LSR4|METALLOTHIONEIN 1|METALLOTHIONEIN 2|METALLOTHIONEIN Q|MT-Q|MT1|metallothionein 1A	metallothionein 1A
AT1G07610	-0.390559	0.19853	0.460725	-0.385436	0.204234	0.858322	0.196611	0.517712	0.860331	-0.962523	0.00163922	0.0102167	-0.861873	0.00462867	0.152306	-0.425355	0.161214	0.70953	-0.636671	0.0364364	0.416697	0	AT1G07610	MT1C	F22G5.40|metallothionein 1C	metallothionein 1C
AT1G07615	0.427566	0.0891096	0.275767	0.297192	0.2363	0.879429	0.242278	0.35088	0.775756	0.0594314	0.820969	0.913534	0.209687	0.40919	0.900271	0.388656	0.12061	0.641364	-0.291307	0.262602	0.802579	0	AT1G07615	AT1G07615	-	GTP-binding protein Obg/CgtA
AT1G07620	-0.441124	0.627154	0.834775	0.855253	0.328995	0.925701	0.0829776	0.928134	0.987632	0.848528	0.350337	0.577715	0.0849497	0.925497	0.993064	1.33898	0.124208	1	-0.0938946	0.918688	0.994447	0	AT1G07620	ATOBGM	F24B9.32|F24B9_32|TON1 Recruiting Motif 32|TRM32	GTP-binding protein Obg/CgtA
AT1G07630	-0.234803	0.413858	0.689634	0.282009	0.320814	0.921729	0.117285	0.686413	0.928385	-0.034152	0.907637	0.959785	0.227187	0.429197	0.905947	0.325933	0.250878	0.810708	-0.128194	0.658991	0.957423	0	AT1G07630	PLL5	F24B9.31|F24B9_31|pol-like 5	pol-like 5
AT1G07640	-0.000377551	0.998695	1	-0.141022	0.54081	0.970358	-0.341083	0.149638	0.585516	0.567592	0.0173326	0.0701326	0.134506	0.569919	0.943938	0.0455335	0.843065	0.991551	0.517755	0.0281827	0.374522	0	AT1G07640	OBP2	F24B9.30|F24B9_30|UAS-TAGGED ROOT PATTERNING3|URP3|ZINC FINGER PROTEIN OBP2	Dof-type zinc finger DNA-binding family protein
AT1G07645	-1.61562	0.787689	1	-1.7943	0.764867	1	-0.742363	0.901516	1	0	1	1	3.1269	0.597121	1	0.365768	0.951018	1	0	1	1	0	AT1G07645	DSI-1VOC	ATDSI-1VOC|dessication-induced 1VOC superfamily protein	dessication-induced 1VOC superfamily protein
AT1G07650	-0.687867	0.000481656	0.00407845	-0.189743	0.327633	0.925195	-0.0845035	0.670277	0.921048	-0.801579	0.000137959	0.00120242	-0.188403	0.343358	0.877967	-0.204225	0.292041	0.842696	-0.129496	0.516354	0.919881	0	AT1G07650	AT1G07650	F24B9.29|F24B9_29	Leucine-rich repeat transmembrane protein kinase
AT1G07660	-0.11168	0.426676	0.700571	-0.044822	0.748105	0.988353	0.0569421	0.691254	0.929817	-0.331594	0.0253492	0.0940914	-0.154281	0.28037	0.84445	-0.0435966	0.754678	0.97731	-0.213882	0.137567	0.669061	0	AT1G07660	AT1G07660	F24B9.25	Histone superfamily protein
AT1G07670	-0.0812462	0.624288	0.833768	-0.233908	0.157939	0.808875	-0.070987	0.674371	0.923015	0.0351335	0.837904	0.922278	0.0375091	0.823677	0.9853	-0.155415	0.347426	0.877033	0.0857824	0.611423	0.94684	0	AT1G07670	ECA4	ATECA4|F24B9.24|F24B9_24|endomembrane-type CA-ATPase 4	endomembrane-type CA-ATPase 4
AT1G07680	-0.633059	0.354647	0.637243	-0.115424	0.864259	0.996911	-0.230489	0.738835	0.944731	-2.19268	0.00679351	0.033346	0.362799	0.597516	0.948049	-0.0719477	0.91507	1	-0.361309	0.606253	0.945285	0	AT1G07680	AT1G07680	F24B9.23|F24B9_23	transmembrane protein
AT1G07690	-5.29	0.219097	0.487728	-1.87093	0.654336	1	0.698923	0.866379	1	-4.8995	0.254555	0.47602	-2.29061	0.583916	1	-2.03042	0.627356	1	-2.9817	0.480038	0.907697	0	AT1G07690	AT1G07690	F24B9.22|F24B9_22	transmembrane protein
AT1G07700	0.461549	0.00262611	0.0176664	0.176662	0.249804	0.888689	-0.442804	0.00559016	0.130219	0.760889	2.23123e-06	2.90875e-05	0.199787	0.211652	0.798505	-0.0782968	0.611234	0.95617	0.191605	0.233302	0.776576	0	AT1G07700	AT1G07700	F24B9.21|F24B9_21	Thioredoxin superfamily protein
AT1G07705	-0.013301	0.936608	0.980375	0.196102	0.236562	0.879429	-0.116018	0.501292	0.851407	0.216906	0.216586	0.430478	0.281575	0.0989843	0.654202	0.15095	0.362494	0.887814	0.352041	0.0397694	0.433051	0	AT1G07705	AT1G07705	NOT2a|Negative on TATA less2a	NOT2 / NOT3 / NOT5 family
AT1G07710	0.729054	0.449116	0.716663	1.17922	0.212595	0.865034	0.277927	0.786671	0.958732	2.26442	0.0168606	0.068707	1.57357	0.0962076	0.651469	1.16834	0.216775	1	1.51772	0.110496	0.622052	0	AT1G07710	AT1G07710	F24B9.19|F24B9_19	Ankyrin repeat family protein
AT1G07720	-1.05926	1.14108e-12	2.93581e-11	0.127215	0.375734	0.939688	-0.200082	0.178906	0.624445	-0.314618	0.0425249	0.13906	-0.0497387	0.738608	0.974184	0.0785785	0.584479	0.950227	0.0319472	0.830797	0.984205	0	AT1G07720	KCS3	3-ketoacyl-CoA synthase 3|F24B9.18|F24B9_18	3-ketoacyl-CoA synthase 3
AT1G07725	-1.03404	0.667112	0.857103	-0.396928	0.867249	1	-0.502635	0.83539	1	-3.12427	0.238219	0.457871	-2.86256	0.279842	1	-0.848366	0.7223	1	-1.66425	0.516107	0.919881	0	AT1G07725	EXO70H6	ATEXO70H6|exocyst subunit exo70 family protein H6	exocyst subunit exo70 family protein H6
AT1G07730	-0.235978	0.667763	0.857458	0.35022	0.518953	0.970358	0.413251	0.453968	0.833407	-1.39686	0.017168	0.0696568	0.172287	0.751369	0.975859	0.235719	0.664582	0.96538	-0.302422	0.58263	0.93933	0	AT1G07730	AT1G07730	-	Disease resistance-responsive (dirigent-like protein) family protein
AT1G07740	-0.280707	0.469615	0.731632	0.0767157	0.841745	0.995907	0.249082	0.524028	0.863563	-1.27121	0.00229891	0.0136544	0.0763122	0.843526	0.986867	-0.0470328	0.902729	0.993658	-0.347649	0.374867	0.864173	0	AT1G07740	AT1G07740	AT1G07730|F24B9.15|F24B9_15	Tetratricopeptide repeat (TPR)-like superfamily protein
AT1G07745	0.259986	0.516241	0.766183	0.13635	0.73292	0.987301	0.303367	0.459252	0.83481	-0.42344	0.316415	0.543027	-0.687733	0.0958167	0.650522	0.0837487	0.834104	0.991414	-0.31718	0.439003	0.893643	0	AT1G07745	RAD51D	ATRAD51D|F24B9.14|F24B9_14|SSN1|SUPPRESOR OF SNI1|homolog of RAD51 D	DNA repair RAD51-like protein
AT1G07747	3.04628	0.606719	1	0	1	1	1.27342	0.832097	1	-0.745624	0.901204	1	-1.44562	0.809785	1	0	1	1	-0.360042	0.952182	1	0	AT1G07747	AT1G07747	-	Bifunctional inhibitor/lipid-transfer protein/seed storage 2S albumin superfamily protein
AT1G07750	2.00029	8.49141e-42	6.99104e-40	0.265236	0.0764726	0.638183	0.113969	0.458699	0.83481	1.62241	3.71208e-27	2.37907e-25	0.261357	0.0849718	0.622461	0.110125	0.462959	0.920729	-0.0110108	0.942749	0.997345	0	AT1G07750	AT1G07750	F24B9.13|F24B9_13	RmlC-like cupins superfamily protein
AT1G07770	0.11925	0.076326	0.247438	0.0230986	0.731202	0.987301	0.198793	0.0032557	0.0942216	-0.0482345	0.476719	0.68834	-0.104373	0.121685	0.696437	0.00938687	0.888973	0.992389	-0.111206	0.0995441	0.60361	0	AT1G07770	RPS15A	CYTOPLASMIC RIBOSOMAL PROTEIN S15A|F24B9.12|F24B9_12|ribosomal protein S15A	ribosomal protein S15A
AT1G07780	0.233236	0.272388	0.554516	0.294626	0.163662	0.819123	0.413154	0.0551434	0.395952	-0.503255	0.0223482	0.085533	0.166896	0.430579	0.906818	0.318741	0.131629	0.663548	-0.0844762	0.692476	0.962859	0	AT1G07780	PAI1	F24B9.11|F24B9_11|PHOSPHORIBOSYLANTHRANILATE ISOMERASE|TRANSIENT RECEPTOR POTENTIAL 6|TRP6|phosphoribosylanthranilate isomerase 1	phosphoribosylanthranilate isomerase 1
AT1G07790	-0.211763	0.0276301	0.118598	-0.200777	0.0358589	0.466119	0.0950496	0.329488	0.764736	-0.563179	2.64228e-08	4.71731e-07	-0.169066	0.0818147	0.613842	0.0119501	0.900205	0.993658	-0.218299	0.025552	0.356552	0	AT1G07790	HTB1	F24B9.10|F24B9_10	Histone superfamily protein
AT1G07795	0.242244	0.80507	0.927628	-0.0972717	0.921245	0.999689	0.993751	0.312209	0.752051	-0.509547	0.605378	0.787189	-0.952926	0.328632	0.874386	-0.843023	0.401338	1	-2.48292	0.0199465	0.319293	0	AT1G07795	AT1G07795	-	forkhead box protein G1
AT1G07810	-0.25352	0.134349	0.361246	0.00219857	0.989525	0.999689	0.13413	0.434681	0.824287	-0.117645	0.501924	0.709983	-0.0723837	0.670956	0.961694	0.0402207	0.809994	0.988129	-0.254516	0.139578	0.67271	0	AT1G07810	ECA1	ACA3|ARABIDOPSIS THALIANA ER-TYPE CA2+-ATPASE 1|ATECA1|ER-TYPE CA2+-ATPASE|ER-type Ca2+-ATPase 1|F24B9.9|F24B9_9	ER-type Ca2+-ATPase 1
AT1G07820	-0.0271602	0.792987	0.922424	0.0311745	0.762606	0.990015	0.079978	0.443931	0.828924	-0.299349	0.0047464	0.0248354	-0.0618713	0.552501	0.941521	0.26484	0.0101394	0.173679	0.0389736	0.708611	0.96712	0	AT1G07820	AT1G07820	F24B9.8	Histone superfamily protein
AT1G07830	0.063562	0.592622	0.81632	-0.103811	0.381531	0.943142	0.0052919	0.96544	0.994246	-0.0132589	0.915441	0.96375	-0.0156573	0.897388	0.992495	-0.0432046	0.715249	0.974091	-0.152175	0.214821	0.759537	0	AT1G07830	AT1G07830	F24B9.7|F24B9_7	ribosomal protein L29 family protein
AT1G07840	-0.0607889	0.71569	0.88234	0.0587003	0.723669	0.987301	0.0479317	0.777274	0.955473	-0.783267	9.65503e-06	0.000110227	-0.0330306	0.844749	0.986867	0.0942614	0.569949	0.94729	0.101186	0.549045	0.930142	0	AT1G07840	AT1G07840	F24B9.6|F24B9_6	Sas10/Utp3/C1D family
AT1G07850	0	1	1	0	1	1	0	1	1	0	1	1	0	1	1	3.60229	0.541879	1	0	1	1	0	AT1G07850	AT1G07850	F24B9.5|F24B9_5	transferring glycosyl group transferase (DUF604)
AT1G07860	0.400157	0.946882	1	0	1	1	1.27342	0.832097	1	1.29393	0.828434	1	-1.44565	0.809781	1	0	1	1	-1.29535	0.829249	1	0	AT1G07860	AT1G07860	F24B9.36|F24B9_36	Serine/Threonine-kinase RLCKVII protein
AT1G07870	-0.141748	0.69364	0.869833	-0.201779	0.573739	0.97379	-0.202291	0.582911	0.890811	0.168862	0.652448	0.817705	0.0958992	0.794146	0.981736	-0.0118315	0.973597	0.998322	0.00234692	0.994941	1	0	AT1G07870	AT1G07870	F24B9.4|F24B9_4	Protein kinase superfamily protein
AT1G07880	-0.752822	0.018601	0.088111	-0.255088	0.413799	0.952536	-0.091348	0.777034	0.955473	-0.779094	0.0255409	0.0946828	-0.275766	0.395667	0.897284	-0.0629023	0.839438	0.991455	0.522616	0.100332	0.605495	0	AT1G07880	ATMPK13	F24B9.3|F24B9_3	Protein kinase superfamily protein
AT1G07885	0	1	1	0	1	1	0	1	1	0	1	1	3.31926	0.574541	1	0	1	1	0	1	1	0	AT1G07885	AT1G07885	-	hypothetical protein
AT1G07890	0.141733	0.0914955	0.28111	0.118746	0.15715	0.807831	0.269277	0.00138372	0.0572435	0.187674	0.0259123	0.0957497	0.129153	0.124208	0.699831	0.0547803	0.514039	0.935552	0.0382939	0.648837	0.955528	0	AT1G07890	APX1	ASCORBATE PEROXIDASE|ATAPX01|ATAPX1|CS1|F24B9.2|F24B9_2|MEE6|ascorbate peroxidase 1|maternal effect embryo arrest 6	ascorbate peroxidase 1
AT1G07900	0.360914	0.851885	0.948577	2.69304	0.148062	1	0.188438	0.925511	1	0.648075	0.744612	0.870897	1.81089	0.339278	1	1.7421	0.352946	1	1.89262	0.31867	0.837799	0	AT1G07900	LBD1	F24B9.1|F24B9_1|LOB domain-containing protein 1	LOB domain-containing protein 1
AT1G07901	3.49061	0.434473	1	1.51479	0.738012	1	2.64045	0.559559	1	-2.11265	0.640598	1	-2.81264	0.534219	1	3.01105	0.500615	1	-2.66238	0.556301	1	0	AT1G07901	AT1G07901	-	hypothetical protein
AT1G07910	-0.327311	0.133858	0.360421	0.148884	0.4865	0.968912	-0.545872	0.017751	0.233382	0.142841	0.554005	0.750216	0.362164	0.115553	0.685599	-0.0636095	0.76732	0.979655	0.170088	0.466705	0.902269	0	AT1G07910	RNL	ARABIDOPSIS THALIANA RNA LIGASE|ATRNL|AtRLG1|RNAligase|T6D22.1|T6D22_1|TRNA LIGASE	RNAligase
AT1G07920	-0.132985	0.0740868	0.242207	-0.0616771	0.407073	0.952146	0.209872	0.00489083	0.119367	-0.0638681	0.392693	0.617408	-0.0842509	0.258057	0.829579	-0.0832711	0.263011	0.822961	-0.243916	0.00107431	0.0518864	0	AT1G07920	AT1G07920	T6D22.2|T6D22_2	GTP binding Elongation factor Tu family protein
AT1G07930	-0.142878	0.0566324	0.200757	-0.116358	0.120321	0.752101	0.121762	0.104944	0.516049	-0.0867604	0.249132	0.469571	-0.0665103	0.375391	0.888867	-0.101157	0.176829	0.733488	-0.249561	0.000895158	0.0451181	0	AT1G07930	AT1G07930	T6D22.31	GTP binding Elongation factor Tu family protein
AT1G07940	-0.161079	0.0556758	0.198518	-0.106868	0.203955	0.858322	0.164095	0.051564	0.384513	-0.0824198	0.329037	0.556744	-0.107888	0.200241	0.790118	-0.100053	0.234283	0.795216	-0.261372	0.00193553	0.0771789	0	AT1G07940	AT1G07940	T6D22.3	GTP binding Elongation factor Tu family protein
AT1G07950	-0.340828	0.0959856	0.290494	-0.0998673	0.623567	0.981873	-0.0294926	0.886519	0.981248	-0.134895	0.520589	0.724556	-0.211663	0.306025	0.857529	-0.270264	0.184889	0.743385	-0.044838	0.828418	0.984205	0	AT1G07950	MED22B	T6D22.4|T6D22_4	Surfeit locus protein 5 subunit 22 of Mediator complex
AT1G07960	-0.0273497	0.850647	0.947889	-0.0494567	0.732705	0.987301	-0.225255	0.129245	0.556401	0.147099	0.329712	0.557534	0.167525	0.257828	0.829579	-0.0391619	0.786752	0.984299	0.0683547	0.646266	0.954949	0	AT1G07960	PDIL5-1	ATPDIL5-1|PDI-like 5-1|T6D22.5|T6D22_5	PDI-like 5-1
AT1G07970	-0.511353	0.0105541	0.0563253	-0.365605	0.0644421	0.598068	-0.265569	0.195153	0.642045	0.242403	0.247952	0.468171	0.214205	0.293743	0.850226	-0.311966	0.113903	0.625739	-0.178074	0.392726	0.872561	0	AT1G07970	AT1G07970	T6D22.6|T6D22_6	cytochrome B561, amino-terminal protein
AT1G07980	0.186169	0.438896	0.70962	0.283183	0.236677	0.879429	-0.0251012	0.9189	0.985471	-0.117881	0.640259	0.810611	0.2557	0.294853	0.85085	0.106274	0.657708	0.962705	0.09959	0.685567	0.962151	0	AT1G07980	NF-YC10	''nuclear factor Y|T6D22.7|T6D22_7|nuclear factor Y|subunit C10|subunit C10''	nuclear factor Y, subunit C10
AT1G07985	2.31615	0.0216666	0.098806	2.72303	0.00637221	0.168071	3.07183	0.00236648	0.0784036	1.64466	0.0381455	0.128286	0.877302	0.268631	0.837541	0.902472	0.387623	1	-1.35148	0.114443	0.629114	0	AT1G07985	AT1G07985	-	Expressed protein
AT1G07990	0.313269	0.170392	0.419149	-0.0221272	0.923009	0.999689	0.403512	0.0827692	0.468914	-0.361125	0.127855	0.304502	0.0533475	0.815455	0.984824	0.197238	0.386897	0.902405	-0.282203	0.223069	0.768003	0	AT1G07990	AT1G07990	T6D22.8|T6D22_8	SIT4 phosphatase-associated family protein
AT1G08000	0.0889414	0.71407	0.88169	-0.170867	0.481975	0.968912	0.157501	0.528437	0.866105	0.254215	0.312013	0.53819	0.159562	0.515194	0.931672	-0.149301	0.538473	0.940762	0.29731	0.225972	0.769799	0	AT1G08000	GATA10	GATA transcription factor 10|T6D22.9|T6D22_9	GATA transcription factor 10
AT1G08005	0	1	1	3.19839	0.440767	1	0	1	1	1.10441	0.79605	1	0	1	1	0	1	1	4.06703	0.326087	1	0	AT1G08005	AT1G08005	-	serine/threonine-protein phosphatase 6 regulatory subunit
AT1G08010	-0.115502	0.557765	0.793429	-0.146166	0.456053	0.961838	-0.0999771	0.621702	0.902631	0.273681	0.182983	0.385882	0.115962	0.564498	0.943142	-0.130894	0.504142	0.932956	-0.119009	0.55972	0.93355	0	AT1G08010	GATA11	GATA transcription factor 11|T6D22.28|T6D22_28	GATA transcription factor 11
AT1G08030	-0.127172	0.627204	0.83479	-0.111926	0.667225	0.985521	0.220836	0.40605	0.80837	-0.428453	0.118567	0.289301	-0.283965	0.283211	0.845485	0.17343	0.50264	0.931846	-0.363368	0.17346	0.718495	0	AT1G08030	TPST	AQC1|HPS7|T6D22.29|T6D22_29|active quiescent center1|hypersensitive to Pi starvation 7|tyrosylprotein sulfotransferase	tyrosylprotein sulfotransferase
AT1G08032	0	1	1	0	1	1	0	1	1	0	1	1	0	1	1	0	1	1	0	1	1	0
AT1G08035	3.58232	0.0996349	0.297875	1.20896	0.605848	1	2.70568	0.236976	1	-0.266779	0.90322	0.957288	0.744707	0.714974	1	3.92804	0.0687333	1	1.82145	0.36345	0.858995	0	AT1G08035	AT1G08035	-	hypothetical protein
AT1G08040	0.160455	0.427217	0.700927	-0.192793	0.341494	0.927394	-0.216881	0.302909	0.744618	0.0077461	0.971579	0.992785	0.134313	0.521886	0.934109	-0.164821	0.41558	0.910677	-0.16337	0.443905	0.894393	0	AT1G08040	AT1G08040	T6D22.12|T6D22_12	trimethylguanosine synthase (DUF707)
AT1G08050	-1.50719	0.0128298	0.065592	-0.759569	0.200318	0.854402	-0.888086	0.145287	0.580059	-1.15948	0.0836677	0.227659	-0.377761	0.544704	0.939485	-1.18814	0.0467364	1	-0.517434	0.411616	0.882876	0	AT1G08050	AT1G08050	T6D22.13|T6D22_13	Zinc finger (C3HC4-type RING finger) family protein
AT1G08060	0.122477	0.738609	0.895433	0.24488	0.502112	0.968912	-0.228156	0.54747	0.875393	0.492418	0.198234	0.406262	0.456244	0.224185	0.810302	-0.176479	0.630946	0.959191	-0.179241	0.640563	0.953385	0	AT1G08060	MOM	MAINTENANCE OF METHYLATION|MOM1|MORPHEUS MOLECULE|MORPHEUS MOLECULE 1|T6D22.14|T6D22_14	ATP-dependent helicase family protein
AT1G08065	0	1	1	0	1	1	0	1	1	0	1	1	0	1	1	1.2964	0.828033	1	0	1	1	0	AT1G08065	ACA5	ALPHA CARBONIC ANHYDRASE 5|ATACA5|T6D22.30|T6D22_30|alpha carbonic anhydrase 5	alpha carbonic anhydrase 5
AT1G08070	0.0381786	0.961709	0.989165	0.366933	0.641928	0.983391	0.10357	0.898036	0.982444	-0.997344	0.242631	0.462819	0.505672	0.525385	0.936126	-0.162793	0.837664	1	-0.0367179	0.963698	0.99963	0	AT1G08070	OTP82	EMB3102|EMBRYO DEFECTIVE 3102|ORGANELLE TRANSCRIPT PROCESSING 82|T6D22.15|T6D22_15	Tetratricopeptide repeat (TPR)-like superfamily protein
AT1G08080	0	1	1	0	1	1	0	1	1	0	1	1	0	1	1	0	1	1	0	1	1	0	AT1G08080	ACA7	A. THALIANA ALPHA CARBONIC ANHYDRASE 7|ATACA7|T6D22.16|T6D22_16|alpha carbonic anhydrase 7	alpha carbonic anhydrase 7
AT1G08090	-0.997788	0.525196	0.772139	0.0515663	0.973465	0.999689	-0.750471	0.636309	0.907098	-0.205477	0.899795	0.955671	0.241843	0.879309	0.991152	-2.06608	0.1954	1	-0.245638	0.878782	0.989483	0	AT1G08090	NRT2:1	ACH1|ATNRT2.1|ATNRT2:1|LATERAL ROOT INITIATION 1|LIN1|NITRATE TRANSPORTER 1|NITRATE TRANSPORTER 2|NITRATE TRANSPORTER 2.1|NRT2|NRT2.1|NRT2;1AT|T6D22.17|T6D22_17|TRANS-MEMBRANE NITRATE TRANSPORTER PROTEIN ATNRT2:1|nitrate transporter 2:1	nitrate transporter 2:1
AT1G08100	0	1	1	0	1	1	0	1	1	1.10071	0.854417	1	0	1	1	2.32862	0.694463	1	0	1	1	0	AT1G08100	NRT2.2	ACH2|ATNRT2.2|NITRATE TRANSPORTER 2|NITRATE TRANSPORTER 2.2|NRT2;2AT|T6D22.18|T6D22_18|nitrate transporter 2.2	nitrate transporter 2.2
AT1G08110	0.0168915	0.894384	0.965125	-0.0889705	0.483648	0.968912	-0.0616749	0.63342	0.906406	0.253943	0.0514085	0.160042	-0.0310192	0.810056	0.98335	0.0140387	0.911873	0.994335	0.130357	0.312736	0.834204	0	AT1G08110	AT1G08110	T6D22.20|T6D22_20	lactoylglutathione lyase family protein / glyoxalase I family protein
AT1G08120	2.96366	0.217002	0.484727	2.55655	0.287775	1	-0.703131	0.7901	1	3.16115	0.203892	0.414256	2.98464	0.22368	1	0.448931	0.859202	1	0	1	1	0	AT1G08120	AT1G08120	T6D22.21|T6D22_21	TP53-regulating kinase-like protein
AT1G08125	-0.165705	0.431756	0.703825	-0.00613208	0.976598	0.999689	0.0576609	0.788117	0.958732	-0.302315	0.17171	0.369404	-0.0640491	0.764046	0.97654	0.16067	0.440669	0.915937	-0.378033	0.081038	0.558085	0	AT1G08125	AT1G08125	-	S-adenosyl-L-methionine-dependent methyltransferases superfamily protein
AT1G08130	0.0323469	0.873451	0.958334	0.0981343	0.627287	0.981873	-0.158824	0.445799	0.828924	0.141274	0.505056	0.712578	0.180721	0.383161	0.893081	0.108642	0.590749	0.951911	0.19179	0.356665	0.856428	0	AT1G08130	LIG1	ATLIG1|DNA ligase 1|T6D22.23	DNA ligase 1
AT1G08135	0	1	1	0	1	1	0	1	1	0	1	1	0	1	1	0	1	1	4.35277	0.460883	1	0	AT1G08135	CHX6B	ATCHX6B|cation/H+ exchanger 6B	cation/H+ exchanger 6B
AT1G08140	-1.3117	0.737812	1	-2.95811	0.460082	1	-2.6153	0.516923	1	0.369816	0.92906	1	0.164794	0.968293	1	-4.66313	0.247859	1	-1.29536	0.756177	1	0	AT1G08140	CHX6A	ATCHX6A|cation/H+ exchanger 6A	cation/H+ exchanger 6A
AT1G08150	0	1	1	2.5554	0.666148	1	0	1	1	1.10071	0.854417	1	1.33795	0.822958	1	0	1	1	0	1	1	0	AT1G08150	ATCHX5	CATION/H+ EXCHANGER 5|CHX5|T6D22.24	Cation/hydrogen exchanger family protein
AT1G08160	-0.265695	0.208592	0.474407	0.10212	0.624504	0.981873	0.371524	0.080336	0.463697	0.390084	0.0648558	0.189778	0.0486288	0.816122	0.984824	0.0965525	0.643446	0.960377	-0.195375	0.355134	0.855308	0	AT1G08160	AT1G08160	-	Late embryogenesis abundant (LEA) hydroxyproline-rich glycoprotein family
AT1G08165	-0.478623	0.726878	0.88839	0.453773	0.735912	0.987301	0.472675	0.729485	0.941941	0.00398049	0.997682	1	-0.631769	0.643585	0.956339	0.864627	0.518833	1	-0.236225	0.862055	0.988116	0	AT1G08165	AT1G08165	-	hypothetical protein
AT1G08170	0	1	1	0	1	1	0	1	1	0	1	1	0	1	1	0	1	1	0	1	1	0	AT1G08170	AT1G08170	T6D22.26	Histone superfamily protein
AT1G08180	-0.528041	0.0509681	0.185801	0.120475	0.649678	0.983391	-0.22277	0.418981	0.816809	-0.572948	0.0500577	0.156864	-0.374071	0.180349	0.772266	-0.108296	0.684205	0.969138	0.0154831	0.955465	0.99962	0	AT1G08180	AT1G08180	T23G18.4|T23G18_4	cyclin-dependent kinase inhibitor
AT1G08190	-0.153054	0.350796	0.633388	-0.0903585	0.57987	0.974142	0.0907201	0.585147	0.891224	-0.141856	0.401553	0.625297	-0.131026	0.428787	0.905807	-0.0501502	0.758463	0.977376	-0.190376	0.252954	0.791874	0	AT1G08190	VPS41	ATVAM2|ATVPS41|T23G18.5|T23G18_5|VACUOLAR PROTEIN SORTING 41|VAM2|ZIGZAG SUPPRESSOR 2|ZIP2|vacuolar protein sorting 41	vacuolar protein sorting 41
AT1G08200	0.866956	8.85566e-35	6.31881e-33	0.0949877	0.180194	0.839234	0.200455	0.00543539	0.127563	0.676484	3.73478e-21	1.78452e-19	0.122863	0.0852109	0.622839	-0.0330666	0.641333	0.960377	0.0206667	0.773334	0.977023	0	AT1G08200	AXS2	T23G18.6|T23G18_6|UDP-D-apiose/UDP-D-xylose synthase 2	UDP-D-apiose/UDP-D-xylose synthase 2
AT1G08210	0.0159447	0.93915	0.98085	-0.20777	0.319811	0.921729	-0.207715	0.337848	0.769658	0.412567	0.0602881	0.179714	0.0767989	0.722465	0.971607	0.0403361	0.845938	0.991551	0.00401198	0.985327	1	0	AT1G08210	AT1G08210	-	Eukaryotic aspartyl protease family protein
AT1G08220	0.0928544	0.664647	0.855688	0.0613527	0.773914	0.990626	0.0573614	0.792369	0.95981	-0.0254421	0.908343	0.960244	0.0920611	0.670512	0.961674	0.0720203	0.735873	0.97731	0.181574	0.402296	0.877274	0	AT1G08220	AT1G08220	T23G18.8|T23G18_8	ATPase complex subunit
AT1G08230	1.45178	6.89946e-07	9.95215e-06	0.283054	0.341014	0.927394	0.66983	0.0271629	0.287794	1.41438	1.05722e-06	1.46006e-05	-0.614402	0.0405313	0.477092	0.245209	0.40967	0.909265	-0.193364	0.515483	0.919858	0	AT1G08230	AT1G08230	-	Transmembrane amino acid transporter family protein
AT1G08250	0.746881	0.00275941	0.018453	0.127565	0.611691	0.979144	0.308205	0.231401	0.682162	0.660777	0.0093472	0.0432432	-0.0454588	0.857836	0.988357	0.0760119	0.762435	0.978557	-0.230564	0.369047	0.860574	0	AT1G08250	ADT6	Arabidopsis thaliana arogenate dehydratase 6|AtADT6|T23G18.10|T23G18_10|arogenate dehydratase 6	arogenate dehydratase 6
AT1G08260	-0.129464	0.686773	0.866502	0.126537	0.690048	0.986983	0.173339	0.595935	0.895146	-0.399351	0.238416	0.45816	0.237419	0.459402	0.914889	0.458497	0.145819	0.683078	0.230404	0.475046	0.905926	0	AT1G08260	TIL1	ABA OVERLY SENSITIVE 4|ABO4|EARLY IN SHORT DAYS 7|EMB142|EMB2284|EMB529|EMBRYO DEFECTIVE 142|EMBRYO DEFECTIVE 2284|EMBRYO DEFECTIVE 529|ESD7|POL2A|T23G18.21|T23G18_21|TILTED 1	DNA polymerase epsilon catalytic subunit
AT1G08270	1.05438	0.427193	0.700927	-0.0308672	0.981744	1	-0.248709	0.860352	1	0.20561	0.887283	0.949089	-2.4162	0.155483	1	-1.14464	0.413816	1	0.605627	0.664602	0.95793	0	AT1G08270	AT1G08270	T23G18.12|T23G18_12	vacuolar protein sorting-associated protein
AT1G08280	-0.591902	0.000809738	0.00640786	-0.0341317	0.843339	0.995907	0.175562	0.321915	0.759463	-0.303708	0.0963272	0.250727	-0.126137	0.472997	0.918124	-0.223546	0.197405	0.75679	-0.132714	0.453047	0.897725	0	AT1G08280	AT1G08280	GALT29A|T23G18.14|T23G18_14|glycosyltransferase 29A	Glycosyltransferase family 29 (sialyltransferase) family protein
AT1G08290	-1.64142	0.0124518	0.064082	-1.22194	0.0585905	0.576366	-0.388409	0.549801	0.87645	-1.43085	0.0422084	0.138215	-0.329151	0.615515	0.950834	-0.912582	0.155302	1	-1.22664	0.0699975	0.534942	0	AT1G08290	WIP3	T23G18.15|T23G18_15|WIP domain protein 3	WIP domain protein 3
AT1G08300	-0.0659722	0.89505	0.965317	-0.0492992	0.920995	0.999689	-0.579402	0.273557	0.719676	-0.230166	0.68455	0.836433	0.253653	0.633201	0.95472	-0.0571316	0.908473	1	0.113563	0.832903	0.984635	0	AT1G08300	NVL	NO VEIN-LIKE|T23G18.16|T23G18_16	no vein-like protein
AT1G08310	-0.392854	0.678222	0.862904	-0.00380413	0.996764	0.999689	-0.9089	0.355927	0.778626	-0.961983	0.377807	0.603994	0.0327223	0.973902	0.997258	-0.583278	0.537444	1	0.743066	0.451779	0.897167	0	AT1G08310	AT1G08310	T23G18.18|T23G18_18	alpha/beta-Hydrolases superfamily protein
AT1G08315	0.13736	0.546408	0.786099	0.0916827	0.685959	0.986728	-0.342409	0.153228	0.591552	0.289588	0.239409	0.459258	0.100109	0.676763	0.962404	-0.153618	0.500468	0.93155	0.0770635	0.75021	0.973902	0	AT1G08315	AT1G08315	-	ARM repeat superfamily protein
AT1G08320	-0.208825	0.429674	0.702851	-0.177539	0.498399	0.968912	0.0331625	0.902736	0.982444	-0.0297477	0.915048	0.963466	0.0632947	0.813475	0.984219	-0.176392	0.500912	0.93155	-0.116982	0.667282	0.958723	0	AT1G08320	TGA9	T23G18.22|TGACG (TGA) motif-binding protein 9|bZIP21	bZIP transcription factor family protein
AT1G08340	0.288579	0.415325	0.69095	0.38657	0.27242	0.900438	0.361191	0.317157	0.755479	-0.0823387	0.821408	0.913789	0.0930172	0.793149	0.981736	0.209801	0.552464	0.942663	0.349681	0.323569	0.839924	0	AT1G08340	AT1G08340	T23G18.20|T23G18_20	Rho GTPase activating protein with PAK-box/P21-Rho-binding domain-containing protein
AT1G08350	0.196885	0.445348	0.713882	0.283081	0.269509	0.897782	0.534202	0.0408911	0.348433	-0.0144669	0.955912	0.985326	-0.316989	0.21906	0.803824	0.511206	0.0452808	0.425073	-0.279586	0.280398	0.812147	0	AT1G08350	AT1G08350	T27G7.5|T27G7_5	Endomembrane protein 70 protein family
AT1G08360	-0.00387432	0.954824	0.986151	-0.00095077	0.988897	0.999689	0.173302	0.0115649	0.19074	-0.220112	0.00141423	0.00900443	-0.0486874	0.477251	0.920168	0.0397325	0.560796	0.944738	-0.105346	0.124617	0.645596	0	AT1G08360	AT1G08360	T27G7.6|T27G7_6	Ribosomal protein L1p/L10e family
AT1G08370	-0.0230602	0.878341	0.959665	-0.00577509	0.969258	0.999689	0.079642	0.604857	0.897466	0.177295	0.254375	0.475795	-0.087401	0.56792	0.943635	-0.136328	0.364068	0.888409	-0.274016	0.0767579	0.549064	0	AT1G08370	DCP1	ATDCP1|decapping 1	decapping 1
AT1G08380	0.046604	0.570802	0.802717	-0.111235	0.175993	0.833678	-0.295565	0.000336585	0.0225219	0.124816	0.130865	0.309228	-0.228659	0.00557846	0.170605	-0.116708	0.155667	0.702138	0.0470586	0.568332	0.935922	0	AT1G08380	PSAO	PSI-O|T27G7.25|T27G7_25|photosystem I subunit O	photosystem I subunit O
AT1G08390	0.0848279	0.79751	0.924653	-0.251178	0.448373	0.959511	0.112255	0.739445	0.944906	-0.0744398	0.828469	0.917915	-0.209551	0.533491	0.937522	0.255582	0.436183	0.915414	-0.610314	0.0751722	0.547088	0	AT1G08390	AT1G08390	T27G7.27	recQ-mediated instability-like protein
AT1G08400	-0.466614	0.2943	0.579237	0.379342	0.380169	0.942988	0.37277	0.402242	0.806944	-0.867539	0.0651456	0.190247	-0.00802899	0.985334	0.998605	0.134561	0.756671	0.97731	-0.330399	0.456804	0.898699	0	AT1G08400	AT1G08400	T27G7.8|T27G7_8	RINT-1 / TIP-1 family
AT1G08410	-0.00716698	0.970655	0.991915	-0.218893	0.26107	0.892792	0.18215	0.362272	0.781894	-0.415678	0.0464257	0.148393	-0.218452	0.27132	0.837862	0.0453647	0.814307	0.988455	-0.152204	0.445533	0.894968	0	AT1G08410	AT1G08410	LSG1-2|T27G7.9|T27G7_9|yeast Lsg1 orthologue 2	P-loop containing nucleoside triphosphate hydrolases superfamily protein
AT1G08420	-0.0268035	0.878834	0.960057	0.0975148	0.574905	0.97379	0.108755	0.549077	0.876119	-0.0753152	0.686746	0.837969	0.20498	0.248709	0.823287	0.0837804	0.629858	0.958925	0.0770365	0.668395	0.959174	0	AT1G08420	BSL2	BRI1 suppressor 1 (BSU1)-like 2|T27G7.10|T27G7_10	BRI1 suppressor 1 (BSU1)-like 2
AT1G08430	0.253025	0.763962	0.908067	0.779963	0.346225	0.928365	2.2323	0.00667676	0.142962	-2.69983	0.00221717	0.0132239	-0.599687	0.439831	0.910923	0.903066	0.274282	1	-0.673488	0.387994	0.869162	0	AT1G08430	ALMT1	ARABIDOPSIS THALIANA ALUMINUM-ACTIVATED MALATE TRANSPORTER 1|ATALMT1|T27G7.11|T27G7_11|aluminum-activated malate transporter 1	aluminum-activated malate transporter 1
AT1G08440	2.67392	0.651837	1	0	1	1	0	1	1	0	1	1	0	1	1	0	1	1	0	1	1	0	AT1G08440	AT1G08440	T27G7.12|T27G7_12	aluminum activated malate transporter family protein
AT1G08450	-0.451278	0.000167646	0.00158789	-0.252054	0.0337943	0.453095	-0.0877186	0.470834	0.838189	-0.32863	0.00913018	0.0424314	-0.179462	0.140827	0.725722	-0.174482	0.141028	0.674882	-0.333449	0.00677592	0.177165	0	AT1G08450	CRT3	A. thaliana calreticulin 3|AtCRT3|CALRETICULIN 3|EBS2|EMS-MUTAGENIZED BRI1 SUPPRESSOR 2|PRIORITY IN SWEET LIFE 1|PSL1|T27G7.13|T27G7_13|calreticulin 3	calreticulin 3
AT1G08460	0.0642728	0.777925	0.915261	-0.0618818	0.785537	0.991456	-0.0597966	0.798459	0.961986	0.411843	0.0806623	0.222255	0.15464	0.505623	0.929265	0.00257575	0.990949	0.999784	-0.229617	0.331073	0.844414	0	AT1G08460	HDA08	ATHDA8|HDA8|HISTONE DEACETYLASE 8|T27G7.14|T27G7_14|histone deacetylase 8	histone deacetylase 8
AT1G08465	-0.0429441	0.806058	0.928109	-0.239417	0.170741	0.827357	-0.424665	0.0201297	0.248097	0.0878902	0.642786	0.811987	0.350434	0.0542311	0.532379	0.0149056	0.931635	0.995585	0.37139	0.0423527	0.444473	0	AT1G08465	YAB2	T27G7.15|YABBY2	Plant-specific transcription factor YABBY family protein
AT1G08470	-0.442464	0.0316533	0.131392	-0.0663394	0.743614	0.987301	0.251734	0.223652	0.672049	-0.60899	0.00462218	0.0243074	-0.0926984	0.650709	0.957886	0.16597	0.410974	0.909416	-0.16158	0.433257	0.891749	0	AT1G08470	SSL3	T27G7.16|T27G7_16|strictosidine synthase-like 3	strictosidine synthase-like 3
AT1G08480	0.362661	0.00234682	0.0160345	0.250302	0.0355752	0.463035	0.0577737	0.632046	0.906228	0.255849	0.0346302	0.11939	-0.0426925	0.722735	0.971607	0.199368	0.0941953	0.578763	0.0626198	0.603163	0.944123	0	AT1G08480	SDH6	T27G7.26|succinate dehydrogenase 6	succinate dehydrogenase subunit
AT1G08490	0.251852	0.0969865	0.292449	0.155807	0.303564	0.915792	0.244599	0.112921	0.529253	0.115937	0.454934	0.670863	-0.0877545	0.566432	0.943331	0.0232424	0.878224	0.991898	0.105069	0.492441	0.91198	0	AT1G08490	CPNIFS	ATCPNIFS|ATNFS2|ATSUFS|CYSTEINE DESULFURASE|SUFS|T27G7.17|T27G7_17|chloroplastic NIFS-like cysteine desulfurase	chloroplastic NIFS-like cysteine desulfurase
AT1G08500	-1.79463	1.41772e-08	2.50808e-07	0.315355	0.273095	0.900978	0.690831	0.0181632	0.235636	-1.75056	5.65504e-08	9.60728e-07	-0.207912	0.467736	0.916542	0.0486847	0.866313	0.991898	-0.261455	0.364256	0.85942	0	AT1G08500	ENODL18	AtENODL18|T27G7.18|T27G7_18|early nodulin-like protein 18	early nodulin-like protein 18
AT1G08510	-0.573697	1.47087e-05	0.00017224	-0.244852	0.0612323	0.587549	-0.0196368	0.883025	0.980594	-0.375522	0.0064368	0.0319023	-0.249213	0.0622914	0.557276	-0.408166	0.00186022	0.0549814	-0.219354	0.102296	0.608026	0	AT1G08510	FATB	T27G7.19|T27G7_19|fatty acyl-ACP thioesterases B	fatty acyl-ACP thioesterases B
AT1G08520	-0.0339187	0.73591	0.893853	-0.0201195	0.840918	0.995494	-0.0526114	0.606628	0.897836	0.0213289	0.836927	0.921946	-0.0295426	0.771977	0.978512	-0.0372477	0.710197	0.974091	0.0671193	0.511044	0.917912	0	AT1G08520	ALB1	ALB-1V|ALBINA 1|CHLD|PDE166|PIGMENT DEFECTIVE EMBRYO 166|T27G7.20|T27G7_20|V157	ALBINA 1
AT1G08530	0.149888	0.462782	0.726072	-0.116784	0.567423	0.97379	-0.28909	0.16923	0.611881	0.101891	0.635482	0.807786	0.152542	0.467547	0.916542	0.164842	0.417615	0.911508	0.137146	0.515682	0.919858	0	AT1G08530	AT1G08530	T27G7.21	chitinase-like protein
AT1G08540	-0.349488	0.0190224	0.0895323	-0.129035	0.384678	0.94495	-0.0106285	0.943471	0.989647	-0.338966	0.0257981	0.0954757	-0.0380219	0.79942	0.982743	-0.222077	0.134846	0.668197	0.0953694	0.524183	0.922973	0	AT1G08540	SIG2	ABC1|ATSIG1|ATSIG2|PUTATIVE PLASTID RNA POLYMERASE SIGMA-SUBUNIT|RNA POLYMERASE SIGMA SUBUNIT 1|RNApolymerase sigma subunit 2|SIG1|SIGA|SIGB|SIGMA FACTOR 1|SIGMA FACTOR 2|SIGMA FACTOR B|T27G7.22	RNApolymerase sigma subunit 2
AT1G08550	-0.148142	0.362322	0.64348	0.0534459	0.740896	0.987301	0.171678	0.295804	0.739378	-0.0671585	0.685877	0.837556	-0.111044	0.496729	0.926313	0.212208	0.18833	0.747261	0.0740096	0.65062	0.955723	0	AT1G08550	NPQ1	ARABIDOPSIS VIOLAXANTHIN DE-EPOXIDASE 1|AVDE1|F22O13.3|F22O13_3|VIOLAXANTHIN DE-EPOXIDASE PRECURSOR|non-photochemical quenching 1	non-photochemical quenching 1
AT1G08560	-0.122819	0.384465	0.663698	-0.157997	0.261576	0.892792	0.104162	0.466851	0.83682	-0.320914	0.0286086	0.103201	-0.0183397	0.897419	0.992495	-0.0119979	0.931891	0.995585	-0.231932	0.106181	0.614551	0	AT1G08560	SYP111	ATSYP111|F22O13.4|F22O13_4|KN|KNOLLE|syntaxin of plants 111|syntaxin of plants 111	syntaxin of plants 111
AT1G08570	-0.790193	2.05592e-05	0.000235595	0.0216438	0.90589	0.999689	-0.210941	0.257898	0.708307	-0.150227	0.429123	0.649311	-0.12594	0.500232	0.927085	-0.0815754	0.656151	0.962012	-0.101297	0.588749	0.940712	0	AT1G08570	ACHT4	atypical CYS HIS rich thioredoxin 4|atypical CYS HIS rich thioredoxin 4	atypical CYS HIS rich thioredoxin 4
AT1G08580	-0.106359	0.403781	0.681383	-0.0509564	0.688339	0.986983	-0.0592389	0.6454	0.910519	-0.472324	0.000330509	0.00260969	-0.132981	0.301509	0.854341	0.0801905	0.527403	0.937202	-0.0875449	0.497305	0.912558	0	AT1G08580	AT1G08580	F22O13.6|F22O13_6	hypothetical protein
AT1G08590	-0.553455	0.230084	0.502244	0.582092	0.195859	0.852372	0.667486	0.144102	0.578378	-0.877143	0.0616312	0.182422	0.0170418	0.969697	0.996829	0.316416	0.483312	0.927719	-0.249593	0.581078	0.938961	0	AT1G08590	AT1G08590	F22O13.7|F22O13_7|PXL1|PXY-like1	Leucine-rich receptor-like protein kinase family protein
AT1G08600	-0.342126	0.100503	0.299194	-0.328107	0.113219	0.735608	-0.0158832	0.940112	0.989281	-0.390252	0.0748957	0.211144	-0.302169	0.154272	0.742862	-0.0936683	0.649545	0.96168	-0.824074	0.000153066	0.0108531	0	AT1G08600	ATRX	CHR20|F22O13.8|F22O13_8	P-loop containing nucleoside triphosphate hydrolases superfamily protein
AT1G08610	-0.912832	0.00228536	0.0157005	-0.469713	0.111426	0.733635	-0.387398	0.199421	0.646866	-0.537872	0.0893557	0.238187	0.0349457	0.908126	0.993064	-0.30764	0.295792	0.844607	0.380821	0.207105	0.753393	0	AT1G08610	AT1G08610	F22O13.9|F22O13_9	Pentatricopeptide repeat (PPR) superfamily protein
AT1G08620	-0.204446	0.309857	0.594907	-0.0925895	0.64214	0.983391	-0.205259	0.326319	0.762032	0.396203	0.0623128	0.184058	0.0963737	0.643747	0.956339	-0.292828	0.143803	0.678512	0.217565	0.297559	0.823266	0	AT1G08620	PKDM7D	F22O13.10|F22O13_10	Transcription factor jumonji (jmj) family protein / zinc finger (C5HC2 type) family protein
AT1G08630	-0.387939	0.590889	0.815352	0.250616	0.722505	0.987301	0.0964835	0.895057	0.981871	1.5743	0.0267324	0.0980358	0.221057	0.758732	0.976484	-0.15244	0.830416	1	0.158173	0.827263	0.984205	0	AT1G08630	THA1	F22O13.11|F22O13_11|threonine aldolase 1	threonine aldolase 1
AT1G08640	-0.0155008	0.840457	0.942789	-0.0662608	0.388077	0.945471	-0.145974	0.0638725	0.421144	-0.104066	0.197456	0.405287	0.0249251	0.751232	0.975859	0.00863801	0.910292	0.994335	0.0215935	0.784554	0.97886	0	AT1G08640	CJD1	Chloroplast J-like domain 1|F22O13.12|F22O13_12	Chloroplast J-like domain 1
AT1G08650	-0.171515	0.545736	0.785774	-0.152561	0.588855	0.975637	-0.0945899	0.745049	0.946741	-0.598824	0.0516507	0.160586	-0.860993	0.00405918	0.139945	-0.378462	0.18206	0.738582	-0.227703	0.438473	0.893389	0	AT1G08650	PPCK1	ATPPCK1|PHOSPHOENOLPYRUVATE CARBOXYLASE KINASE|PHOSPHOENOLPYRUVATE CARBOXYLASE KINASE 1|phosphoenolpyruvate carboxylase kinase 1	phosphoenolpyruvate carboxylase kinase 1
AT1G08660	0.464704	0.00197111	0.0139166	-0.00372565	0.98031	0.999689	0.189798	0.22125	0.668966	0.153236	0.327572	0.555238	-0.0462715	0.762856	0.97654	-0.0260412	0.863051	0.991898	-0.414397	0.00807957	0.196415	0	AT1G08660	MGP2	F22O13.14|F22O13_14|MALE GAMETOPHYTE DEFECTIVE 2|SIA1|sialyltransferase-like 1	MALE GAMETOPHYTE DEFECTIVE 2
AT1G08670	-0.00670064	0.990364	0.998481	0.0537487	0.922459	0.999689	-1.10517	0.062306	0.418122	0.0648835	0.917892	0.965002	0.969869	0.101346	0.660916	-0.484639	0.38445	1	0.550413	0.360067	0.858147	0	AT1G08670	AT1G08670	F22O13.15|F22O13_15	ENTH/VHS family protein
AT1G08680	0.304887	0.0462274	0.173391	0.00464745	0.975804	0.999689	0.100695	0.525138	0.864581	0.429031	0.00684864	0.0335704	0.363342	0.0190941	0.337149	0.0382257	0.802749	0.987308	0.111785	0.476779	0.90652	0	AT1G08680	ZIGA4	AGD14|ARF GAP-like zinc finger-containing protein ZIGA4|ARF-GAP domain 14|AT1G08690|F22O13.16|F22O13_16	ARF GAP-like zinc finger-containing protein ZIGA4
AT1G08695	0	1	1	0	1	1	0	1	1	0	1	1	0	1	1	0	1	1	0	1	1	0	AT1G08695	SCRL3	SCR-like 3	SCR-like 3
AT1G08700	-0.0149148	0.921915	0.975164	-0.19589	0.19741	0.853755	0.137711	0.376503	0.791703	0.0934551	0.553706	0.749977	-0.0405426	0.792555	0.981736	-0.125272	0.4087	0.908501	-0.00259646	0.986625	1	0	AT1G08700	PS1	F22O13.18|F22O13_18|Presenilin-1	Presenilin-1
AT1G08710	-0.421731	0.147	0.381906	-0.158636	0.581548	0.974142	-0.182846	0.536688	0.870035	-0.383759	0.213196	0.426353	0.103056	0.726881	0.972154	0.00903713	0.974877	0.998322	0.302999	0.304346	0.828272	0	AT1G08710	AT1G08710	F22O13.19|F22O13_19	F-box family protein
AT1G08720	0.00446625	0.986316	0.997001	0.0401516	0.876576	0.998632	-0.187859	0.489825	0.846495	0.60357	0.0274114	0.0999094	0.283027	0.292881	0.850226	0.386034	0.132104	0.663816	0.56079	0.0365633	0.417693	0	AT1G08720	EDR1	ATEDR1|ENHANCED DISEASE RESISTANCE 1|F22O13.20|F22O13_20|MAPKK KINASE EDR1	Protein kinase superfamily protein
AT1G08730	0.806567	0.414697	0.690263	-0.644765	0.52384	0.970358	-0.421776	0.685608	0.928117	-0.234219	0.830468	0.918487	-0.109274	0.917306	0.993064	-0.400748	0.69006	1	0.0933439	0.929281	0.996117	0	AT1G08730	XIC	ATXIC|F22O13.200|F22O13_200|MYOSIN XI C	Myosin family protein with Dil domain-containing protein
AT1G08750	0.0352499	0.864913	0.954987	-0.0743117	0.719205	0.987301	-0.0456057	0.830119	0.969297	0.100591	0.641824	0.811223	0.197261	0.348954	0.879087	0.159019	0.439675	0.915937	-0.0687795	0.746985	0.972682	0	AT1G08750	AT1G08750	F22O13.24|F22O13_24	Peptidase C13 family
AT1G08760	-0.264297	0.343865	0.62741	-0.0291892	0.915704	0.999689	0.0258633	0.927688	0.987513	-0.728501	0.0166857	0.0681834	0.13026	0.643778	0.956339	0.154505	0.573599	0.947747	-0.262797	0.360504	0.858348	0	AT1G08760	AT1G08760	F22O13.25|F22O13_25	GPI-anchored adhesin-like protein, putative (DUF936)
AT1G08770	0.252606	0.194465	0.454743	0.210776	0.277124	0.904543	0.238962	0.230881	0.681634	0.25468	0.202767	0.412706	0.0545935	0.781115	0.979903	0.168857	0.384164	0.901543	-0.212486	0.285997	0.816126	0	AT1G08770	PRA1.E	F22O13.26|F22O13_26|prenylated RAB acceptor 1.E	prenylated RAB acceptor 1.E
AT1G08780	0.217479	0.124804	0.343917	0.00507589	0.971411	0.999689	0.116999	0.420884	0.817656	-0.196665	0.186887	0.39103	-0.101798	0.480886	0.921245	0.18312	0.194402	0.754123	0.118282	0.412355	0.882876	0	AT1G08780	AIP3	ABI3-interacting protein 3|F22O13.27|F22O13_27|PFD4|PREFOLDIN 4	ABI3-interacting protein 3
AT1G08790	0	1	1	0	1	1	0	1	1	0	1	1	2.37139	0.68945	1	0	1	1	0	1	1	0	AT1G08790	AT1G08790	F22O13.28|F22O13_28	1-phosphatidylinositol-4,5-bisphosphate phosphodiesterase epsilon-1, putative (DUF1685)
AT1G08800	0.728533	0.0008192	0.00647555	0.330653	0.12983	0.766828	0.0964441	0.669484	0.920751	1.02636	3.93866e-06	4.8961e-05	0.159919	0.473137	0.918124	0.381696	0.0800155	0.543592	0.107725	0.631163	0.951846	0	AT1G08800	AT1G08800	F22O13.29|F22O13_29|MyoB1|myosin binding protein 1	myosin-binding protein (Protein of unknown function, DUF593)
AT1G08810	-0.374529	0.168741	0.417002	-0.256869	0.342832	0.928314	-0.323288	0.242255	0.693506	0.281572	0.314589	0.54117	-0.0621819	0.822604	0.985052	-0.392902	0.147419	0.685328	0.193197	0.485572	0.9106	0	AT1G08810	MYB60	AtMYB60|F22O13.30|F22O13_30|myb domain protein 60	myb domain protein 60
AT1G08820	0.0780923	0.678278	0.862904	-0.0851646	0.650614	0.983391	0.19537	0.306501	0.748151	-0.201669	0.299142	0.525561	-0.150937	0.426949	0.904522	0.150571	0.421606	0.912825	-0.246069	0.198162	0.743472	0	AT1G08820	VAP27-2	F22O13.31|F22O13_31|vamp/synaptobrevin-associated protein 27-2	vamp/synaptobrevin-associated protein 27-2
AT1G08830	0.951106	8.97403e-08	1.45135e-06	0.627059	0.00042529	0.0215783	0.353286	0.0489287	0.375101	0.240489	0.180037	0.381751	0.290881	0.102769	0.66429	0.35468	0.046469	0.429157	0.100052	0.575595	0.93782	0	AT1G08830	CSD1	AtSOD1|F22O13.32|F22O13_32|SOD1|copper/zinc superoxide dismutase 1|superoxide dismutase 1	copper/zinc superoxide dismutase 1
AT1G08840	-0.0512601	0.901744	0.968623	-0.200624	0.628341	0.981906	-0.0988815	0.816615	0.966318	-0.229229	0.603595	0.78635	0.275399	0.514121	0.931672	0.361773	0.377785	0.896847	-0.675365	0.123714	0.643233	0	AT1G08840	emb2411	embryo defective 2411	DNA replication helicase
AT1G08845	0.0516736	0.824861	0.935732	-0.0392016	0.866216	0.996911	0.0725633	0.762575	0.951549	-0.348427	0.163283	0.358008	0.156268	0.509318	0.930347	0.175236	0.449016	0.917275	-0.470021	0.0541059	0.487183	0	AT1G08845	AT1G08845	-	Ribosomal L18p/L5e family protein
AT1G08860	1.32526	0.627596	0.835	-0.704505	0.806672	1	1.2946	0.645267	1	-0.794885	0.776848	0.888502	-2.39287	0.396393	1	2.44506	0.359501	1	1.98984	0.444948	1	0	AT1G08860	BON3	BONZAI 3|F7G19.25|F7G19_25	Calcium-dependent phospholipid-binding Copine family protein
AT1G08880	-0.216238	0.0298617	0.126203	-0.00104258	0.99161	0.999689	0.183348	0.0669589	0.429865	-0.677981	3.15295e-11	7.77557e-10	-0.175941	0.0779707	0.604251	0.22673	0.0219692	0.281376	-0.139202	0.163973	0.705755	0	AT1G08880	H2AXA	F7G19.24|F7G19_24|G-H2AX|GAMMA H2AX|GAMMA-H2AX|HTA5|gamma histone variant H2AX|histone H2A 5	Histone superfamily protein
AT1G08890	-0.293034	0.316895	0.601189	0.227469	0.432552	0.955469	0.194009	0.510328	0.856129	-1.17071	0.00015917	0.00136276	-0.0883016	0.763174	0.97654	0.638983	0.026889	0.318135	0.0127761	0.965281	0.99963	0	AT1G08890	AT1G08890	F7G19.23|F7G19_23	Major facilitator superfamily protein
AT1G08900	-0.817263	0.00528405	0.0318766	0.0274715	0.922933	0.999689	-0.615962	0.0416502	0.351577	-0.407276	0.21371	0.42702	-0.287184	0.355622	0.881282	0.352318	0.211813	0.776304	-0.233998	0.454331	0.897759	0	AT1G08900	AT1G08900	F7G19.22|F7G19_22	Major facilitator superfamily protein
AT1G08910	0.342221	0.264034	0.544396	-0.0322845	0.916353	0.999689	0.474589	0.128516	0.555465	0.0895611	0.774227	0.887307	0.226672	0.456239	0.914794	0.184881	0.545485	0.942105	-0.239295	0.439466	0.893933	0	AT1G08910	AT1G08910	F7G19.21|F7G19_21|PIAL1|PROTEIN INHIBITOR OF ACTIVATED STAT LIKE 1|embryo defective 3001	zinc ion binding protein
AT1G08920	3.42009	3.59992e-95	8.46813e-93	0.772734	5.76807e-06	0.000525184	0.535174	0.00282262	0.0868565	2.96598	2.66925e-73	5.83039e-71	0.585195	0.000525998	0.0326741	0.564013	0.000991272	0.0328935	0.728343	1.63312e-05	0.00167451	0	AT1G08920	ESL1	ERD (early response to dehydration) six-like 1|F7G19.20|F7G19_20	ERD (early response to dehydration) six-like 1
AT1G08930	-1.06402	1.82462e-16	6.0089e-15	-0.187819	0.140076	0.784361	-0.26341	0.0416567	0.351577	-0.441219	0.000890997	0.00612482	-0.0529452	0.682684	0.96377	0.00947265	0.94057	0.996466	0.0407542	0.753374	0.975257	0	AT1G08930	ERD6	EARLY RESPONSE TO DEHYDRATION 6|F7G19.19|F7G19_19	Major facilitator superfamily protein
AT1G08940	0.104936	0.697626	0.872379	0.680803	0.0101639	0.227462	0.112121	0.68812	0.928447	0.571631	0.0396313	0.1321	0.444871	0.101666	0.66136	0.617644	0.0198197	0.264722	0.0721536	0.794448	0.980144	0	AT1G08940	AT1G08940	F7G19.18|F7G19_18	Phosphoglycerate mutase family protein
AT1G08960	-0.776173	0.00227314	0.0156309	-0.39018	0.118148	0.747895	0.10491	0.679563	0.924885	-0.364797	0.164464	0.359514	-0.270253	0.286765	0.848004	-0.104368	0.673863	0.967107	-0.124088	0.625183	0.951825	0	AT1G08960	CAX11	ATCAX11|Arabidopsis thaliana cation calcium exchanger 5|AtCXX5|CATION EXCHANGER 11|CCX5|F7G19.17|F7G19_17|cation calcium exchanger 5|cation exchanger 11	cation exchanger 11
AT1G08970	-0.00588099	0.963313	0.989904	-0.0523294	0.681184	0.986035	0.0133633	0.918678	0.985471	0.132891	0.316853	0.543299	-0.00757861	0.953554	0.99554	0.11786	0.35313	0.8832	0.136207	0.295761	0.822014	0	AT1G08970	NF-YC9	''nuclear factor Y|F7G19.16|F7G19_16|HAP5C|HEME ACTIVATED PROTEIN 5C|nuclear factor Y|subunit C9|subunit C9''	nuclear factor Y, subunit C9
AT1G08980	0.171025	0.264755	0.545316	-0.131767	0.390816	0.947275	0.154579	0.323368	0.760463	0.263539	0.0936877	0.246071	-0.199891	0.19967	0.789966	0.0475498	0.755984	0.97731	0.0158145	0.919127	0.994447	0	AT1G08980	AMI1	AMIDASE-LIKE PROTEIN 1|ARABIDOPSIS THALIANA TRANSLOCON AT THE OUTER MEMBRANE OF CHLOROPLASTS 64-I|ATAMI1|ATTOC64-I|TOC64-I|TRANSLOCON AT THE OUTER MEMBRANE OF CHLOROPLASTS 64-I|amidase 1	amidase 1
AT1G08985	0	1	1	0	1	1	0	1	1	0	1	1	0	1	1	0	1	1	0	1	1	0	AT1G08985	AT1G08985	-	AP2/B3-like transcriptional factor family protein
AT1G08990	0.232219	0.673882	0.860739	-0.0149706	0.978363	0.999689	0.017426	0.975581	0.995792	0.298044	0.60382	0.786406	0.314548	0.574814	0.945164	0.205027	0.709023	1	0.22158	0.694852	0.964218	0	AT1G08990	PGSIP5	F7G19.14|F7G19_14|GUX5|Glucuronic Acid Substitution of Xylan 5|plant glycogenin-like starch initiation protein 5	plant glycogenin-like starch initiation protein 5
AT1G09000	-0.744388	0.103187	0.304288	-0.629324	0.164425	0.820123	-0.224402	0.62689	0.90475	-0.0544575	0.908667	0.960381	0.0470834	0.918708	0.993064	-0.572803	0.204909	0.766749	-0.0611791	0.895347	0.991044	0	AT1G09000	NP1	ANP1|F7G19.13|F7G19_13|MAP KINASE KINASE KINASE 1|MAPKKK1|NPK1-related protein kinase 1	NPK1-related protein kinase 1
AT1G09010	0.40713	0.00576757	0.0343328	-0.0456385	0.758153	0.990015	-0.0166398	0.913719	0.984306	0.527858	0.000602288	0.0043674	0.202888	0.180849	0.772266	-0.0636473	0.667626	0.965897	0.252701	0.0969537	0.598048	0	AT1G09010	AT1G09010	F7G19.12|F7G19_12	glycoside hydrolase family 2 protein
AT1G09020	-0.36351	0.0761264	0.247053	-0.35461	0.0815572	0.65344	0.0554794	0.789681	0.95877	-0.515678	0.0179361	0.0719663	-0.649827	0.00208851	0.0903881	-0.307991	0.129695	0.661127	-0.44213	0.0360495	0.414235	0	AT1G09020	SNF4	ATSNF4|F7G19.11|F7G19_11|KINbetagamma|PUTATIVE ACTIVATOR SUBUNIT OF SNF1-RELATED PROTEIN KINASE SNF4|homolog of yeast sucrose nonfermenting 4	sucrose nonfermenting-like protein
AT1G09026	0	1	1	0	1	1	0	1	1	0	1	1	0	1	1	0	1	1	0	1	1	0
AT1G09030	2.62586	0.657758	1	0	1	1	0	1	1	0	1	1	0	1	1	0.229681	0.969479	1	0	1	1	0	AT1G09030	NF-YB4	''nuclear factor Y|F7G19.10|F7G19_10|nuclear factor Y|subunit B4|subunit B4''	nuclear factor Y, subunit B4
AT1G09040	-0.954086	0.102712	0.303318	-0.424565	0.460577	0.963393	0.142413	0.806353	0.963425	-0.167316	0.776562	0.888399	-0.551698	0.344451	0.877967	-0.289496	0.614023	1	-1.4039	0.0200277	0.319399	0	AT1G09040	AT1G09040	F7G19.9|F7G19_9	arginine-glutamic acid dipeptide repeat protein
AT1G09050	-0.437176	0.653721	0.850155	-1.21159	0.218354	0.871629	-1.40261	0.171746	0.615716	-0.507015	0.65047	0.816491	1.04981	0.307479	0.85799	-0.613582	0.528461	1	0.163337	0.876985	0.989483	0	AT1G09050	AT1G09050	F7G19.8|F7G19_8	arginine-glutamic acid dipeptide repeat protein
AT1G09060	-0.340777	0.163526	0.409599	-0.222822	0.358767	0.930457	-0.0427826	0.86318	0.976425	0.0768485	0.760712	0.880144	-0.232071	0.350823	0.879362	-0.175805	0.468499	0.921908	-0.381006	0.129435	0.653645	0	AT1G09060	AT1G09060	F7G19.7|F7G19_7	JmjC domain protein JMJ24
AT1G09070	-0.283872	0.0491058	0.181121	-0.116049	0.419023	0.952536	-0.173178	0.235493	0.687343	0.0990476	0.502601	0.710659	-0.214273	0.143293	0.728336	-0.184858	0.198235	0.75679	-0.205288	0.162227	0.7024	0	AT1G09070	SRC2	(AT)SRC2|AtSRC2|F7G19.6|F7G19_6|SOYBEAN GENE REGULATED BY COLD-2|soybean gene regulated by cold-2	soybean gene regulated by cold-2
AT1G09080	-4.79366	0.000669547	0.00544748	-2.3132	0.0639915	0.597473	-2.60357	0.044847	0.361728	0.142443	0.917263	0.96467	-1.21366	0.390037	0.895016	-2.27158	0.0686389	1	-2.42613	0.125747	0.646889	0	AT1G09080	BIP3	F7G19.5|F7G19_5|binding protein 3	Heat shock protein 70 (Hsp 70) family protein
AT1G09090	1.59033	2.00611e-05	0.00023038	0.228388	0.545354	0.970619	-0.457253	0.249928	0.700698	1.45482	0.000215996	0.00178724	0.599802	0.12786	0.705962	0.160255	0.671581	0.966723	1.00202	0.0106149	0.228024	0	AT1G09090	RBOHB	ATRBOHB|ATRBOHB-BETA|F7G19.4|F7G19_4|respiratory burst oxidase homolog B	respiratory burst oxidase-like protein
AT1G09100	0.236924	0.187194	0.444588	0.226774	0.205537	0.858322	-0.33059	0.073966	0.446962	-0.335591	0.0808408	0.222484	-0.00779163	0.966506	0.996697	0.194343	0.278058	0.832299	-0.261925	0.162914	0.703416	0	AT1G09100	RPT5B	26S proteasome AAA-ATPase subunit RPT5B|F7G19.2|F7G19_2	26S proteasome AAA-ATPase subunit RPT5B
AT1G09130	0.0275456	0.734249	0.892827	-0.0691586	0.393005	0.947831	-0.110202	0.183859	0.630383	0.111935	0.183783	0.386904	0.146367	0.0760433	0.597146	-0.0347168	0.667845	0.965897	0.00349438	0.96646	0.99963	0	AT1G09130	AT1G09130	F7G19.1|F7G19_1	ATP-dependent caseinolytic (Clp) protease/crotonase family protein
AT1G09140	0.0567163	0.658156	0.852255	0.111917	0.380354	0.943142	0.0811474	0.53447	0.868639	0.093794	0.477801	0.689437	-0.117415	0.366772	0.883264	0.0669818	0.599717	0.954414	-0.0820083	0.530001	0.92382	0	AT1G09140	SR30	ATSRP30|ATSRP30.1|ATSRP30.2|At-SR30|SERINE-ARGININE PROTEIN 30|Serine/Arginine-Rich Protein Splicing Factor 30|T12M4.19|T12M4_19	SERINE-ARGININE PROTEIN 30
AT1G09150	-0.0236603	0.845208	0.94552	-0.0891166	0.460848	0.963393	-0.0223655	0.856355	0.975198	0.042471	0.735064	0.865317	0.124924	0.308717	0.858998	0.0140751	0.907109	0.993718	-0.0225525	0.855275	0.987823	0	AT1G09150	AT1G09150	T12M4.18|T12M4_18	pseudouridine synthase and archaeosine transglycosylase (PUA) domain-containing protein
AT1G09155	0.93889	0.147542	0.382682	0.812791	0.209271	0.86216	-0.533278	0.442665	0.828257	-0.405158	0.588073	0.774658	0.412328	0.551814	0.941521	-0.0170406	0.979275	1	0.572253	0.409246	0.881757	0	AT1G09155	PP2-B15	AtPP2-B15|phloem protein 2-B15	phloem protein 2-B15
AT1G09157	2.51397	0.62864	1	0	1	1	0	1	1	3.04969	0.558117	1	2.33867	0.65315	1	0	1	1	0	1	1	0	AT1G09157	AT1G09157	-	transmembrane protein, putative (DUF679)
AT1G09160	-0.287832	0.0553003	0.197689	-0.287151	0.0544557	0.559201	-0.231921	0.133119	0.563804	-0.342344	0.0348778	0.119993	-0.0262209	0.865406	0.989214	-0.156755	0.292141	0.842696	-0.0748277	0.631336	0.951846	0	AT1G09160	AT1G09160	T12M4.15|T12M4_15	Protein phosphatase 2C family protein
AT1G09170	-0.427288	0.803397	0.92709	1.84494	0.260946	1	1.15747	0.49092	1	0.126355	0.938643	0.975605	-3.03712	0.106432	1	-0.247122	0.884005	1	0.122048	0.939977	0.99699	0	AT1G09170	AT1G09170	T12M4.14|T12M4_14	P-loop nucleoside triphosphate hydrolases superfamily protein with CH (Calponin Homology) domain-containing protein
AT1G09176	-1.53551	0.487605	0.746243	-1.18527	0.586221	1	0.581185	0.78689	1	-4.10897	0.0872073	0.234106	-0.275701	0.897167	1	-1.71036	0.438441	1	-0.417068	0.845725	0.986671	0	AT1G09176	AT1G09176	-	transmembrane protein
AT1G09180	0.983841	0.451256	0.718098	-0.423153	0.749557	0.988771	-1.64669	0.257099	0.707795	1.55804	0.291143	0.517324	0.575276	0.698663	0.968171	-0.544042	0.682087	1	2.08483	0.148272	0.684486	0	AT1G09180	SARA1A	ATSAR1|ATSARA1A|SECRETION-ASSOCIATED RAS 1|T12M4.12|T12M4_12|secretion-associated RAS super family 1	secretion-associated RAS super family 1
AT1G09190	0.610218	0.0570439	0.201499	0.119713	0.710614	0.987301	0.674297	0.0395928	0.342657	-0.375917	0.257171	0.479367	-0.11975	0.707147	0.969809	0.471162	0.140834	0.674844	0.248669	0.43305	0.891749	0	AT1G09190	AT1G09190	T12M4.11|T12M4_11	Tetratricopeptide repeat (TPR)-like superfamily protein
AT1G09195	0.090577	0.86224	0.953817	0.151023	0.771247	0.990626	-1.25766	0.0267281	0.285769	1.12078	0.0531156	0.164131	0.686651	0.231024	0.815475	0.122506	0.813585	1	0.632669	0.27342	0.808769	0	AT1G09195	AT1G09195	-	Ppx-GppA phosphatase
AT1G09200	-0.154683	0.169852	0.41854	-0.0560026	0.618508	0.981305	0.0288203	0.799156	0.961986	-0.580608	4.30557e-07	6.35621e-06	-0.155114	0.170581	0.75918	0.15868	0.157804	0.706075	-0.0200984	0.859144	0.987866	0	AT1G09200	AT1G09200	H3.1|T12M4.9|histone 3.1	Histone superfamily protein
AT1G09210	0.593271	1.74001e-13	4.67923e-12	-0.0152906	0.849751	0.995907	-0.0664548	0.41604	0.815075	0.588929	5.9079e-13	1.68845e-11	-0.0100473	0.901986	0.992495	-0.0965979	0.23163	0.792174	-0.0363138	0.657102	0.957278	0	AT1G09210	CRT1b	AtCRT1b|T12M4.8|T12M4_8|calreticulin 1b	calreticulin 1b
AT1G09220	0.28396	0.562226	0.796854	-0.11675	0.812356	0.994035	0.356536	0.475884	0.840372	-0.673957	0.195259	0.402554	-0.497955	0.318405	0.866715	0.354672	0.466462	0.921015	-0.40646	0.416897	0.883919	0	AT1G09220	AT1G09220	T12M4.7|T12M4_7	Pentatricopeptide repeat (PPR) superfamily protein
AT1G09230	-0.167043	0.551653	0.789286	0.0339093	0.902923	0.999689	-0.0557205	0.846078	0.972601	-0.313767	0.292374	0.518669	0.217481	0.444122	0.912126	0.0253209	0.927419	0.995222	0.231203	0.417998	0.883919	0	AT1G09230	AT1G09230	T12M4.6|T12M4_6|U11/U12-65K	RNA-binding (RRM/RBD/RNP motifs) family protein
AT1G09240	-2.81603	0.00134796	0.00999114	-0.524184	0.507716	0.969298	0.513007	0.517031	0.860153	-2.21391	0.0113791	0.0505672	-1.02925	0.196863	0.786397	-0.517042	0.513336	1	-0.830552	0.297579	0.823266	0	AT1G09240	NAS3	ARABIDOPSIS THALIANA NICOTIANAMINE SYNTHASE 3|ATNAS3|T12M4.5|T12M4_5|nicotianamine synthase 3	nicotianamine synthase 3
AT1G09245	0	1	1	0	1	1	0	1	1	0	1	1	0	1	1	0	1	1	0	1	1	0	AT1G09245	AT1G09245	-	Plant self-incompatibility protein S1 family
AT1G09250	-0.22835	0.262432	0.542798	0.0332606	0.869233	0.996911	-0.120894	0.56031	0.881049	0.0154114	0.941984	0.977458	-0.107963	0.603222	0.949131	-0.19945	0.325169	0.860948	-0.0664014	0.750123	0.973902	0	AT1G09250	AT1G09250	AIF4|ATBS1 Interacting Factor 4|T12M4.4|T12M4_4	basic helix-loop-helix (bHLH) DNA-binding superfamily protein
AT1G09260	0	1	1	0	1	1	0	1	1	0	1	1	0	1	1	0	1	1	0	1	1	0	AT1G09260	AT1G09260	T12M4.3|T12M4_3	Chaperone DnaJ-domain superfamily protein
AT1G09270	-0.0187918	0.877	0.959328	0.0347054	0.773728	0.990626	-0.0884611	0.478248	0.841534	0.334122	0.00804061	0.0382348	0.153839	0.21409	0.80101	-0.0375429	0.75604	0.97731	0.0298126	0.811359	0.981383	0	AT1G09270	IMPA-4	T12M4.2|T12M4_2|importin alpha isoform 4	importin alpha
AT1G09280	-0.102207	0.713805	0.881593	0.0594675	0.829955	0.994771	-0.076565	0.787554	0.958732	0.0420142	0.884433	0.947462	-0.0706302	0.803415	0.983317	-0.358396	0.198464	0.756864	-0.170418	0.550988	0.930563	0	AT1G09280	AT1G09280	T12M4.1|T12M4_1	rhodanese-like domain protein
AT1G09290	-0.115192	0.605437	0.823797	-0.0520009	0.81456	0.994035	-0.361846	0.116341	0.535141	0.830292	0.00032638	0.00257995	0.536265	0.0188644	0.335825	0.138001	0.532255	0.937816	0.367039	0.111004	0.623323	0	AT1G09290	AT1G09290	-	hypothetical protein
AT1G09300	0.305541	0.202231	0.46538	0.00504447	0.983219	0.999689	-0.402709	0.105988	0.518099	-0.00503881	0.984376	0.998309	0.304683	0.220166	0.803824	-0.018392	0.938878	0.996334	0.521643	0.0356914	0.413147	0	AT1G09300	AT1G09300	T31J12.2|T31J12_2	Metallopeptidase M24 family protein
AT1G09310	-0.741053	1.16867e-18	4.39659e-17	0.101809	0.224659	0.873826	-0.166439	0.0478352	0.370296	-0.845433	1.94011e-23	1.03566e-21	-0.225538	0.00735944	0.203533	-0.00764463	0.927365	0.995222	-0.0424312	0.614128	0.94684	0	AT1G09310	AT1G09310	T31J12.3|T31J12_3	plant/protein (Protein of unknown function, DUF538)
AT1G09320	-0.353969	0.349879	0.63288	-0.280228	0.457067	0.961838	-0.676618	0.0827446	0.468914	0.180513	0.652624	0.817827	0.33386	0.393213	0.89635	-0.20493	0.586069	0.950715	0.393024	0.316197	0.836797	0	AT1G09320	AT1G09320	T31J12.4|T31J12_4	agenet domain-containing protein
AT1G09330	-0.131301	0.179153	0.433133	0.114701	0.235709	0.879429	0.135004	0.174639	0.620107	-0.24694	0.0156121	0.0647535	-0.138629	0.160813	0.749788	0.0443799	0.646709	0.961012	-0.209557	0.0354619	0.412316	0	AT1G09330	AT1G09330	ECH|ECHIDNA|T31J12.5|T31J12_5	golgi apparatus membrane protein-like protein ECHIDNA protein
AT1G09340	-0.477492	1.01399e-08	1.82246e-07	-0.137671	0.0972606	0.702267	-0.0607586	0.467799	0.837183	-0.041871	0.619432	0.797951	-0.104087	0.213384	0.800314	-0.502403	1.55843e-09	2.21969e-07	-0.0642034	0.443417	0.894393	0	AT1G09340	CRB	CHLOROPLAST RNA BINDING|CHLOROPLAST STEM-LOOP BINDING PROTEIN OF 41 KDA|CHLOROPLAST STEM-LOOP BINDING PROTEIN OF 41 KDA|CRUCIFERIN B|CSP41B|HIP1.3|chloroplast RNA binding|heteroglycan-interacting protein 1.3	chloroplast RNA binding protein
AT1G09350	-2.96832	0.000333241	0.00293312	-1.05655	0.174454	0.833141	-1.07434	0.176515	0.622562	-2.63836	0.00722634	0.0350724	-0.617212	0.449808	0.913146	-1.98507	0.0121235	1	-1.5864	0.0637753	0.516333	0	AT1G09350	GolS3	AtGolS3|F14J9.1|F14J9_1|galactinol synthase 3	galactinol synthase 3
AT1G09360	0	1	1	0	1	1	0	1	1	0	1	1	0	1	1	1.84837	0.755799	1	0	1	1	0	AT1G09360	AT1G09360	F14J9.2|F14J9_2	Plant invertase/pectin methylesterase inhibitor superfamily protein
AT1G09370	0	1	1	0	1	1	0	1	1	4.54236	0.441919	1	1.11271	0.852601	1	1.84838	0.755799	1	0	1	1	0	AT1G09370	AT1G09370	F14J9.3|F14J9_3	Plant invertase/pectin methylesterase inhibitor superfamily protein
AT1G09380	-1.02766	0.254191	0.532878	0.210809	0.810002	0.994035	-0.457799	0.614493	0.901254	-2.47456	0.0291723	0.104752	0.167329	0.854198	0.9882	-1.10894	0.21648	1	-0.527676	0.572094	0.936845	0	AT1G09380	UMAMIT25	F14J9.4|F14J9_4|Usually multiple acids move in and out Transporters 25	nodulin MtN21 /EamA-like transporter family protein
AT1G09390	-1.3433	5.82979e-08	9.60681e-07	-0.448045	0.0611332	0.587468	-0.186545	0.445858	0.828924	-0.272306	0.283026	0.50907	-0.0609163	0.803627	0.983317	-0.507629	0.0340382	0.365641	-0.267425	0.280614	0.812147	0	AT1G09390	AT1G09390	F14J9.5|F14J9_5	GDSL-like Lipase/Acylhydrolase superfamily protein
AT1G09400	-2.30958	0.20306	0.466685	0.591518	0.703781	1	0.236448	0.884358	1	0.397327	0.806302	0.905226	-1.36288	0.427407	1	0.6818	0.660568	1	1.56007	0.313842	0.834665	0	AT1G09400	AT1G09400	F14J9.6|F14J9_6	FMN-linked oxidoreductases superfamily protein
AT1G09410	2.88697	0.0387262	0.152329	1.47801	0.298073	0.915383	2.67049	0.0594491	0.40792	-2.89352	0.0586776	0.176239	-1.39707	0.277622	0.843474	1.71918	0.223858	1	0.771557	0.529125	0.92382	0	AT1G09410	AT1G09410	F14J9.7|F14J9_7	pentatricopeptide (PPR) repeat-containing protein
AT1G09415	0.0617069	0.818441	0.933564	0.0834836	0.755301	0.989928	-0.667979	0.0168979	0.228749	0.686785	0.0153775	0.0640533	0.276655	0.324432	0.87101	0.123231	0.645262	0.960882	0.790468	0.00459001	0.138742	0	AT1G09415	NIMIN-3	NIM1-interacting 3	NIM1-interacting 3
AT1G09420	-0.0585658	0.887975	0.963497	0.458767	0.264107	0.894257	0.283971	0.499574	0.850796	-1.11923	0.0121038	0.0530387	0.039678	0.923917	0.993064	0.399277	0.331348	0.865881	-0.0903022	0.829113	0.984205	0	AT1G09420	G6PD4	F14J9.8|F14J9_8|glucose-6-phosphate dehydrogenase 4	glucose-6-phosphate dehydrogenase 4
AT1G09430	0.0590213	0.672694	0.8603	0.186689	0.179646	0.838841	-0.129866	0.361473	0.781328	0.530391	0.00020369	0.00169921	0.184338	0.19322	0.782128	0.326643	0.0187098	0.255052	0.0376037	0.791903	0.980144	0	AT1G09430	ACLA-3	ATP-citrate lyase A-3|F14J9.9|F14J9_9	ATP-citrate lyase A-3
AT1G09440	-0.407439	0.574565	0.805181	-0.596965	0.410402	0.952536	-0.0580267	0.937023	0.988375	0.416482	0.572583	0.763896	0.113656	0.876359	0.990449	-0.302135	0.675208	1	-0.535027	0.473139	0.904885	0	AT1G09440	AT1G09440	F14J9.10|F14J9_10	Protein kinase superfamily protein
AT1G09450	0.835792	0.0117013	0.0608991	0.388214	0.244989	0.885121	0.685588	0.0469183	0.368617	-0.189912	0.583235	0.770633	-0.346081	0.30058	0.853176	0.760513	0.021194	0.275939	0.0183757	0.955759	0.99962	0	AT1G09450	Haspin	AtHaspin|F14J9.11|F14J9_11|Haspin-related gene	Protein kinase superfamily protein
AT1G09460	0.35139	0.0961413	0.290727	0.213094	0.311962	0.918067	0.285086	0.189545	0.63682	0.589794	0.00604093	0.0302768	-0.293062	0.174285	0.763477	0.257643	0.220892	0.782946	0.0476117	0.824371	0.984205	0	AT1G09460	AT1G09460	F14J9.12|F14J9_12	Carbohydrate-binding X8 domain superfamily protein
AT1G09470	0.362934	0.236126	0.509835	-0.140665	0.647443	0.983391	0.428681	0.167544	0.610184	-0.465299	0.141324	0.325182	-0.207705	0.499665	0.927052	0.236394	0.439524	0.915937	0.166531	0.58715	0.939793	0	AT1G09470	AT1G09470	F14J9.13|F14J9_13	myosin heavy chain, cardiac protein
AT1G09480	-0.075671	0.913788	0.972339	0.124704	0.857339	0.996911	-0.139991	0.844978	0.972214	-0.969446	0.208291	0.420313	0.487584	0.490614	0.925015	0.296732	0.668008	1	0.604452	0.393474	0.872561	0	AT1G09480	AT1G09480	F14J9.14|F14J9_14	NAD(P)-binding Rossmann-fold superfamily protein
AT1G09483	2.67664	0.615891	1	4.287	0.419131	1	0	1	1	0	1	1	0	1	1	0	1	1	0	1	1	0	AT1G09483	AT1G09483	-	myosin heavy chain, cardiac protein
AT1G09490	-0.273258	0.194059	0.454336	-0.0602757	0.772936	0.990626	-0.0830001	0.697501	0.931071	-0.424765	0.0542159	0.166649	-0.282219	0.187897	0.778338	0.0233609	0.910841	0.994335	-0.102346	0.633061	0.951846	0	AT1G09490	AT1G09490	F14J9.15|F14J9_15	NAD(P)-binding Rossmann-fold superfamily protein
AT1G09500	5.68079	0.000548782	0.00457298	4.97049	0.00259249	0.0886695	4.8811	0.00360283	0.0996401	2.37499	0.0495667	0.155598	0.0125113	0.991952	0.999694	2.06663	0.246359	1	-1.31246	0.320256	0.838922	0	AT1G09500	AT1G09500	F14J9.16|F14J9_16	NAD(P)-binding Rossmann-fold superfamily protein
AT1G09510	0	1	1	2.77723	0.638878	1	0	1	1	0	1	1	0	1	1	1.12296	0.850994	1	0	1	1	0	AT1G09510	AT1G09510	F14J9.17|F14J9_17	NAD(P)-binding Rossmann-fold superfamily protein
AT1G09520	0.113853	0.450188	0.717392	0.148571	0.321391	0.921729	0.140447	0.364855	0.783469	0.115281	0.462712	0.676835	-0.0703987	0.646524	0.95674	0.0340741	0.820487	0.989983	-0.102455	0.507698	0.916308	0	AT1G09520	AT1G09520	F14J9.18|F14J9_18	hypothetical protein
AT1G09530	-0.465054	0.0093176	0.0508289	0.0192676	0.913085	0.999689	0.150305	0.403231	0.807272	-0.0927382	0.611146	0.791421	-0.00997127	0.955451	0.99554	0.00505239	0.977166	0.998869	-0.116969	0.514923	0.91953	0	AT1G09530	PIF3	F14J9.19|F14J9_19|PAP3|PHOTOCURRENT 1|PHYTOCHROME INTERACTING FACTOR 3|PHYTOCHROME-ASSOCIATED PROTEIN 3|POC1|phytochrome interacting factor 3|purple acid phosphatase 3	phytochrome interacting factor 3
AT1G09540	-1.53954	0.0154285	0.0759748	-0.0418378	0.943496	0.999689	0.358517	0.551827	0.876809	-0.852318	0.1808	0.382507	-0.537674	0.371839	0.885975	-0.408663	0.492955	1	-0.0726501	0.90299	0.991719	0	AT1G09540	MYB61	ARABIDOPSIS THALIANA MYB DOMAIN PROTEIN 61|ATMYB61|F14J9.20|F14J9_20|myb domain protein 61	myb domain protein 61
AT1G09550	0	1	1	1.97234	0.739831	1	0	1	1	0	1	1	0	1	1	1.9275	0.745581	1	0	1	1	0	AT1G09550	AT1G09550	F14J9.21|F14J9_21	Pectinacetylesterase family protein
AT1G09560	-0.430842	0.00142296	0.0104386	0.0497287	0.710993	0.987301	0.29233	0.0306279	0.3036	-0.135103	0.320498	0.547139	-0.128717	0.339265	0.876342	-0.106317	0.428731	0.914081	-0.186123	0.168126	0.710777	0	AT1G09560	GLP5	F14J9.22|F14J9_22|PDGLP1|PLASMODESMAL GERMIN-LIKE PROTEIN 1|germin-like protein 5	germin-like protein 5
AT1G09570	-0.286302	0.033198	0.136033	0.152329	0.253323	0.890659	0.196259	0.146638	0.580493	-0.12687	0.353049	0.580621	0.0946918	0.480479	0.921245	0.0364576	0.784754	0.983298	-0.218449	0.106239	0.614717	0	AT1G09570	PHYA	ELONGATED HYPOCOTYL 8|F14J9.23|F14J9_23|FAR RED ELONGATED 1|FAR RED ELONGATED HYPOCOTYL 2|FHY2|FRE1|HY8|phytochrome A	phytochrome A
AT1G09575	-1.0781	0.00481646	0.0294659	-0.0781821	0.833762	0.994771	-0.706217	0.0693626	0.434104	0.355464	0.372927	0.599642	0.608426	0.116892	0.687736	-0.573062	0.126938	0.655796	0.068707	0.861932	0.988116	0	AT1G09575	AT1G09575	-	calcium uniporter-like protein (DUF607)
AT1G09580	-0.35241	0.0261421	0.113693	-0.275724	0.0796453	0.648143	-0.173322	0.284212	0.729663	-0.133942	0.42294	0.64481	-0.0174562	0.914082	0.993064	-0.252495	0.108169	0.616829	0.01767	0.91342	0.993628	0	AT1G09580	AT1G09580	F14J9.28|F14J9_28	emp24/gp25L/p24 family/GOLD family protein
AT1G09590	-0.0581323	0.492361	0.749873	-0.0883799	0.296223	0.913451	0.0293634	0.72965	0.942003	-0.257181	0.00260789	0.0151245	-0.166418	0.0500719	0.519478	0.0347631	0.681046	0.968584	-0.00284056	0.973326	0.99963	0	AT1G09590	AT1G09590	F14J9.25	Translation protein SH3-like family protein
AT1G09600	-2.14734	0.0712576	0.235392	-1.98959	0.0886029	0.672788	-1.1404	0.334089	0.767239	0.650204	0.592765	0.778115	1.82183	0.117885	0.689721	-0.589277	0.598216	1	0.296167	0.806027	0.981024	0	AT1G09600	AT1G09600	F14J9.26|F14J9_26	Protein kinase superfamily protein
AT1G09610	-0.252176	0.781136	0.916649	-0.335043	0.711268	0.987301	-0.676541	0.472276	0.838724	1.09996	0.24412	0.464211	-0.451597	0.640493	0.955851	-0.66395	0.465891	1	-0.650343	0.508106	0.916749	0	AT1G09610	GXM3	F14J9.29|F14J9_29|glucuronoxylan methyltransferase 3	glucuronoxylan 4-O-methyltransferase-like protein (DUF579)
AT1G09620	-0.288016	0.00316211	0.0206579	-0.148731	0.125411	0.759861	0.00535428	0.956696	0.991557	0.0442046	0.657691	0.820637	0.0287546	0.769641	0.97768	-0.10569	0.275807	0.832092	-0.0798214	0.418778	0.883919	0	AT1G09620	AT1G09620	F21M12.1|F21M12_1	ATP binding/leucine-tRNA ligases/aminoacyl-tRNA ligase
AT1G09625	0	1	1	0	1	1	0	1	1	0	1	1	0	1	1	0	1	1	0	1	1	0	AT1G09625	AT1G09625	-	transmembrane protein
AT1G09630	-0.673783	2.72405e-06	3.60613e-05	-0.138395	0.327461	0.925195	-0.0325079	0.821949	0.967396	-0.673746	8.43519e-06	9.77077e-05	-0.22862	0.114018	0.683351	-0.333952	0.0184939	0.252976	-0.264577	0.0690791	0.532114	0	AT1G09630	RAB11c	ARABIDOPSIS RAB GTPASE A2A|ATRAB-A2A|ATRAB11C|ATRABA2A|F21M12.2|F21M12_2|RAB GTPASE A2A|RAB GTPase 11C|RAB-A2A|RAS-RELATED SMALL GTPASE	RAB GTPase 11C
AT1G09640	-0.123626	0.135571	0.36339	-0.06734	0.415324	0.952536	0.169067	0.0421712	0.353156	-0.135097	0.106612	0.26912	-0.0941021	0.256937	0.829579	-0.0706675	0.392622	0.903257	-0.210395	0.0114801	0.237988	0	AT1G09640	AT1G09640	F21M12.3|F21M12_3	Translation elongation factor EF1B, gamma chain
AT1G09645	-0.0803772	0.606868	0.824958	-0.112517	0.469596	0.966709	-0.335406	0.0376971	0.334824	0.0169228	0.919033	0.96549	0.109349	0.498355	0.926517	-0.0342318	0.825575	0.990543	0.0964365	0.552716	0.931786	0	AT1G09645	AT1G09645	-	transmembrane protein
AT1G09650	-0.89376	0.374746	0.654567	-0.792129	0.427479	0.953857	-0.612001	0.551088	0.876809	-0.748563	0.50051	0.708827	0.762585	0.454422	0.914343	-0.462099	0.640968	1	0.0879372	0.932634	0.996369	0	AT1G09650	AT1G09650	F21M12.4|F21M12_4	F-box and associated interaction domains-containing protein
AT1G09660	-0.301731	0.0356811	0.143488	-0.0273623	0.847278	0.995907	0.150857	0.298979	0.741405	-0.646797	1.98894e-05	0.000212345	0.0661209	0.645366	0.95674	-0.0335525	0.813269	0.988279	-0.29082	0.0460778	0.459614	0	AT1G09660	AT1G09660	F21M12.5|F21M12_5	RNA-binding KH domain-containing protein
AT1G09665	0	1	1	0	1	1	0	1	1	0	1	1	0	1	1	0	1	1	0	1	1	0	AT1G09665	AT1G09665	-	Toll-Interleukin-Resistance (TIR) domain family protein
AT1G09680	0.413296	0.578523	0.806977	0.0664905	0.928887	0.999689	0.602765	0.422625	0.818376	-0.802193	0.297385	0.523957	-0.166471	0.822496	0.985052	0.478533	0.518492	1	0.0551425	0.940739	0.99699	0	AT1G09680	AT1G09680	F21M12.7|F21M12_7	Pentatricopeptide repeat (PPR) superfamily protein
AT1G09690	-0.068621	0.360807	0.641906	-0.0189948	0.800132	0.993605	0.167869	0.0257267	0.281399	-0.156111	0.038672	0.129589	-0.130371	0.0829388	0.616452	-0.00968577	0.897273	0.99364	-0.0859127	0.253503	0.792369	0	AT1G09690	AT1G09690	F21M12.8|F21M12_8	Translation protein SH3-like family protein
AT1G09700	0.0300864	0.876752	0.959328	-0.107731	0.577765	0.974142	0.0268258	0.893355	0.981871	-0.27042	0.193716	0.40053	-0.0263399	0.89451	0.992479	0.0894187	0.642275	0.960377	0.0488397	0.806507	0.981024	0	AT1G09700	HYL1	AtDRB1|DRB1|DSRNA-BINDING PROTEIN 1|F21M12.9|F21M12_9|HYPONASTIC LEAVES 1	dsRNA-binding domain-like superfamily protein
AT1G09710	0.352642	0.451047	0.718098	0.355961	0.44457	0.959099	0.152292	0.752786	0.949251	-0.0589038	0.904992	0.958122	0.277355	0.558294	0.941521	0.853942	0.0643593	0.492289	0.399874	0.399512	0.875586	0	AT1G09710	AT1G09710	F21M12.10|F21M12_10	Homeodomain-like superfamily protein
AT1G09720	0	1	1	1.4324	0.810127	1	1.27342	0.832097	1	0.138934	0.981523	1	-1.4456	0.809788	1	0	1	1	1.50035	0.800539	1	0	AT1G09720	NET2B	F21M12.11|F21M12_11|Networked 2B	Kinase interacting (KIP1-like) family protein
AT1G09730	0.0362831	0.879257	0.960176	-0.044214	0.852662	0.996911	-0.0317996	0.896968	0.98218	0.50942	0.0385938	0.129425	0.0126151	0.958803	0.99554	0.0232814	0.921962	0.994966	0.342606	0.159024	0.697045	0	AT1G09730	AT1G09730	F21M12.29|F21M12_29	Cysteine proteinases superfamily protein
AT1G09740	-0.137767	0.390583	0.669294	0.21238	0.181957	0.841008	0.00253661	0.987576	0.998001	-0.191759	0.24913	0.469571	0.00433928	0.978655	0.997529	0.0910922	0.567486	0.94729	0.158559	0.328607	0.843475	0	AT1G09740	AT1G09740	F21M12.12|F21M12_12	Adenine nucleotide alpha hydrolases-like superfamily protein
AT1G09750	-1.60905	2.6768e-36	2.01051e-34	-0.512451	4.86656e-05	0.00349062	0.299846	0.0176672	0.232736	-1.37201	2.56185e-26	1.57132e-24	-0.225736	0.0735139	0.591088	-0.230348	0.0674056	0.506	-0.24236	0.0550343	0.489852	0	AT1G09750	AT1G09750	F21M12.13|F21M12_13	Eukaryotic aspartyl protease family protein
AT1G09760	0.0226857	0.831223	0.93826	-0.0558897	0.598435	0.976498	0.0480773	0.658381	0.916585	-0.222708	0.0460338	0.147308	-0.0598018	0.580398	0.945917	-0.0548259	0.605296	0.955352	-0.114016	0.295083	0.822014	0	AT1G09760	U2A'	F21M12.14|F21M12_14|U2 small nuclear ribonucleoprotein A	U2 small nuclear ribonucleoprotein A
AT1G09770	-0.144673	0.330508	0.613817	0.00533972	0.971217	0.999689	-0.00831346	0.955927	0.991427	-0.100832	0.508868	0.716022	0.0460179	0.758764	0.976484	0.0415502	0.778777	0.981521	0.0200916	0.893705	0.990725	0	AT1G09770	CDC5	ARABIDOPSIS THALIANA CELL DIVISION CYCLE 5|ARABIDOPSIS THALIANA MYB DOMAIN CELL DIVISION CYCLE 5|ATCDC5|ATMYBCDC5|F21M12.15|F21M12_15|cell division cycle 5	cell division cycle 5
AT1G09780	0.0897973	0.22024	0.489289	0.0339035	0.642968	0.983391	-0.0824512	0.266173	0.715005	0.404704	5.38454e-08	9.1915e-07	0.103443	0.161852	0.750542	-0.11205	0.125909	0.654381	0.0647298	0.382745	0.867531	0	AT1G09780	iPGAM1	2|3-biphosphoglycerate-independent phosphoglycerate mutase 1|F21M12.16|F21M12_16	Phosphoglycerate mutase, 2,3-bisphosphoglycerate-independent
AT1G09790	0.018409	0.997541	1	-0.832487	0.889632	1	-0.742334	0.90152	1	0	1	1	0	1	1	-1.82836	0.760538	1	0	1	1	0	AT1G09790	COBL6	COBRA-like protein 6 precursor|F21M12.17|F21M12_17	COBRA-like protein 6 precursor
AT1G09794	0.309382	0.497616	0.75408	0.427523	0.345802	0.928365	-0.0476463	0.919503	0.985681	0.512159	0.278895	0.504566	0.0533364	0.909384	0.993064	0.231274	0.611058	0.95617	0.0624615	0.894504	0.990863	0	AT1G09794	AT1G09794	-	Cox19 family protein (CHCH motif)
AT1G09795	0.0845669	0.498577	0.754352	-0.144783	0.246584	0.886153	-0.0493469	0.700476	0.931477	0.141309	0.278108	0.503379	-0.157873	0.21851	0.803824	-0.0429936	0.730207	0.97731	-0.175216	0.174698	0.719185	0	AT1G09795	ATP-PRT2	ATATP-PRT2|ATP PHOSPHORIBOSYL TRANSFERASE 2|ATP phosphoribosyl transferase 2|HISN1B	ATP phosphoribosyl transferase 2
AT1G09800	-0.501648	0.123677	0.34209	-0.425632	0.18849	0.84509	-0.327587	0.324333	0.761014	-0.280421	0.417866	0.639695	0.0805875	0.808621	0.98335	-0.0727061	0.821113	0.989983	0.0459154	0.890881	0.990289	0	AT1G09800	AT1G09800	F21M12.18|F21M12_18	Pseudouridine synthase family protein
AT1G09810	-0.329386	0.183828	0.440111	0.101829	0.677141	0.986035	0.0905494	0.71802	0.938197	-0.355738	0.168458	0.365091	-0.192242	0.442043	0.91144	-0.0121504	0.96044	0.997519	0.147818	0.552967	0.931786	0	AT1G09810	ECT11	F21M12.20|F21M12_20|evolutionarily conserved C-terminal region 11	evolutionarily conserved C-terminal region 11
AT1G09812	1.24882	0.274593	0.557014	0.386182	0.738776	0.987301	1.03298	0.378137	0.792887	0.531751	0.636638	0.808679	0.51804	0.639396	0.955274	1.2697	0.264646	1	-2.11947	0.0939002	0.589929	0	AT1G09812	AT1G09812	-	multidrug resistance protein
AT1G09815	-0.167296	0.307744	0.592887	-0.212509	0.193225	0.850119	-0.0252532	0.88017	0.979753	-0.198524	0.250024	0.470428	-0.152482	0.362337	0.882621	0.0824072	0.611711	0.95617	-0.166052	0.324222	0.84033	0	AT1G09815	POLD4	polymerase delta 4	polymerase delta 4
AT1G09820	0.0665268	0.863101	0.954416	0.122444	0.749676	0.988771	0.158072	0.687782	0.928385	-0.0572674	0.886041	0.948472	0.4882	0.205649	0.792377	0.0279257	0.942067	0.996893	-0.581524	0.14473	0.679663	0	AT1G09820	AT1G09820	F21M12.21|F21M12_21	Pentatricopeptide repeat (PPR-like) superfamily protein
AT1G09830	-0.262108	0.0297859	0.126032	-0.122779	0.304465	0.915792	-0.0583678	0.635619	0.906951	-0.450209	0.000482944	0.00361591	0.0161725	0.895051	0.992479	-0.0232672	0.845335	0.991551	-0.0381777	0.75722	0.975726	0	AT1G09830	PUR2	F21M12.22|F21M12_22|purine biosynthesis 2	Glycinamide ribonucleotide (GAR) synthetase
AT1G09840	0.13521	0.485016	0.744747	-0.17782	0.359149	0.930457	0.135882	0.49139	0.846495	-0.133987	0.505244	0.712725	-0.0491085	0.80221	0.982882	-0.0165077	0.931945	0.995585	-0.043441	0.825403	0.984205	0	AT1G09840	SK41	ATSK41|AtHIR1|F21M12.23|F21M12_23|HIR1|hypersensitive induced reaction 1|shaggy-like protein kinase 41	shaggy-like protein kinase 41
AT1G09850	0.924964	6.44759e-12	1.56305e-10	0.311598	0.0214173	0.356478	0.32925	0.0179055	0.234405	0.839354	8.14064e-10	1.72875e-08	0.282261	0.0379161	0.464232	0.3541	0.00886936	0.159282	-0.0343917	0.802772	0.980883	0	AT1G09850	XBCP3	F21M12.24|F21M12_24|xylem bark cysteine peptidase 3	xylem bark cysteine peptidase 3
AT1G09860	-3.18916	0.155944	0.397161	-3.03056	0.171277	1	-1.59159	0.467299	1	-3.11908	0.205773	0.416987	0.266253	0.904418	1	-6.01287	0.0125237	1	-0.534835	0.813462	0.981607	0	AT1G09860	PUP16	ATPUP16|F21M12.25|F21M12_25|purine permease 16	purine permease 16
AT1G09870	-0.154829	0.434129	0.705388	0.0464161	0.813229	0.994035	-0.179362	0.375781	0.791703	0.102847	0.618436	0.797292	0.125231	0.534866	0.938255	-0.21837	0.268281	0.82661	-0.00218171	0.991442	1	0	AT1G09870	AT1G09870	F21M12.26|F21M12_26	histidine acid phosphatase family protein
AT1G09880	-0.757703	0.553794	0.790564	-1.07896	0.401663	0.949875	0.28486	0.822406	0.96749	1.32764	0.280469	0.506088	0.891313	0.465791	0.916053	0.450231	0.713129	1	0.990942	0.418215	0.883919	0	AT1G09880	AT1G09880	F21M12.27|F21M12_27	Rhamnogalacturonate lyase family protein
AT1G09890	-0.10556	0.893968	0.964919	0.66898	0.388445	0.945471	-0.336701	0.683635	0.927135	0.493634	0.556431	0.752144	-0.664923	0.43757	0.910657	0.498926	0.521081	1	0.436742	0.595659	0.942341	0	AT1G09890	AT1G09890	F21M12.28|F21M12_28	Rhamnogalacturonate lyase family protein
AT1G09900	-0.228765	0.281836	0.565255	-0.118504	0.573507	0.97379	0.297725	0.166036	0.607848	-0.63461	0.00475702	0.0248788	0.12528	0.552033	0.941521	0.12438	0.552157	0.942663	-0.033102	0.87639	0.989483	0	AT1G09900	AT1G09900	F21M12.38|F21M12_38	Pentatricopeptide repeat (PPR-like) superfamily protein
AT1G09910	0.202652	0.556674	0.792368	0.0381208	0.91184	0.999689	0.186774	0.596446	0.895146	0.456515	0.194514	0.401671	-0.0998299	0.775305	0.979273	0.495011	0.147294	0.685132	-0.0609381	0.862247	0.988116	0	AT1G09910	AT1G09910	F21M12.30|F21M12_30	Rhamnogalacturonate lyase family protein
AT1G09920	0.0212766	0.906816	0.970274	-0.0350157	0.846811	0.995907	-0.218527	0.241248	0.692886	0.263297	0.163939	0.358803	0.0770239	0.679137	0.963063	0.192721	0.286043	0.837993	0.250849	0.178106	0.721747	0	AT1G09920	AT1G09920	F21M12.31|F21M12_31	TRAF-type zinc finger-like protein
AT1G09930	0.400161	0.923802	1	1.8561	0.650202	1	3.09883	0.448007	1	-2.57103	0.529014	1	-3.27104	0.423166	1	2.04251	0.616886	1	0.675539	0.864114	1	0	AT1G09930	OPT2	ATOPT2|F21M12.32|F21M12_32|oligopeptide transporter 2	oligopeptide transporter 2
AT1G09932	-0.907399	0.0185812	0.0880562	-0.262218	0.489868	0.968912	-0.132532	0.731355	0.942561	-1.38039	0.000885291	0.00609538	-0.0627993	0.870744	0.989776	-0.297046	0.434185	0.915236	-0.511932	0.190764	0.73298	0	AT1G09932	AT1G09932	-	Phosphoglycerate mutase family protein
AT1G09935	0	1	1	1.01491	0.865287	1	0	1	1	0	1	1	0	1	1	0	1	1	0	1	1	0	AT1G09935	AT1G09935	-	Phosphoglycerate mutase family protein
AT1G09940	0.0873039	0.664087	0.855527	-0.262721	0.193105	0.850119	0.132831	0.522077	0.86235	0.168132	0.423389	0.64515	0.101638	0.618334	0.95146	0.00175739	0.992993	0.999784	0.153374	0.454255	0.897759	0	AT1G09940	HEMA2	F21M12.33|F21M12_33	Glutamyl-tRNA reductase family protein
AT1G09950	-0.624625	0.598052	0.819073	-0.682459	0.562909	0.97379	-0.773763	0.528965	0.866306	-0.147919	0.909438	0.960691	0.445387	0.717894	0.971021	-0.854958	0.470354	1	0.960476	0.432452	0.891749	0	AT1G09950	RAS1	F21M12.34|F21M12_34|RESPONSE TO ABA AND SALT 1	RESPONSE TO ABA AND SALT 1
AT1G09960	-0.49394	0.249864	0.527267	0.0346457	0.934626	0.999689	0.455494	0.287243	0.73257	0.328002	0.440951	0.659004	-0.430714	0.31139	0.862531	-0.208878	0.62234	0.957563	-0.447045	0.295967	0.822014	0	AT1G09960	SUT4	ATSUC4|ATSUT4|F21M12.35|F21M12_35|SUC4|SUCROSE TRANSPORTER 4|sucrose transporter 4	sucrose transporter 4
AT1G09970	1.09485	1.05923e-19	4.20667e-18	0.707275	4.66843e-09	7.50713e-07	0.306861	0.0133557	0.204259	0.999724	2.47624e-16	9.01469e-15	0.326491	0.00732125	0.20304	0.549103	5.59945e-06	0.000432309	0.23181	0.0582172	0.498049	0	AT1G09970	LRR XI-23	F21M12.36|F21M12_36|RLK7|receptor-like kinase 7	Leucine-rich receptor-like protein kinase family protein
AT1G09980	-0.0123792	0.953678	0.985713	-0.0470537	0.82453	0.994035	-0.111156	0.612308	0.9002	-0.178088	0.432431	0.652012	0.180206	0.407715	0.900271	-0.0675167	0.750389	0.97731	0.0649346	0.767404	0.977023	0	AT1G09980	AT1G09980	T27I1.1	Putative serine esterase family protein
AT1G09995	0.229789	0.484144	0.744073	0.127125	0.697839	0.987301	0.287481	0.393397	0.801834	0.117021	0.729973	0.863066	-0.464184	0.167824	0.757772	0.435232	0.180786	0.737882	0.37121	0.25978	0.797919	0	AT1G09995	AT1G09995	-	DNA repair DEAD helicase RAD3/XP-D subfamily protein
AT1G10000	-1.20225	0.256925	0.535929	-3.68748	0.00282414	0.0943272	-3.75304	0.00901191	0.168643	4.08668	0.00457641	0.0241287	0.0265317	0.987271	0.999019	-0.13178	0.898185	1	1.5949	0.291951	0.819994	0	AT1G10000	AT1G10000	T27I1.2|T27I1_2	Ribonuclease H-like superfamily protein
AT1G10010	3.04352	0.5795	1	0.221486	0.968382	1	0	1	1	0	1	1	0	1	1	3.23787	0.554932	1	0.601984	0.914169	1	0	AT1G10010	AAP8	ATAAP8|T27I1.3|T27I1_3|amino acid permease 8	amino acid permease 8
AT1G10020	-0.560415	0.0597633	0.208286	-0.43601	0.140766	0.785581	-0.256309	0.394467	0.802537	-0.482312	0.121512	0.293809	-0.21563	0.475923	0.919385	-0.58379	0.0490192	0.439727	0.134659	0.65522	0.956803	0	AT1G10020	AT1G10020	T27I1.4|T27I1_4	formin-like protein (DUF1005)
AT1G10030	-0.0198637	0.87833	0.959665	-0.0525357	0.684259	0.986035	0.289213	0.0280661	0.290419	-0.388322	0.00406754	0.0219043	-0.208629	0.110077	0.678288	-0.0496064	0.70087	0.973973	-0.217824	0.0971589	0.598345	0	AT1G10030	ERG28	T27I1.5|T27I1_5|homolog of yeast ergosterol28	ergosterol biosynthesis protein
AT1G10040	-0.0296476	0.948998	0.98422	0.509779	0.262578	0.893951	0.356058	0.449634	0.831063	-0.257935	0.591991	0.777528	-0.137893	0.766207	0.97654	-0.272297	0.55689	0.944364	0.0912249	0.843836	0.986282	0	AT1G10040	AT1G10040	T27I1.6|T27I1_6	alpha/beta-Hydrolases superfamily protein
AT1G10050	-0.0132094	0.977678	0.994441	0.32988	0.480444	0.968912	0.537509	0.257863	0.708307	0.0280637	0.952898	0.98352	-0.134201	0.774418	0.979273	0.420438	0.367812	0.890532	-1.03386	0.0321949	0.393124	0	AT1G10050	AT1G10050	ATXYN2|T27I1.7|T27I1_7	glycosyl hydrolase family 10 protein / carbohydrate-binding domain-containing protein
AT1G10060	-1.34485	4.41865e-11	9.95708e-10	-0.26917	0.165768	0.821424	0.141879	0.474181	0.839414	-0.874208	3.57209e-05	0.000359662	-0.238502	0.227333	0.812204	-0.135341	0.484282	0.927778	-0.229719	0.24771	0.786421	0	AT1G10060	BCAT-1	ATBCAT-1|BCAT1|T27I1.8|T27I1_8|branched-chain amino acid transaminase 1|branched-chain amino acid transferase 1	branched-chain amino acid transaminase 1
AT1G10070	2.63213	0.000383185	0.00332757	1.8774	0.0117055	0.249862	0.753831	0.3373	0.769423	2.68584	0.000204144	0.00170234	0.529546	0.474152	0.918813	1.51692	0.0425481	1	0.444937	0.550539	0.930502	0	AT1G10070	BCAT-2	ATBCAT-2|BCAT2|T27I1.9|T27I1_9|branched-chain amino acid transaminase 2|branched-chain amino acid transferase 2	branched-chain amino acid transaminase 2
AT1G10090	0.789495	0.00014541	0.00139831	0.28021	0.179673	0.838841	0.4084	0.0564161	0.399623	0.222561	0.2973	0.523957	-0.136048	0.518646	0.932619	0.279789	0.180185	0.736886	-0.126158	0.551582	0.93101	0	AT1G10090	AT1G10090	T27I1.11|T27I1_11	Early-responsive to dehydration stress protein (ERD4)
AT1G10095	0.0436265	0.967846	0.991614	0.183161	0.864466	0.996911	-0.95118	0.420437	0.817425	0.56371	0.646637	0.813767	-0.129289	0.916054	0.993064	-0.580178	0.596019	1	0.998346	0.3968	0.873651	0	AT1G10095	AT1G10095	-	Protein prenylyltransferase superfamily protein
AT1G10100	-2.00625	0.737734	1	-2.18492	0.715353	1	-1.13299	0.850012	1	0	1	1	0	1	1	-2.21902	0.711109	1	0	1	1	0	AT1G10100	AT1G10100	T27I1.17|T27I1_17	hypothetical protein
AT1G10110	-0.870892	0.416347	0.691304	0.438161	0.666498	0.985521	-3.48878	0.0231114	0.265565	3.57654	0.0212733	0.082406	0.298534	0.869474	0.989293	0.83715	0.406726	1	4.1481	0.00630293	0.169676	0	AT1G10110	AT1G10110	T27I1.14|T27I1_14	F-box family protein
AT1G10120	-0.196492	0.403732	0.681383	0.0431732	0.853052	0.996911	0.0902209	0.705797	0.932976	-0.297393	0.226327	0.443456	0.286854	0.223494	0.809426	0.0946473	0.684345	0.969138	-0.238696	0.31984	0.838155	0	AT1G10120	AT1G10120	CIB4|CRY2-interacting bHLH 4|T27I1.15|T27I1_15	basic helix-loop-helix (bHLH) DNA-binding superfamily protein
AT1G10130	-0.281131	0.176331	0.428827	0.141447	0.491344	0.968912	0.08468	0.687291	0.928385	0.13484	0.525577	0.728231	-0.0597293	0.775297	0.979273	0.00779112	0.969815	0.998322	0.0275283	0.895573	0.991044	0	AT1G10130	ECA3	ARABIDOPSIS THALIANA ER-TYPE CA2+-ATPASE 3|ATECA3|T27I1.16|T27I1_16|endoplasmic reticulum-type calcium-transporting ATPase 3	endoplasmic reticulum-type calcium-transporting ATPase 3
AT1G10140	1.87114	9.11296e-15	2.69809e-13	1.09151	7.08321e-06	0.000622199	0.783469	0.0018088	0.0673653	1.56515	4.8484e-11	1.17937e-09	0.13799	0.56725	0.943635	1.15452	1.97541e-06	0.000169108	0.49197	0.0405944	0.437913	0	AT1G10140	AT1G10140	F14N23.2|F14N23_2	Uncharacterized conserved protein UCP031279
AT1G10150	0.201743	0.386771	0.665853	0.343228	0.138337	0.780488	0.139367	0.559162	0.880424	0.597163	0.0119065	0.0522948	-0.0427209	0.856722	0.988201	-0.0189901	0.935032	0.995982	0.0707664	0.765328	0.976988	0	AT1G10150	AT1G10150	ATPP2-A10|F14N23.3|F14N23_3|phloem protein 2-A10	Carbohydrate-binding protein
AT1G10155	-2.07055	0.444332	0.71328	3.4292	0.162062	1	1.03268	0.691199	1	-2.0138	0.445507	0.662903	1.9757	0.409135	1	0.885043	0.725864	1	-0.546375	0.830491	0.984205	0	AT1G10155	PP2-A10	ATPP2-A10|phloem protein 2-A10	phloem protein 2-A10
AT1G10170	-0.188076	0.336043	0.619067	0.0701534	0.716182	0.987301	-0.0660806	0.742504	0.946108	-0.0446425	0.829552	0.918264	0.070071	0.725654	0.972099	-0.168284	0.385761	0.901819	-0.056837	0.778379	0.978201	0	AT1G10170	NFXL1	ATNFXL1|F14N23.5|F14N23_5|NF-X-like 1	NF-X-like 1
AT1G10180	0.115549	0.580627	0.808715	0.106262	0.609515	0.978232	0.173296	0.419547	0.81713	-0.0663454	0.761894	0.880859	-0.0915368	0.666715	0.960824	0.125952	0.544567	0.941819	-0.17552	0.413328	0.882922	0	AT1G10180	AT1G10180	F14N23.6|F14N23_6	LOW protein: exocyst complex component-like protein
AT1G10190	3.63541	0.516873	1	0	1	1	0	1	1	3.77394	0.501908	1	0	1	1	0	1	1	0	1	1	0	AT1G10190	AT1G10190	F14N23.7|F14N23_7	NEP-interacting protein, putative (DUF239)
AT1G10200	-0.0488509	0.636544	0.840739	-0.00654076	0.949404	0.999689	0.14816	0.155469	0.595019	-0.397563	0.000178323	0.00150877	-0.147716	0.155453	0.744056	0.237694	0.0208217	0.273462	-0.0309024	0.766585	0.977023	0	AT1G10200	WLIM1	AtWLIM1|F14N23.8|F14N23_8	GATA type zinc finger transcription factor family protein
AT1G10210	0.690448	0.0806044	0.256835	1.03406	0.00798587	0.195725	0.433625	0.294007	0.737993	0.448414	0.269209	0.493485	0.675732	0.0839699	0.619919	0.946981	0.0152726	0.227328	0.426175	0.282382	0.813578	0	AT1G10210	MPK1	ATMPK1|F14N23.9|F14N23_9|MITOGEN-ACTIVATED PROTEIN KINASE|mitogen-activated protein kinase 1	mitogen-activated protein kinase 1
AT1G10220	-2.24464	0.0079417	0.0447486	-1.43294	0.0790125	0.645701	-1.40543	0.0966576	0.497767	0.97255	0.260189	0.483054	0.157872	0.855159	0.9882	-0.0605752	0.939441	1	0.609447	0.477928	0.907153	0	AT1G10220	AT1G10220	F14N23.10|F14N23_10	ZCF37
AT1G10230	-0.559004	0.000776538	0.0061771	-0.0288735	0.859499	0.996911	0.204516	0.220024	0.667993	-0.834238	2.14813e-06	2.81069e-05	-0.297116	0.0738122	0.591328	-0.242319	0.139051	0.672008	-0.338859	0.0429478	0.445771	0	AT1G10230	SK18	ASK18|F14N23.11|F14N23_11|SKP1-like 18	E3 ubiquitin ligase SCF complex subunit SKP1/ASK1 family protein
AT1G10240	-0.261492	0.410382	0.687159	-0.33084	0.295757	0.913422	-0.234791	0.471812	0.838526	-0.236252	0.487279	0.698527	-0.14428	0.660141	0.959976	-0.309344	0.327817	0.863948	0.229927	0.480906	0.907781	0	AT1G10240	FRS11	F14N23.12|F14N23_12|FAR1-related sequence 11	FAR1-related sequence 11
AT1G10250	0	1	1	0	1	1	0	1	1	0	1	1	1.90667	0.748687	1	0	1	1	0	1	1	0	AT1G10250	AT1G10250	F14N23.13|F14N23_13	paired amphipathic helix Sin3-like protein
AT1G10270	-0.418972	0.0308023	0.129057	-0.131521	0.491831	0.968912	-0.0262546	0.894087	0.981871	0.180106	0.36843	0.59544	-0.127797	0.516315	0.931936	-0.234841	0.2206	0.782738	-0.181259	0.361243	0.858736	0	AT1G10270	GRP23	F14N23.15|F14N23_15|glutamine-rich protein 23	glutamine-rich protein 23
AT1G10280	0.440467	0.220627	0.48959	-0.137792	0.703664	0.987301	-0.0437429	0.906853	0.982444	0.24572	0.516712	0.721716	0.187739	0.611772	0.950812	-0.161353	0.656058	0.962012	-0.173782	0.644435	0.954592	0	AT1G10280	AT1G10280	F14N23.16|F14N23_16	Core-2/I-branching beta-1,6-N-acetylglucosaminyltransferase family protein
AT1G10290	-0.243015	0.0997782	0.29805	-0.115484	0.431516	0.955178	0.120393	0.419266	0.81706	-0.226124	0.136048	0.317308	-0.206628	0.164659	0.753825	0.0937627	0.521854	0.937202	-0.132117	0.375418	0.864229	0	AT1G10290	ADL6	DRP2A|DYNAMIN-RELATED PROTEIN 2A|F14N23.17|F14N23_17|dynamin-like protein 6	dynamin-like protein 6
AT1G10300	-0.913331	0.515902	0.765892	-2.17724	0.12994	0.766828	-1.8633	0.207735	0.656022	0.178466	0.908972	0.960436	-2.33114	0.19018	0.778375	-0.863847	0.537174	1	-1.31202	0.425132	0.887208	0	AT1G10300	AT1G10300	F14N23.18|F14N23_18	Nucleolar GTP-binding protein
AT1G10310	-0.0606877	0.719789	0.885106	-0.0942288	0.576206	0.974021	-0.205285	0.236451	0.689504	0.341674	0.0515059	0.160295	0.0539785	0.755276	0.975859	-0.166054	0.325068	0.860948	0.119476	0.491565	0.91198	0	AT1G10310	AT1G10310	F14N23.19|F14N23_19	NAD(P)-binding Rossmann-fold superfamily protein
AT1G10320	0.259421	0.52845	0.774106	-0.0354857	0.931408	0.999689	-0.0586479	0.89144	0.981543	0.0360726	0.934909	0.973568	0.29616	0.483904	0.922747	0.810215	0.0454368	0.425364	0.536156	0.204274	0.749857	0	AT1G10320	AT1G10320	F14N23.20|F14N23_20	Zinc finger C-x8-C-x5-C-x3-H type family protein
AT1G10330	0.120043	0.897129	0.966431	-1.20797	0.204952	0.858322	0.0636011	0.946448	0.989647	0.0221693	0.981577	0.997237	0.246805	0.792167	0.981736	0.188087	0.838713	1	0.410173	0.661622	0.957423	0	AT1G10330	AT1G10330	F14N23.21|F14N23_21	Tetratricopeptide repeat (TPR)-like superfamily protein
AT1G10340	-1.89057	0.0528625	0.191011	-0.803897	0.389342	0.945958	-1.09453	0.263679	0.713013	-0.209394	0.841714	0.924888	0.187389	0.850867	0.987442	-0.237749	0.7969	1	-0.637707	0.539747	0.927594	0	AT1G10340	AT1G10340	F14N23.22|F14N23_22	Ankyrin repeat family protein
AT1G10350	-0.307266	0.173152	0.423889	-0.046861	0.833396	0.994771	-0.0896324	0.697664	0.931071	-0.0307305	0.896929	0.954875	-0.231818	0.317083	0.866528	-0.206669	0.355139	0.884862	-0.0993043	0.668792	0.959174	0	AT1G10350	AT1G10350	F14N23.23|F14N23_23	DNAJ heat shock family protein
AT1G10360	0.959304	1.30987e-08	2.33269e-07	0.0729471	0.66797	0.985594	-0.433473	0.0143434	0.212206	1.32008	5.9873e-14	1.83092e-12	0.154006	0.385243	0.893522	-0.0506027	0.76642	0.979655	0.524326	0.00298724	0.103109	0	AT1G10360	GSTU18	ATGSTU18|F14N23.24|F14N23_24|GLUTATHIONE S-TRANSFERASE 29|GST29|glutathione S-transferase TAU 18	glutathione S-transferase TAU 18
AT1G10370	-1.00351	0.00732049	0.0418319	0.532887	0.151415	0.79896	-0.421283	0.261093	0.711439	0.190047	0.61413	0.793558	0.136818	0.715234	0.970956	-0.235441	0.527051	0.937202	-0.342673	0.363059	0.858995	0	AT1G10370	ERD9	ATGSTU17|EARLY-RESPONSIVE TO DEHYDRATION 9|F14N23.26|F14N23_26|GLUTATHIONE S-TRANSFERASE|GLUTATHIONE S-TRANSFERASE 30|GLUTATHIONE S-TRANSFERASE 30B|GLUTATHIONE S-TRANSFERASE TAU 17|GLUTATHIONE S-TRANSFERASE U17|GST30|GST30B|GSTU17	Glutathione S-transferase family protein
AT1G10380	-0.587467	0.00487743	0.0297963	-0.0593238	0.772439	0.990626	0.203201	0.330888	0.765241	-0.333605	0.119038	0.289987	-0.209385	0.313898	0.86372	0.0682793	0.73864	0.97731	-0.117752	0.572102	0.936845	0	AT1G10380	AT1G10380	F14N23.27	Putative membrane lipoprotein
AT1G10385	0	1	1	2.12291	0.720551	1	0	1	1	1.35099	0.82167	0.913939	3.31945	0.574519	1	4.15893	0.48091	1	1.9515	0.743296	1	0	AT1G10385	AT1G10385	-	Vps51/Vps67 family (components of vesicular transport) protein
AT1G10390	-0.1544	0.30263	0.588169	-0.263477	0.077752	0.641181	-0.102095	0.505723	0.853416	-0.216775	0.171876	0.369544	0.263273	0.0831571	0.616766	0.0508981	0.731611	0.97731	0.0334577	0.827622	0.984205	0	AT1G10390	AT1G10390	F14N23.29|F14N23_29	Nucleoporin autopeptidase
AT1G10400	-0.683459	0.143879	0.376269	-0.622034	0.179193	0.838841	-0.27813	0.559605	0.880704	-0.436329	0.389704	0.614694	0.426882	0.36548	0.883018	-0.421967	0.359011	1	0.19261	0.686881	0.962336	0	AT1G10400	AT1G10400	F14N23.30|F14N23_30	UDP-Glycosyltransferase superfamily protein
AT1G10410	-0.245175	0.0967058	0.291931	-0.294149	0.0454557	0.522414	-0.388365	0.0106449	0.182353	0.140039	0.369795	0.596701	-0.00928239	0.951577	0.995146	-0.309917	0.0350558	0.368912	-0.15683	0.310006	0.831868	0	AT1G10410	AT1G10410	F14N23.31|F14N23_31	CW14 protein (DUF1336)
AT1G10417	0.449804	0.614933	0.829234	0.755519	0.393138	0.947831	0.261632	0.777198	0.955473	-0.0130129	0.98893	1	0.181894	0.840486	0.986363	1.15813	0.187849	1	0.874567	0.327131	0.841788	0	AT1G10417	AT1G10417	-	RUN/FYVE domain protein
AT1G10430	-0.162559	0.335552	0.618706	-0.12879	0.442755	0.95844	-0.110163	0.524496	0.864119	-0.129044	0.469874	0.68257	0.048369	0.779029	0.979791	-0.223087	0.1844	0.742924	-0.0913016	0.600051	0.943672	0	AT1G10430	PP2A-2	PROTEIN PHOSPHATASE 2A|T10O24.4|T10O24_4|protein phosphatase 2A-2	protein phosphatase 2A-2
AT1G10450	-0.284311	0.420323	0.695105	0.121796	0.727764	0.987301	0.224966	0.526037	0.864859	-0.611891	0.0923372	0.24357	-0.44927	0.205571	0.792377	0.0756208	0.82894	0.990556	-0.0983416	0.781121	0.978201	0	AT1G10450	SNL6	SIN3-like 6|T10O24.5|T10O24_5	paired amphipathic helix Sin3-like protein
AT1G10455	0	1	1	0	1	1	0	1	1	0	1	1	0	1	1	0	1	1	0	1	1	0	AT1G10455	AT1G10455	-	B3 DNA-binding domain protein
AT1G10460	0.441555	0.420045	0.69486	0.595587	0.270309	0.898738	0.566057	0.319295	0.757343	1.5445	0.00334105	0.0185859	0.11769	0.827394	0.985691	0.163317	0.765971	1	0.299613	0.578685	0.938646	0	AT1G10460	GLP7	T10O24.6|germin-like protein 7	germin-like protein 7
AT1G10470	-0.0906474	0.387433	0.66635	-0.262392	0.0122676	0.256237	0.192916	0.0687166	0.43361	-0.0158439	0.882268	0.946402	-0.265839	0.0118993	0.262956	-0.324754	0.00195251	0.0570166	-0.122749	0.245971	0.78631	0	AT1G10470	ARR4	ATRR1|IBC7|INDUCED BY CYTOKININ 7|MEE7|RESPONCE REGULATOR 1|T10O24.8|T10O24_8|maternal effect embryo arrest 7|response regulator 4	response regulator 4
AT1G10480	1.59897	0.00826196	0.0462246	0.075783	0.901713	0.999689	0.873473	0.156522	0.597095	0.434006	0.474291	0.686548	-0.257573	0.670618	0.961694	0.745638	0.220323	0.782738	-0.209052	0.73061	0.969829	0	AT1G10480	ZFP5	T10O24.9|T10O24_9|zinc finger protein 5	zinc finger protein 5
AT1G10490	-0.187657	0.356432	0.638476	-0.0415	0.837526	0.995494	0.139771	0.496306	0.848771	-0.618987	0.00344414	0.0190504	-0.111498	0.585699	0.945917	-0.0652185	0.74728	0.97731	-0.299247	0.146486	0.682271	0	AT1G10490	AT1G10490	T10O24.10|T10O24_10	GNAT acetyltransferase (DUF699)
AT1G10500	0.624497	5.47882e-07	8.00543e-06	0.0237639	0.849407	0.995907	-0.317887	0.0134743	0.205253	0.762466	3.39505e-09	6.72491e-08	0.170367	0.184917	0.774716	0.104937	0.401248	0.905866	0.255085	0.0476082	0.465772	0	AT1G10500	CPISCA	ATCPISCA|T10O24.11|T10O24_11|chloroplast-localized ISCA-like protein	chloroplast-localized ISCA-like protein
AT1G10510	-0.0368524	0.76011	0.906303	0.187274	0.117387	0.74616	0.016085	0.896407	0.982107	-0.18649	0.142234	0.326715	-0.0402875	0.743048	0.974633	0.0539434	0.652643	0.961737	-0.0567354	0.646308	0.954949	0	AT1G10510	emb2004	T10O24.12|T10O24_12|embryo defective 2004	RNI-like superfamily protein
AT1G10520	0.379626	0.77384	0.913206	0.498496	0.703653	0.987301	0.364094	0.788964	0.958732	-1.78341	0.258947	0.481457	1.44057	0.264169	0.833602	1.55314	0.228422	1	-0.563538	0.681277	0.961311	0	AT1G10520	Pol{lambda}	AtPol{lambda}|DNA polymerase {lambda}|T10O24.13|T10O24_13	DNA polymerase lambda (POLL)
AT1G10522	-0.157755	0.150741	0.388104	0.0312681	0.774502	0.990932	0.107088	0.334582	0.767327	-0.279131	0.0135877	0.0580554	-0.134395	0.224329	0.810495	0.0496981	0.648719	0.961403	-0.00911035	0.934436	0.996614	0	AT1G10522	PRIN2	PLASTID REDOX INSENSITIVE 2	Serine/Threonine-kinase
AT1G10530	1.72409	3.52073e-05	0.000382174	0.694669	0.100262	0.71374	-0.152923	0.738811	0.944731	1.88829	1.70702e-05	0.000185015	0.496717	0.267337	0.836187	0.680527	0.107339	0.615141	0.687489	0.124552	0.645596	0	AT1G10530	AT1G10530	T10O24.15|T10O24_15	D-ribose-binding periplasmic protein
AT1G10540	-0.114244	0.914492	0.972542	-0.538814	0.613728	0.980087	-0.973886	0.38366	0.796977	-0.107757	0.927366	0.969366	-1.4225	0.245782	0.822118	0.023249	0.982468	1	-0.347781	0.76495	0.976986	0	AT1G10540	NAT8	ATNAT8|T10O24.16|T10O24_16|nucleobase-ascorbate transporter 8	nucleobase-ascorbate transporter 8
AT1G10550	-3.84403	8.29813e-16	2.63155e-14	-0.722481	0.0746363	0.633773	0.215889	0.595012	0.895146	-4.63919	3.06391e-14	9.60265e-13	-0.981407	0.0168211	0.318121	-0.943916	0.0202766	0.268865	-1.34189	0.00128219	0.058944	0	AT1G10550	XTH33	T10O24.17|T10O24_17|XET|XYLOGLUCAN ENDOTRANSGLYCOSYLASE|XYLOGLUCAN:XYLOGLUCOSYL TRANSFERASE 33|xyloglucan:xyloglucosyl transferase 33	xyloglucan:xyloglucosyl transferase 33
AT1G10560	-1.49083	0.0156815	0.076955	-0.436333	0.457647	0.961838	0.316161	0.593749	0.895062	-1.4828	0.0225062	0.0860527	-0.188737	0.747864	0.975859	-0.133801	0.818508	1	-0.475968	0.424155	0.886695	0	AT1G10560	PUB18	ARABIDOPSIS THALIANA PLANT U-BOX 18|ATPUB18|T10O24.19|T10O24_19|plant U-box 18	plant U-box 18
AT1G10570	0.272795	0.323664	0.607828	0.102551	0.710361	0.987301	-0.301184	0.291072	0.735709	0.130044	0.655346	0.819173	0.197694	0.487346	0.924429	0.224888	0.4146	0.910675	-0.043355	0.880193	0.989483	0	AT1G10570	OTS2	OVERLY TOLERANT TO SALT 2|T10O24.20|T10O24_20|UB-LIKE PROTEASE 1C|ULP1C	Cysteine proteinases superfamily protein
AT1G10580	-0.0692606	0.670731	0.858917	-0.0175306	0.913832	0.999689	0.258548	0.11712	0.536144	-0.36939	0.0287933	0.103693	-0.298492	0.0691983	0.577867	0.0378674	0.814963	0.988661	-0.121623	0.459199	0.899337	0	AT1G10580	AT1G10580	T10O24.21|T10O24_21	Transducin/WD40 repeat-like superfamily protein
AT1G10585	0.534132	0.576894	0.805997	0.678916	0.477279	0.968028	-1.64135	0.105863	0.518015	4.50254	6.91983e-06	8.15223e-05	0.77316	0.450577	0.913146	-0.223885	0.815761	0.9888	0.757911	0.461339	0.900383	0	AT1G10585	AT1G10585	-	basic helix-loop-helix (bHLH) DNA-binding superfamily protein
AT1G10586	3.63244	0.472555	1	0	1	1	4.17437	0.409522	1	-3.64657	0.471243	1	-4.34657	0.390444	1	0	1	1	-4.1963	0.407065	1	0	AT1G10586	AT1G10586	-	basic helix-loop-helix (bHLH) DNA-binding superfamily protein
AT1G10588	0	1	1	0.920214	0.877827	1	0	1	1	0	1	1	0.477729	0.9366	1	0	1	1	0	1	1	0	AT1G10588	AT1G10588	-	Gibberellin-regulated family protein
AT1G10590	0.132888	0.0861932	0.269233	0.0459376	0.552327	0.973366	0.100441	0.201478	0.649656	0.00535764	0.946265	0.979816	-0.0663137	0.396921	0.897449	0.039093	0.613006	0.95617	-0.0739075	0.346889	0.85183	0	AT1G10590	AT1G10590	F20B24.1	Nucleic acid-binding, OB-fold-like protein
AT1G10600	-0.21771	0.300889	0.586417	-0.232332	0.267758	0.896986	-0.508496	0.0190898	0.242145	0.335261	0.130022	0.307984	-0.235102	0.285303	0.846272	-0.162577	0.43742	0.915414	0.352119	0.10572	0.614303	0	AT1G10600	AMSH2	F20B24.2|associated molecule with the SH3 domain of STAM 2	associated molecule with the SH3 domain of STAM 2
AT1G10610	-0.0675321	0.896937	0.966371	-0.265507	0.610303	0.978415	-0.667723	0.23184	0.682746	0.012981	0.982575	0.997723	-0.276038	0.632937	0.95472	-0.0723254	0.888936	1	0.611344	0.274326	0.808849	0	AT1G10610	AT1G10610	F20B24.5	basic helix-loop-helix (bHLH) DNA-binding superfamily protein
AT1G10620	2.26808	0.701204	1	-0.695589	0.907741	1	-0.605436	0.919655	1	0	1	1	0	1	1	-0.687396	0.90877	1	0	1	1	0	AT1G10620	PERK11	AtPERK11|F20B24.6|F20B24_6|proline-rich extensin-like receptor kinase 11	Protein kinase superfamily protein
AT1G10630	-0.318696	0.000920249	0.00716061	-0.0553558	0.562258	0.97379	-0.0670375	0.490579	0.846495	-0.198682	0.0451477	0.145252	-0.149424	0.124456	0.700623	-0.0816745	0.392602	0.903257	-0.0935069	0.3376	0.848322	0	AT1G10630	ARFA1F	ADP-ribosylation factor A1F|ATARFA1F|F20B24.7|F20B24_7	ADP-ribosylation factor A1F
AT1G10640	-0.876451	0.0411287	0.159161	-0.288592	0.494438	0.968912	-0.0425721	0.920986	0.985893	-1.14881	0.0119072	0.0522948	-0.709123	0.102944	0.66429	-0.632316	0.136482	0.669801	-0.740003	0.0909105	0.583917	0	AT1G10640	AT1G10640	F20B24.8|F20B24_8	Pectin lyase-like superfamily protein
AT1G10650	-0.520561	0.00313594	0.0205347	-0.346658	0.0469953	0.52787	-0.334482	0.0633098	0.419343	-0.202419	0.280734	0.50631	-0.0641882	0.723045	0.971607	-0.367257	0.0353575	0.3702	0.0141364	0.937994	0.99699	0	AT1G10650	AT1G10650	F20B24.9|F20B24_9	SBP (S-ribonuclease binding protein) family protein
AT1G10652	0	1	1	0	1	1	0	1	1	0	1	1	0	1	1	0	1	1	0	1	1	0
AT1G10657	1.41634	4.51088e-06	5.75103e-05	0.0713705	0.821862	0.994035	0.520478	0.109021	0.52194	0.808341	0.0100455	0.0456622	0.601622	0.051436	0.524353	0.117914	0.70932	0.974091	0.194585	0.53594	0.926009	0	AT1G10657	AT1G10657	-	transmembrane protein
AT1G10660	0.0906294	0.551361	0.788985	-0.123156	0.41804	0.952536	0.11868	0.446178	0.829084	0.041259	0.794161	0.898875	-0.030052	0.8457	0.986867	0.249355	0.0984598	0.593056	0.144398	0.349919	0.852525	0	AT1G10660	AT1G10660	F20B24.10|F20B24_10	transmembrane protein
AT1G10670	0.141739	0.078346	0.25166	0.0641957	0.424446	0.953199	0.061405	0.452191	0.832784	0.192507	0.0191843	0.0759496	0.0323015	0.691073	0.966136	0.0651775	0.417314	0.911508	0.0960689	0.238192	0.779706	0	AT1G10670	ACLA-1	ATP-citrate lyase A-1|F20B24.11|F20B24_11	ATP-citrate lyase A-1
AT1G10680	-1.5938	0.787643	1	-3.40648	0.566483	1	-2.35454	0.691942	1	0	1	1	0	1	1	-2.50032	0.673837	1	0	1	1	0	AT1G10680	PGP10	ABCB10|ATP-binding cassette B10|F20B24.12|F20B24_12|P-glycoprotein 10	P-glycoprotein 10
AT1G10690	0.118257	0.759252	0.905955	0.316039	0.408686	0.952536	0.218607	0.579372	0.889401	-0.850034	0.0421578	0.138163	0.659493	0.0856277	0.624284	0.220234	0.565341	0.946646	0.750353	0.0509283	0.476279	0	AT1G10690	AT1G10690	T16B5.17|T16B5_17	cyclin-dependent kinase inhibitor
AT1G10700	2.54677	1.74524e-76	3.06217e-74	0.201092	0.152316	0.800047	-0.10088	0.490154	0.846495	2.06479	5.12781e-48	6.0981e-46	0.232668	0.10797	0.67379	0.136995	0.32991	0.865047	0.314478	0.0302905	0.38579	0	AT1G10700	PRS3	T16B5.16|phosphoribosyl pyrophosphate (PRPP) synthase 3	phosphoribosyl pyrophosphate (PRPP) synthase 3
AT1G10710	-1.07667	0.57008	0.80231	-0.465136	0.804049	1	-1.8805	0.344949	1	0.400111	0.847742	0.927654	-3.28821	0.150409	1	-0.93128	0.621158	1	0.597689	0.768866	0.977023	0	AT1G10710	PHS1	POOR HOMOLOGOUS SYNAPSIS 1|T16B5.15	poor homologous synapsis 1
AT1G10717	0	1	1	0	1	1	0	1	1	0	1	1	0	1	1	0	1	1	0	1	1	0	AT1G10717	AT1G10717	EMBRYO SURROUNDING FACTORS 1.3|ESF1.3	EMBRYO SURROUNDING FACTOR-like protein
AT1G10720	-0.0246233	0.900231	0.968019	0.023431	0.904494	0.999689	0.110675	0.580611	0.889658	-0.415476	0.0450853	0.145149	-0.303654	0.129458	0.708288	-0.0700926	0.72004	0.975044	-0.0486198	0.807794	0.981024	0	AT1G10720	AT1G10720	T16B5.14|T16B5_14	BSD domain-containing protein
AT1G10730	0.776475	0.315099	0.59945	0.69783	0.365569	0.932727	-0.0337816	0.966563	0.994525	0.520391	0.519528	0.723931	0.656638	0.40538	0.900267	0.279074	0.719078	1	0.451984	0.570179	0.936479	0	AT1G10730	AT1G10730	AP1M1|T16B5.13|T16B5_13|adaptor protein-1 mu-adaptin 1	Clathrin adaptor complexes medium subunit family protein
AT1G10740	-0.753303	0.000104503	0.0010395	-0.0458195	0.810538	0.994035	-0.201405	0.302916	0.744618	-0.354394	0.0788185	0.218605	-0.279947	0.154528	0.743552	-0.434011	0.0238678	0.29717	-0.141314	0.472875	0.904703	0	AT1G10740	AT1G10740	T16B5.12|T16B5_12	alpha/beta-Hydrolases superfamily protein
AT1G10745	0	1	1	0	1	1	0	1	1	0	1	1	0	1	1	0	1	1	0	1	1	0	AT1G10745	AT1G10745	EMBRYO SURROUNDING FACTORS 1.2|ESF1.2	maternally expressed family protein
AT1G10747	0	1	1	0	1	1	0	1	1	0	1	1	0	1	1	0	1	1	0	1	1	0	AT1G10747	AT1G10747	EMBRYO SURROUNDING FACTORS 1.1|ESF1.1	maternally expressed family protein
AT1G10750	-0.233424	0.61479	0.829145	-0.60664	0.192179	0.84943	-0.344138	0.469357	0.837834	-0.151321	0.758435	0.879396	0.331145	0.484498	0.923136	-0.471758	0.308995	0.850863	0.444771	0.34853	0.852018	0	AT1G10750	AT1G10750	T16B5.11|T16B5_11	carboxyl-terminal peptidase, putative (DUF239)
AT1G10760	0.410971	0.00389067	0.0245675	-0.0585253	0.68155	0.986035	0.0562085	0.696953	0.931071	0.130504	0.368932	0.595802	-0.173308	0.22926	0.814171	0.234481	0.0993185	0.59519	0.175007	0.22383	0.769323	0	AT1G10760	SEX1	GWD|GWD1|SOP|SOP1|STARCH EXCESS 1|T16B5.10|T16B5_10	Pyruvate phosphate dikinase, PEP/pyruvate binding domain-containing protein
AT1G10770	-0.172915	0.859493	0.953044	0.303813	0.753343	0.989036	-0.559089	0.579762	0.889608	0.784858	0.440759	0.658947	-0.104116	0.91881	0.993064	-0.0280865	0.976916	1	-0.909612	0.391718	0.872049	0	AT1G10770	AT1G10770	T16B5.9	Plant invertase/pectin methylesterase inhibitor superfamily protein
AT1G10780	0.00764481	0.977717	0.994441	-0.0285547	0.916609	0.999689	0.546625	0.0471763	0.369128	-0.863257	0.00240124	0.0141395	-0.400639	0.142261	0.727658	0.219398	0.41918	0.911508	-0.431672	0.11578	0.630783	0	AT1G10780	AT1G10780	T16B5.8	F-box/RNI-like superfamily protein
AT1G10790	-0.208888	0.890354	0.963803	-0.155728	0.917785	0.999689	0.744048	0.622724	0.90316	-0.912259	0.554115	0.750253	-1.26031	0.408008	0.900271	-5.6022	0.00303995	1	-0.501786	0.738816	0.971449	0	AT1G10790	AT1G10790	T16B5.7	hydroxyproline-rich glycoprotein family protein
AT1G10800	-0.963128	0.413603	0.689595	-1.73817	0.146042	0.792175	0.167919	0.885955	0.980897	-0.603791	0.614756	0.793935	-0.759734	0.519591	0.932803	-1.54868	0.192447	1	-2.10004	0.0923938	0.586436	0	AT1G10800	AT1G10800	T16B5.6	voltage-gated hydrogen channel-like protein
AT1G10810	0.521822	0.464958	0.727656	0.40596	0.569024	0.97379	0.131133	0.858353	0.975516	-0.519855	0.49572	0.704561	-0.156847	0.830127	0.985919	1.0291	0.145843	1	-0.341436	0.644191	0.954592	0	AT1G10810	AT1G10810	T16B5.5|T16B5_5	NAD(P)-linked oxidoreductase superfamily protein
AT1G10820	-0.102125	0.661751	0.854318	0.211832	0.358475	0.930457	0.266994	0.259379	0.710205	-0.169774	0.481169	0.692384	-0.024588	0.916184	0.993064	0.362703	0.114829	0.626855	-0.108084	0.646136	0.954903	0	AT1G10820	AT1G10820	T16B5.4|T16B5_4	hypothetical protein (DUF3755)
AT1G10830	-0.148827	0.188027	0.445875	-0.202448	0.0720853	0.623999	0.0867474	0.451722	0.832624	0.192205	0.0988689	0.255356	-0.0567395	0.620044	0.951572	-0.111878	0.31904	0.857102	-0.197659	0.087413	0.575544	0	AT1G10830	Z-ISO	15-cis-zeta-carotene isomerase|T16B5.3|T16B5_3|Z-ISO1.1|Z-ISO1.2	15-cis-zeta-carotene isomerase
AT1G10840	-0.00871675	0.925296	0.975977	-0.0111466	0.904345	0.999689	0.133606	0.154294	0.593483	-0.208052	0.0283304	0.102474	-0.0400036	0.668497	0.960846	-0.0134665	0.884551	0.992245	-0.0244113	0.794317	0.980144	0	AT1G10840	TIF3H1	T16B5.2|T16B5_2|translation initiation factor 3 subunit H1	translation initiation factor 3 subunit H1
AT1G10850	-0.828791	0.00111655	0.00845449	-0.309055	0.216226	0.869032	-0.0467186	0.854469	0.974887	-0.102718	0.693032	0.841848	-0.139172	0.584633	0.945917	-0.326056	0.192011	0.752095	-0.475603	0.0656326	0.522873	0	AT1G10850	AT1G10850	-	Leucine-rich repeat protein kinase family protein
AT1G10865	0.379486	0.00715194	0.0410331	0.0245433	0.862259	0.996911	-0.148994	0.312237	0.752051	0.335214	0.0250477	0.0932634	-0.109908	0.456972	0.914794	0.0688161	0.62617	0.958279	0.0834642	0.571992	0.936845	0	AT1G10865	AT1G10865	-	cytochrome C oxidase assembly factor
AT1G10870	-0.135249	0.568468	0.801305	0.160513	0.494136	0.968912	0.471326	0.0481107	0.371113	-0.769901	0.00178764	0.0110118	-0.455644	0.0545774	0.533206	-0.0947461	0.687745	0.969946	-0.433569	0.0686291	0.530689	0	AT1G10870	AGD4	ARF-GAP domain 4|T19D16.20|T19D16_20	ARF-GAP domain 4
AT1G10880	1.76518	0.681261	1	-1.65954	0.70656	1	-0.607603	0.890367	1	1.10396	0.802042	1	1.62141	0.709814	1	-1.69364	0.700819	1	3.98016	0.352093	1	0	AT1G10880	AT1G10880	T19D16.28|T19D16_28	core-2/I-branching beta-1,6-n-acetylglucosaminyltransferase family protein
AT1G10890	0.301952	0.100871	0.299687	-0.000349793	0.998485	1	-0.129797	0.494561	0.848064	-0.110223	0.572778	0.764108	-0.221507	0.245755	0.822118	0.056735	0.757848	0.97731	0.0309537	0.870899	0.989018	0	AT1G10890	AT1G10890	T19D16.19|T19D16_19	arginine/glutamate-rich 1 protein
AT1G10900	-0.400841	0.053737	0.193489	-0.402502	0.0517717	0.547499	-0.463903	0.0291694	0.294649	-0.200315	0.364111	0.591273	-0.103855	0.628184	0.953199	-0.40378	0.0509736	0.444538	0.134278	0.530716	0.924235	0	AT1G10900	AT1G10900	T19D16.18|T19D16_18	Phosphatidylinositol-4-phosphate 5-kinase family protein
AT1G10910	-0.724071	0.000256272	0.00231858	-0.0842389	0.662628	0.985308	-0.0735392	0.712584	0.936276	-0.450093	0.0319147	0.111848	-0.151665	0.447787	0.913043	-0.0781695	0.685427	0.969167	0.0227938	0.909196	0.992669	0	AT1G10910	EMB3103	EMBRYO DEFECTIVE 3103|T19D16.17|T19D16_17	Pentatricopeptide repeat (PPR) superfamily protein
AT1G10920	-0.759156	0.239336	0.513601	-0.259216	0.680768	0.986035	-0.70167	0.296528	0.739419	0.485334	0.484243	0.695498	0.469576	0.485268	0.923351	0.397307	0.522334	1	1.03831	0.118581	0.634938	0	AT1G10920	LOV1	LOCUS ORCHESTRATING VICTORIN EFFECTS1|T19D16.16|T19D16_16	NB-ARC domain-containing disease resistance protein
AT1G10930	-0.380586	0.101946	0.301751	0.0123756	0.957031	0.999689	0.414751	0.0750117	0.449603	-0.984556	5.36471e-05	0.000516586	-0.303189	0.189497	0.778375	0.0379813	0.868569	0.991898	-0.784439	0.000868248	0.0441268	0	AT1G10930	RECQ4A	ATRECQ4A|ATSGS1|T19D16.15|T19D16_15	DNA helicase (RECQl4A)
AT1G10940	0.237103	0.0580495	0.203974	0.1043	0.403558	0.950539	-0.0215359	0.867287	0.976936	0.273122	0.0359583	0.122704	-0.106334	0.408298	0.900271	0.118731	0.341409	0.873422	-0.0373559	0.772216	0.977023	0	AT1G10940	SNRK2.4	ARABIDOPSIS SERINE/THREONINE KINASE 1|ARABIDOPSIS SKP1 HOMOLOGUE 1|ASK1|SNF1-related protein kinase 2.4|SNRK2-4|SRK2A|SUCROSE NONFERMENTING 1-RELATED PROTEIN KINASE 2-4	Protein kinase superfamily protein
AT1G10950	-0.0189806	0.872071	0.957779	0.0607695	0.604357	0.977552	0.191274	0.109332	0.522642	-0.0669193	0.580051	0.768353	-0.0784479	0.508408	0.929888	0.0624787	0.594133	0.952943	-0.121851	0.306757	0.829915	0	AT1G10950	TMN1	AtTMN1|EMP12|T19D16.13|T19D16_13|endomembrane protein 12|transmembrane nine 1	transmembrane nine 1
AT1G10960	-0.536	0.00317242	0.0207102	0.0056236	0.975291	0.999689	0.399673	0.0277856	0.289915	-0.0584888	0.747514	0.872908	-0.185456	0.307103	0.857893	-0.318614	0.0793419	0.542361	-0.261301	0.150234	0.684782	0	AT1G10960	FD1	ATFD1|T19D16.12|T19D16_12|ferredoxin 1	ferredoxin 1
AT1G10970	-0.226806	0.443247	0.712644	-0.221831	0.450739	0.960321	-0.527054	0.0879417	0.480725	0.132732	0.679102	0.833105	-0.432843	0.173428	0.762211	-0.423465	0.151759	0.69437	-0.232495	0.464131	0.901407	0	AT1G10970	ZIP4	ATZIP4|T19D16.11|T19D16_11|zinc transporter 4 precursor	zinc transporter
AT1G10980	-0.387021	0.849551	0.947467	-3.40258	0.131043	1	-0.854589	0.683635	1	-0.0688022	0.974735	0.994094	0.282605	0.893425	1	-2.56888	0.231701	1	0.0395153	0.985189	1	0	AT1G10980	AT1G10980	T19D16.10|T19D16_10	Lung seven transmembrane receptor family protein
AT1G10990	-0.643753	0.0690715	0.230231	0.499662	0.14436	0.789585	0.0333252	0.925508	0.98677	-1.19182	0.00241756	0.014219	0.179283	0.610525	0.950812	0.500235	0.143791	0.678512	0.268792	0.446312	0.895278	0	AT1G10990	AT1G10990	T19D16.27|T19D16_27	transmembrane protein
AT1G11000	-1.06616	0.00206462	0.0144714	-0.152953	0.650942	0.983391	-0.180289	0.601909	0.896572	-0.832409	0.0224484	0.0858857	-0.326214	0.348497	0.879087	-0.134922	0.689668	0.970505	-0.320041	0.359984	0.858095	0	AT1G11000	MLO4	ATMLO4|MILDEW RESISTANCE LOCUS O 4|T19D16.26|T19D16_26	Seven transmembrane MLO family protein
AT1G11020	0.126566	0.581508	0.809347	0.254222	0.264939	0.894257	-0.0873837	0.712424	0.936276	0.680347	0.00407586	0.0219381	0.211918	0.366867	0.883281	-0.0322739	0.888016	0.992245	0.115691	0.625065	0.951825	0	AT1G11020	AT1G11020	T19D16.25|T19D16_25	RING/FYVE/PHD zinc finger superfamily protein
AT1G11040	-1.6156	0.787692	1	-1.79427	0.764869	1	-0.742341	0.901519	1	0	1	1	0.477736	0.936599	1	-0.824291	0.890648	1	0	1	1	0	AT1G11040	AT1G11040	T19D16.7|T19D16_7	HSP40/DnaJ peptide-binding protein
AT1G11050	0.0933431	0.788389	0.92059	0.874301	0.0104221	0.230141	0.221187	0.534011	0.868438	-0.114953	0.751163	0.875282	0.0613334	0.860967	0.988409	0.643776	0.0600468	0.478286	0.312478	0.371409	0.861889	0	AT1G11050	AT1G11050	T19D16.6|T19D16_6	Protein kinase superfamily protein
AT1G11060	-0.307503	0.296898	0.582317	-0.105707	0.717611	0.987301	-0.00583765	0.984425	0.997416	0.382145	0.203653	0.413919	0.0796307	0.788669	0.981551	-0.355081	0.226416	0.787456	-0.241275	0.422739	0.885738	0	AT1G11060	AT1G11060	AtWAPL1|T19D16.5|T19D16_5|WAPL1|Wings apart-like protein 1	WAPL (Wings apart-like protein regulation of heterochromatin) protein
AT1G11070	0.153161	0.833979	0.939735	-1.01751	0.176334	0.833989	0.921558	0.207969	0.656157	-0.14149	0.845599	0.926566	-0.682284	0.344406	0.877967	-0.890617	0.233898	1	-1.34061	0.0715707	0.539439	0	AT1G11070	AT1G11070	T19D16.24|T19D16_24	hydroxyproline-rich glycoprotein family protein
AT1G11080	-0.38549	0.647403	0.846516	-0.948992	0.264467	0.894257	-0.0181727	0.983022	0.997328	-2.00066	0.0438939	0.142427	0.160826	0.849412	0.987405	-0.222339	0.790161	1	0.311738	0.713088	0.96816	0	AT1G11080	scpl31	T19D16.4|T19D16_4|serine carboxypeptidase-like 31	serine carboxypeptidase-like 31
AT1G11090	-0.152398	0.552068	0.789628	-0.238065	0.351199	0.929343	-0.312628	0.239473	0.692643	0.508116	0.0591514	0.177239	0.173385	0.51334	0.931672	0.0676099	0.789746	0.984299	0.0244553	0.927368	0.99574	0	AT1G11090	AT1G11090	T19D16.3|T19D16_3	alpha/beta-Hydrolases superfamily protein
AT1G11100	0.979821	0.23348	0.506523	0.00454908	0.995631	0.999689	-0.506515	0.560744	0.881175	1.299	0.133561	0.31342	0.0596104	0.945804	0.994062	-0.119955	0.88541	1	1.23617	0.149165	0.684782	0	AT1G11100	AT1G11100	FRG5|SNF2-RING-HELICASE?LIKE 5|T19D16.2|T19D16_2	SNF2 domain-containing protein / helicase domain-containing protein / zinc finger protein-like protein
AT1G11110	0.400157	0.946882	1	0	1	1	0	1	1	3.5498	0.549049	1	0	1	1	0	1	1	0	1	1	0	AT1G11110	AT1G11110	T19D16.23|T19D16_23	LisH and RanBPM domains containing protein
AT1G11112	0.886638	0.261564	0.54177	0.841102	0.286074	0.9092	0.398805	0.619995	0.902583	-0.470914	0.565033	0.758504	-0.629555	0.434034	0.908314	0.488835	0.536439	1	-0.133379	0.867545	0.989018	0	AT1G11112	AT1G11112	-	hypothetical protein
AT1G11120	0.0504477	0.950467	0.9848	1.14736	0.147064	0.793426	0.539849	0.511031	0.856587	-0.94355	0.27601	0.50098	0.173196	0.828025	0.985748	0.717831	0.367138	1	-0.194745	0.810037	0.981383	0	AT1G11120	AT1G11120	T19D16.22|T19D16_22	CTTNBP 2 amino-terminal-like protein
AT1G11125	0.819263	0.236705	0.510364	1.17272	0.0856698	0.662885	0.62531	0.387285	0.799491	0.56321	0.418979	0.640756	1.25924	0.0581251	0.543822	0.778917	0.257894	1	0.0829632	0.904816	0.99194	0	AT1G11125	AT1G11125	-	hypothetical protein
AT1G11130	-0.612707	0.0162096	0.0788956	0.154678	0.535499	0.970358	-0.0608158	0.813017	0.965089	-0.375753	0.158572	0.351226	0.106979	0.675487	0.962404	0.109314	0.661591	0.964001	0.175308	0.493939	0.912292	0	AT1G11130	SUB	AT1G11140|SCM|SCRAMBLED|SRF9|STRUBBELIG|STRUBBELIG-RECEPTOR FAMILY 9|T19D16.8	Leucine-rich repeat protein kinase family protein
AT1G11145	0	1	1	0	1	1	0	1	1	0	1	1	2.90475	0.623691	1	0	1	1	0	1	1	0	AT1G11145	AT1G11145	-	hypothetical protein (DUF674)
AT1G11160	0.0198283	0.975084	0.993358	-0.0248984	0.968607	0.999689	0.19271	0.765166	0.952635	-1.40478	0.0455629	0.146203	0.0605922	0.924345	0.993064	0.0484062	0.938918	1	0.0380636	0.952656	0.999263	0	AT1G11160	AT1G11160	T28P6.17|T28P6_17	Transducin/WD40 repeat-like superfamily protein
AT1G11170	0.128637	0.802754	0.926947	0.413067	0.418319	0.952536	0.573192	0.27003	0.71727	-0.640497	0.228885	0.446638	-1.08666	0.0386137	0.466899	0.592417	0.244475	0.805104	-0.311225	0.546028	0.928902	0	AT1G11170	AT1G11170	T28P6.16|T28P6_16	lysine ketoglutarate reductase trans-splicing-like protein (DUF707)
AT1G11180	0.120762	0.625731	0.83406	0.0376444	0.878897	0.998758	-0.184153	0.46783	0.837183	0.589864	0.0205172	0.0800423	-0.134434	0.597051	0.948049	-0.123171	0.618797	0.956187	0.295801	0.242325	0.783246	0	AT1G11180	SCAMP2	AtSCAMP2|Secretory carrier membrane protein 2|T28P6.15|T28P6_15	Secretory carrier membrane protein (SCAMP) family protein
AT1G11190	0.598955	0.138456	0.367671	0.822598	0.0397172	0.487061	0.356149	0.398289	0.804584	0.164498	0.696903	0.844124	-0.0471465	0.908828	0.993064	-0.46596	0.263026	0.822961	0.560763	0.166635	0.709157	0	AT1G11190	BFN1	ENDO1|ENDONUCLEASE 1|T28P6.14|T28P6_14|bifunctional nuclease i	bifunctional nuclease i
AT1G11200	-0.219589	0.209507	0.475428	-0.155569	0.370829	0.936347	-0.0069859	0.968745	0.994531	0.14447	0.424406	0.645918	0.0555078	0.753923	0.975859	0.048609	0.778858	0.981521	-0.0850656	0.634065	0.951846	0	AT1G11200	AT1G11200	T28P6.25	organic solute transporter ostalpha protein (DUF300)
AT1G11210	-1.3348	4.22026e-07	6.29102e-06	0.0157234	0.949925	0.999689	-0.044016	0.864869	0.976936	-0.64053	0.0193688	0.0765525	0.127649	0.618726	0.951572	0.432943	0.0814586	0.545988	-0.139346	0.592119	0.941494	0	AT1G11210	AT1G11210	-	cotton fiber protein, putative (DUF761)
AT1G11220	0.130897	0.746244	0.899139	-0.111755	0.782373	0.991346	-0.396604	0.346573	0.773175	0.166029	0.701578	0.846417	0.567256	0.174233	0.763477	-0.259269	0.522704	0.937202	-0.0709929	0.868082	0.989018	0	AT1G11220	AT1G11220	T28P6.12|T28P6_12	cotton fiber, putative (DUF761)
AT1G11230	0	1	1	0	1	1	0	1	1	0	1	1	0	1	1	0	1	1	0	1	1	0	AT1G11230	AT1G11230	T28P6.11|T28P6_11	transmembrane protein, putative (DUF761)
AT1G11240	0.0571611	0.740019	0.8961	0.0389056	0.820929	0.994035	0.10888	0.531738	0.86757	-0.272948	0.122356	0.295379	-0.183809	0.29015	0.849417	0.128917	0.452819	0.917275	-0.2007	0.24963	0.788244	0	AT1G11240	AT1G11240	T28P6.24|T28P6_24	ribosomal RNA-processing protein
AT1G11250	0.40016	0.927353	1	1.6958	0.694058	1	3.29286	0.442302	1	-2.76506	0.518822	1	-1.64083	0.699356	1	0	1	1	-2.30566	0.590086	1	0	AT1G11250	SYP125	ATSYP125|T28P6.10|T28P6_10|syntaxin of plants 125	syntaxin of plants 125
AT1G11260	-0.555801	2.00816e-05	0.000230492	0.0104205	0.935002	0.999689	-0.0545217	0.679425	0.924877	-0.140061	0.302598	0.529678	-0.120426	0.360976	0.882621	-0.141563	0.269207	0.827095	-0.0498817	0.706157	0.96712	0	AT1G11260	STP1	ATSTP1|SUGAR TRANSPORTER 1|T28P6.9|T28P6_9|sugar transporter 1	sugar transporter 1
AT1G11270	-0.152384	0.615219	0.829405	0.121417	0.684391	0.986035	-0.246503	0.436406	0.825155	0.0620233	0.85042	0.928762	0.394336	0.207184	0.793861	0.424572	0.152138	0.695522	0.299264	0.34333	0.850865	0	AT1G11270	AT1G11270	T28P6.23|T28P6_23	F-box and associated interaction domains-containing protein
AT1G11280	-0.128396	0.535082	0.778654	-0.193192	0.348937	0.928365	-0.334608	0.118006	0.537581	0.218231	0.319392	0.546079	0.264769	0.21446	0.801012	0.0112508	0.956314	0.997472	0.395336	0.0642035	0.517824	0	AT1G11280	AT1G11280	T28P6.7|T28P6_7	S-locus lectin protein kinase family protein
AT1G11290	-0.36907	0.677009	0.862571	-1.21168	0.179842	0.838841	0.232106	0.794674	0.961002	-1.87179	0.0637856	0.18743	0.489146	0.57575	0.945516	-0.0903111	0.917875	1	-0.0484805	0.956418	0.99962	0	AT1G11290	CRR22	CHLORORESPIRATORY REDUCTION22|T28P6.20|T28P6_20	Pentatricopeptide repeat (PPR) superfamily protein
AT1G11300	-0.118367	0.837985	0.941696	0.289385	0.613227	0.980013	0.0502305	0.93205	0.987839	-1.02188	0.104815	0.266152	0.503681	0.384774	0.893522	0.700438	0.218759	0.781265	0.17564	0.764212	0.9768	0	AT1G11300	AT1G11300	EGM1|T28P6.6|T28P6_6|enhanced shoot growth under mannitol stress 1	G-type lectin S-receptor-like Serine/Threonine-kinase
AT1G11310	-0.267101	0.0346669	0.140333	-0.0488696	0.696806	0.987301	0.174987	0.170378	0.613746	-0.152317	0.240186	0.459863	-0.284908	0.0252695	0.384353	0.0342779	0.784308	0.983113	-0.109997	0.387895	0.869162	0	AT1G11310	MLO2	ATMLO2|MILDEW RESISTANCE LOCUS O 2|PMR2|POWDERY MILDEW RESISTANT 2|T28P6.4|T28P6_4	Seven transmembrane MLO family protein
AT1G11320	-0.140395	0.655635	0.851351	-0.0152056	0.961104	0.999689	-0.0273403	0.93272	0.987878	-0.14438	0.666617	0.825787	0.116288	0.716793	0.971021	-0.087951	0.77818	0.981521	-0.0874379	0.787949	0.979693	0	AT1G11320	AT1G11320	T28P6.3|T28P6_3	GDSL esterase/lipase
AT1G11330	-1.09312	4.43834e-05	0.000472907	0.371952	0.150226	0.798911	-0.266394	0.319929	0.757556	-0.705207	0.0129725	0.0559293	0.0896353	0.737722	0.974184	0.579835	0.0245674	0.302236	0.388144	0.146084	0.681908	0	AT1G11330	AT1G11330	T28P6.2|T28P6_2	S-locus lectin protein kinase family protein
AT1G11340	-0.426508	0.638301	0.841997	0.71712	0.415455	0.952536	-1.23944	0.212248	0.659951	1.04192	0.307846	0.534318	1.98709	0.0411012	0.479826	0.08924	0.9201	1	1.61651	0.100251	0.605354	0	AT1G11340	AT1G11340	T28P6.1|T28P6_1	G-type lectin S-receptor-like Serine/Threonine-kinase
AT1G11350	-0.354097	0.332887	0.616347	0.615606	0.0860325	0.664261	0.209332	0.569715	0.884474	-0.77058	0.0447749	0.144345	-0.070809	0.846289	0.986867	0.725114	0.0428986	0.413439	0.13269	0.716339	0.968212	0	AT1G11350	SD1-13	CALMODULIN-BINDING RECEPTOR-LIKE PROTEIN KINASE|CBRLK1|RKS2|S-domain-1 13|T23J18.2|T23J18_2	S-domain-1 13
AT1G11360	-0.0348199	0.814047	0.931815	-0.19194	0.194077	0.850382	-0.0270173	0.85855	0.975516	0.068018	0.659447	0.821563	0.0383741	0.799006	0.982497	-0.0259463	0.860151	0.991898	0.038495	0.799395	0.980311	0	AT1G11360	AT1G11360	T23J18.35|T23J18_35	Adenine nucleotide alpha hydrolases-like superfamily protein
AT1G11362	1.25714	0.391705	0.670305	-1.60647	0.32277	1	1.20082	0.421773	1	-0.0472524	0.974151	0.993982	-2.53075	0.11778	1	1.98819	0.170794	1	-4.79381	0.00827604	0.198977	0	AT1G11362	AT1G11362	-	Plant invertase/pectin methylesterase inhibitor superfamily protein
AT1G11370	0	1	1	0	1	1	0	1	1	0	1	1	0	1	1	0	1	1	0	1	1	0	AT1G11370	AT1G11370	T23J18.3|T23J18_3	Pectin lyase-like superfamily protein
AT1G11380	0.0869359	0.719326	0.884885	0.345065	0.149296	0.797733	0.437302	0.0749217	0.449603	0.0354794	0.885511	0.948171	-0.170911	0.479484	0.920812	0.0563541	0.814853	0.988661	-0.301611	0.216722	0.760513	0	AT1G11380	AT1G11380	T23J18.4|T23J18_4	PLAC8 family protein
AT1G11390	0.0338641	0.871164	0.957609	-0.154394	0.459294	0.96269	-0.135357	0.526864	0.865269	0.16306	0.452883	0.669272	0.196533	0.355348	0.881232	0.0296883	0.886492	0.992245	-0.19672	0.361815	0.858937	0	AT1G11390	AT1G11390	T23J18.5|T23J18_5	Protein kinase superfamily protein
AT1G11400	0.0797071	0.623708	0.83363	0.00955282	0.952935	0.999689	0.0791081	0.635763	0.906951	0.0306405	0.857091	0.931803	-0.00271645	0.986903	0.998977	-0.025436	0.875172	0.991898	0.0891223	0.591284	0.941392	0	AT1G11400	PYM	T23J18.7|T23J18_7|partner of Y14-MAGO	partner of Y14-MAGO
AT1G11410	-0.876208	0.095517	0.289609	-0.354754	0.494544	0.968912	-0.291822	0.580821	0.889658	-1.38985	0.0148492	0.062289	-0.312021	0.557762	0.941521	0.121718	0.813752	0.988298	-0.0679718	0.898287	0.9916	0	AT1G11410	AT1G11410	T23J18.8|T23J18_8	S-locus lectin protein kinase family protein
AT1G11420	0.688494	0.315039	0.59945	0.452565	0.509011	0.969298	0.123644	0.862778	0.976301	0.0141382	0.984529	0.998319	0.620022	0.372206	0.886183	0.378155	0.581507	1	-0.00820482	0.990802	1	0	AT1G11420	DUF2	ATDUF2|DOMAIN OF UNKNOWN FUNCTION 724 2|T23J18.9|T23J18_9	agenet domain protein (DOMAIN OF UNKNOWN FUNCTION 724 2)
AT1G11430	-0.0435188	0.562595	0.796988	0.00444575	0.95271	0.999689	0.0600401	0.428661	0.821716	-0.198923	0.00959578	0.0441135	0.0492255	0.514745	0.931672	-0.0329875	0.659969	0.963356	0.0544434	0.472214	0.904291	0	AT1G11430	MORF9	T23J18.10|T23J18_10|multiple organellar RNA editing factor 9	plastid developmental protein DAG
AT1G11440	1.86022	7.34091e-17	2.47854e-15	0.740008	0.00105444	0.0439865	0.039393	0.869828	0.977352	1.70413	1.60276e-13	4.80514e-12	0.791063	0.000641573	0.038533	0.757007	0.000799294	0.0283999	0.919867	7.3954e-05	0.00606626	0	AT1G11440	AT1G11440	T23J18.11|T23J18_11	hypothetical protein
AT1G11450	-0.461549	0.0843644	0.265379	-0.127573	0.630674	0.982028	-0.204117	0.45045	0.831521	-0.671747	0.0169589	0.0690033	0.278779	0.300578	0.853176	-0.0222681	0.933032	0.995585	0.405768	0.132262	0.657681	0	AT1G11450	UMAMIT27	T23J18.12|T23J18_12|Usually multiple acids move in and out Transporters 27	nodulin MtN21 /EamA-like transporter family protein
AT1G11460	1.63789	0.221217	0.490414	0.981332	0.466193	0.965347	1.45167	0.286635	0.732052	-2.35645	0.121112	0.293139	-2.84224	0.0558542	0.536406	0.469061	0.730035	1	-0.449694	0.73145	0.97018	0	AT1G11460	UMAMIT26	T23J18.13|T23J18_13|Usually multiple acids move in and out Transporters 26	nodulin MtN21 /EamA-like transporter family protein
AT1G11470	-3.07872	0.604746	1	-3.25739	0.583949	1	-2.20546	0.710804	1	0	1	1	0	1	1	-3.29148	0.580019	1	0	1	1	0	AT1G11470	AT1G11470	T23J18.14|T23J18_14	Pentatricopeptide repeat (PPR) superfamily protein
AT1G11475	0.146923	0.304924	0.590397	-0.0475361	0.739815	0.987301	-0.274011	0.060709	0.412449	-0.215752	0.149321	0.337633	-0.265079	0.0712593	0.582448	0.0757396	0.596224	0.953388	-0.0158846	0.91383	0.993628	0	AT1G11475	NRPB10	NRPD10|NRPE10|T23J18.30	RNA polymerases N / 8 kDa subunit
AT1G11480	0.0235601	0.896146	0.965809	-0.0294241	0.870169	0.996911	-0.0763087	0.678255	0.924687	0.0453428	0.808186	0.906188	0.0110434	0.951992	0.995367	-0.16909	0.348414	0.8779	0.0702627	0.702438	0.966204	0	AT1G11480	AT1G11480	T23J18.15|T23J18_15	eukaryotic translation initiation factor-like protein
AT1G11490	-0.349766	0.869835	0.957556	-1.62073	0.455857	1	-4.10559	0.087717	1	3.53431	0.149076	0.337257	0	1	1	-1.02401	0.633411	1	1.69353	0.50731	0.91624	0	AT1G11490	AT1G11490	T23J18.16|T23J18_16	zinc finger (C2H2 type) family protein
AT1G11500	-0.097293	0.959308	0.988526	0.12048	0.949377	1	-4.17767	0.0589705	1	0	1	1	3.67765	0.0977696	1	0.287208	0.879513	1	3.04157	0.177906	0.721658	0	AT1G11500	AT1G11500	T23J18.31|T23J18_31	transmembrane protein, putative (DUF1218)
AT1G11510	0	1	1	1.53109	0.797164	1	0	1	1	0	1	1	0	1	1	0	1	1	0	1	1	0	AT1G11510	AT1G11510	T23J18.17|T23J18_17	DNA-binding storekeeper protein-related transcriptional regulator
AT1G11520	0	1	1	0	1	1	0	1	1	1.35096	0.821674	1	0	1	1	0	1	1	0	1	1	0	AT1G11520	AT1G11520	T23J18.18|T23J18_18	pliceosome associated protein-like protein
AT1G11530	-0.0343624	0.857147	0.951714	-0.0826701	0.663896	0.985308	-0.320347	0.103953	0.513073	0.349545	0.0808908	0.222536	0.0850943	0.666068	0.960751	0.00922723	0.961247	0.997519	0.493238	0.0119075	0.243589	0	AT1G11530	CXXS1	ATCXXS1|C-terminal cysteine residue is changed to a serine 1	C-terminal cysteine residue is changed to a serine 1
AT1G11540	-0.516769	0.199939	0.462565	-0.153734	0.698789	0.987301	0.206267	0.610233	0.899871	-0.708266	0.0940674	0.246765	-0.0540406	0.892735	0.992479	-0.0169104	0.965946	0.997519	-0.213791	0.597179	0.942479	0	AT1G11540	AT1G11540	T23J18.20|T23J18_20	Sulfite exporter TauE/SafE family protein
AT1G11545	-1.81149	1.71712e-44	1.53794e-42	-0.387172	0.00175183	0.0655711	-0.110339	0.380179	0.794196	-1.70112	2.71339e-34	2.23396e-32	-0.440985	0.000500448	0.0318816	-0.556891	7.12804e-06	0.000535316	-0.246897	0.0513132	0.477876	0	AT1G11545	XTH8	T23J18.21|T23J18_21|xyloglucan endotransglucosylase/hydrolase 8	xyloglucan endotransglucosylase/hydrolase 8
AT1G11560	0	1	1	0.221486	0.970584	1	0	1	1	0	1	1	0	1	1	0.165866	0.977962	1	0	1	1	0	AT1G11560	AT1G11560	T23J18.22|T23J18_22	Oligosaccharyltransferase complex/magnesium transporter family protein
AT1G11570	-0.233829	0.755318	0.904631	-0.619136	0.410606	0.952536	-0.644674	0.406185	0.808458	1.28641	0.0969695	0.251909	-0.606452	0.448573	0.913043	0.0921775	0.901384	1	0.377144	0.628963	0.951846	0	AT1G11570	NTL	NTF2-like|T23J18.32|T23J18_32	NTF2-like protein
AT1G11572	2.03304	0.639255	1	1.4081	0.746074	1	-0.734136	0.869201	1	0	1	1	0	1	1	1.93797	0.6547	1	0	1	1	0	AT1G11572	AT1G11572	-	Plant thionin family protein
AT1G11580	1.81255	8.02415e-74	1.30125e-71	0.530222	1.16474e-07	1.48877e-05	0.060795	0.54844	0.875686	1.96668	1.23967e-85	3.40211e-83	0.673876	2.03907e-11	6.55791e-09	0.475469	2.02521e-06	0.000172477	0.588469	5.13264e-09	1.1068e-06	0	AT1G11580	PMEPCRA	ATPMEPCRA|T23J18.24|T23J18_24|methylesterase PCR A	methylesterase PCR A
AT1G11590	0	1	1	0	1	1	0	1	1	0	1	1	0	1	1	0	1	1	0	1	1	0	AT1G11590	AT1G11590	T23J18.25|T23J18_25	Plant invertase/pectin methylesterase inhibitor superfamily
AT1G11593	-1.4787	0.805405	1	-1.65737	0.782452	1	-0.605435	0.919655	1	0	1	1	0	1	1	-0.687393	0.90877	1	0	1	1	0	AT1G11593	AT1G11593	-	Plant invertase/pectin methylesterase inhibitor superfamily protein
AT1G11600	-0.677599	0.0320205	0.132502	-0.87735	0.00546582	0.152645	-0.299018	0.35002	0.775174	-0.401385	0.227955	0.445415	-0.147497	0.646608	0.95674	-0.130689	0.674768	0.967107	-0.0751145	0.815918	0.982417	0	AT1G11600	CYP77B1	''cytochrome P450|F25C20.25|F25C20_25|cytochrome P450|family 77|polypeptide 1|polypeptide 1''|subfamily B	cytochrome P450, family 77, subfamily B, polypeptide 1
AT1G11608	1.63951	0.760922	1	-2.18777	0.690058	1	-1.13584	0.835983	1	0	1	1	0	1	1	-0.318721	0.953405	1	1.16887	0.831198	1	0	AT1G11608	AT1G11608	-	F-box associated ubiquitination effector family protein
AT1G11610	0	1	1	0	1	1	3.55215	0.548805	1	-3.02436	0.609724	1	-3.72439	0.529561	1	0	1	1	-3.57408	0.54634	1	0	AT1G11610	CYP71A18	''cytochrome P450|F25C20.24|F25C20_24|cytochrome P450|family 71|polypeptide 18|polypeptide 18''|subfamily A	cytochrome P450, family 71, subfamily A, polypeptide 18
AT1G11620	0	1	1	2.86549	0.628159	1	0	1	1	0	1	1	0	1	1	0	1	1	0	1	1	0	AT1G11620	AT1G11620	F25C20.23|F25C20_23	F-box and associated interaction domains-containing protein
AT1G11630	0.249712	0.284748	0.568011	0.256928	0.268089	0.896986	-0.0408318	0.867431	0.976957	0.637452	0.00904137	0.0421013	0.199769	0.407376	0.900271	0.275078	0.235315	0.795721	0.0760485	0.755316	0.975489	0	AT1G11630	AT1G11630	F25C20.22|F25C20_22	Tetratricopeptide repeat (TPR)-like superfamily protein
AT1G11650	-0.0715907	0.401627	0.679408	0.0173381	0.838616	0.995494	-0.0457309	0.595581	0.895146	0.294952	0.000653741	0.00469346	0.0695635	0.41825	0.901224	0.0756559	0.37392	0.89551	0.093309	0.278497	0.811439	0	AT1G11650	RBP45B	ATRBP45B|F25C20.21|F25C20_21	RNA-binding (RRM/RBD/RNP motifs) family protein
AT1G11655	-0.187078	0.700806	0.874414	0.439958	0.355667	0.930457	-0.468576	0.36149	0.781328	-0.0865555	0.873625	0.941537	0.743656	0.141237	0.726468	-0.0189873	0.968517	1	0.637418	0.211414	0.757123	0	AT1G11655	AT1G11655	-	hypothetical protein
AT1G11660	0.0238356	0.874004	0.958646	-0.0491067	0.743111	0.987301	-0.0644527	0.676144	0.923999	-0.0880438	0.578166	0.767328	0.157361	0.303974	0.855767	0.0306812	0.837471	0.991414	0.16833	0.273686	0.808769	0	AT1G11660	AT1G11660	F25C20.19|F25C20_19	heat shock protein 70 (Hsp 70) family protein
AT1G11670	0.28274	0.0640878	0.218798	0.308452	0.0425498	0.505102	0.35126	0.0236489	0.269002	0.139005	0.371623	0.598477	0.0645577	0.673053	0.962082	0.111977	0.462777	0.92065	0.0324965	0.832553	0.984635	0	AT1G11670	AT1G11670	F25C20.18|F25C20_18	MATE efflux family protein
AT1G11680	-0.336156	0.00277891	0.0185528	-0.0940393	0.399812	0.949083	0.108292	0.338401	0.769658	-0.289785	0.0117272	0.0517381	-0.0300838	0.789372	0.981605	-0.067491	0.545484	0.942105	-0.151616	0.180376	0.724254	0	AT1G11680	CYP51G1	CYP51|CYP51A2|CYTOCHROME P450 51|CYTOCHROME P450 51A2|CYTOCHROME P450 51G1|EMB1738|F25C20.17|F25C20_17|embryo defective 1738	CYTOCHROME P450 51G1
AT1G11684	0	1	1	0	1	1	0	1	1	0	1	1	0	1	1	0	1	1	0	1	1	0	AT1G11684	AT1G11684	-	hypothetical protein
AT1G11690	-4.4958	0.446137	1	-2.35451	0.685624	1	-4.58432	0.437235	1	0	1	1	0	1	1	-4.66628	0.428805	1	0	1	1	0	AT1G11690	AT1G11690	F25C20.16|F25C20_16	BRANCHLESS TRICHOME-like protein
AT1G11700	-1.4449	7.80976e-10	1.55657e-08	-0.153914	0.493108	0.968912	0.0898836	0.694682	0.931071	-1.39203	2.62201e-08	4.68503e-07	-0.0997547	0.661584	0.960188	-0.213568	0.341972	0.874067	-0.676822	0.00369887	0.120138	0	AT1G11700	AT1G11700	F25C20.15|F25C20_15	senescence regulator (Protein of unknown function, DUF584)
AT1G11710	-0.501884	0.251072	0.528723	-0.637847	0.143644	0.789489	-0.393056	0.381462	0.795436	-1.68757	0.00148663	0.00939836	-0.0691647	0.878575	0.991106	-0.672584	0.123243	0.648065	-0.148017	0.746014	0.972682	0	AT1G11710	AT1G11710	F25C20.14|F25C20_14	Pentatricopeptide repeat (PPR) superfamily protein
AT1G11720	1.62933	1.46208e-14	4.26394e-13	0.562372	0.00844085	0.201207	0.0213839	0.922947	0.985996	1.16326	9.37941e-08	1.54681e-06	0.375475	0.084917	0.622461	0.605041	0.0045715	0.101793	0.573281	0.00852041	0.201153	0	AT1G11720	SS3	ATSS3|F25C20.13|F25C20_13|STARCH SYNTHASE III|starch synthase 3	starch synthase 3
AT1G11730	-0.742155	0.541582	0.782788	0.39024	0.73705	0.987301	0.847727	0.472829	0.838957	-1.59512	0.214589	0.427939	-0.45462	0.693686	0.966692	0.591387	0.609308	1	0.30469	0.788662	0.979831	0	AT1G11730	AT1G11730	F25C20.12|F25C20_12	Galactosyltransferase family protein
AT1G11740	-2.29326	8.26557e-14	2.29188e-12	-0.680238	0.0160645	0.304203	-0.706691	0.01621	0.226033	-2.45186	4.85731e-10	1.05026e-08	-0.239613	0.426005	0.903632	-0.566315	0.0443544	0.420438	0.0612729	0.837963	0.984787	0	AT1G11740	AT1G11740	F25C20.11|F25C20_11	ankyrin repeat family protein
AT1G11750	0.0279866	0.761558	0.906902	0.00928692	0.919575	0.999689	0.0302905	0.746221	0.946962	-0.0987803	0.29853	0.524801	-0.141572	0.129711	0.708419	-0.115352	0.210391	0.774725	-0.0364789	0.696692	0.964505	0	AT1G11750	CLPP6	ATP-DEPENDENT CLP PROTEASE PROTEOLYTIC SUBUNIT|CLP protease proteolytic subunit 6|F25C20.10|F25C20_10|NCLPP1|NCLPP6|NUCLEAR-ENCODED CLPP 1	CLP protease proteolytic subunit 6
AT1G11755	0.386322	0.0379468	0.149869	0.331249	0.0739874	0.632028	-0.0761546	0.696705	0.931071	0.178398	0.371381	0.598133	-0.113886	0.559864	0.94208	0.457468	0.0133268	0.207202	0.172059	0.376343	0.86496	0	AT1G11755	LEW1	LEAF WILTING 1	Undecaprenyl pyrophosphate synthetase family protein
AT1G11760	0.231542	0.450138	0.717383	0.0946188	0.7572	0.990015	0.058276	0.853229	0.974679	0.220711	0.487676	0.698835	-0.14424	0.645892	0.95674	-0.0460544	0.880662	0.992245	-0.0347965	0.911938	0.993608	0	AT1G11760	MED32	F25C20.9|F25C20_9	mediator of RNA polymerase II transcription subunit-like protein
AT1G11765	0	1	1	0	1	1	0	1	1	0	1	1	0	1	1	0	1	1	0	1	1	0	AT1G11765	AT1G11765	-	Plant self-incompatibility protein S1 family
AT1G11770	0	1	1	0	1	1	0	1	1	0	1	1	0	1	1	0	1	1	0	1	1	0	AT1G11770	AT1G11770	F25C20.7|F25C20_7	FAD-binding Berberine family protein
AT1G11780	-0.144409	0.466359	0.728731	-0.207769	0.292982	0.911115	-0.0584289	0.772759	0.954551	-0.460363	0.0289068	0.103999	0.228921	0.253637	0.827244	0.131276	0.503816	0.932766	0.0312681	0.87723	0.989483	0	AT1G11780	AT1G11780	F25C20.6|F25C20_6	oxidoreductase, 2OG-Fe(II) oxygenase family protein
AT1G11785	4.97639	0.00649821	0.0380045	4.9774	0.00638251	1	4.85437	0.00869807	1	-1.45932	0.362505	0.589918	-1.0098	0.502923	1	3.54351	0.0564681	1	-2.03582	0.204227	0.749857	0	AT1G11785	AT1G11785	-	transmembrane protein
AT1G11790	-0.201972	0.15032	0.387672	-0.268328	0.0548762	0.56049	0.00255985	0.985803	0.99766	-0.316276	0.0349727	0.120165	0.089496	0.529748	0.936576	-0.213156	0.126458	0.655599	0.016052	0.911034	0.993398	0	AT1G11790	ADT1	Arabidopsis thaliana arogenate dehydratase 1|AtADT1|F25C20.4|F25C20_4|arogenate dehydratase 1	arogenate dehydratase 1
AT1G11800	0.184771	0.501541	0.755843	0.09391	0.731789	0.987301	0.208483	0.460782	0.83481	0.287753	0.309942	0.536509	0.0592635	0.831204	0.986189	0.44407	0.102344	0.603077	0.000306196	0.999128	1	0	AT1G11800	AT1G11800	F25C20.3|F25C20_3	endonuclease/exonuclease/phosphatase family protein
AT1G11810	-4.79557	0.416926	1	-2.11103	0.717491	1	-3.92231	0.506726	1	0	1	1	0	1	1	-5.00834	0.39656	1	3.72067	0.528998	1	0	AT1G11810	AT1G11810	F25C20.2|F25C20_2	F-box associated ubiquitination effector family protein
AT1G11820	-0.0607245	0.667104	0.857103	-0.111675	0.427416	0.953857	-0.0179053	0.901012	0.982444	-0.434197	0.00359571	0.0197612	0.0332856	0.816205	0.984824	-0.0952421	0.498267	0.930439	0.00535518	0.970324	0.99963	0	AT1G11820	AT1G11820	-	O-Glycosyl hydrolases family 17 protein
AT1G11840	1.24824	3.37563e-42	2.80072e-40	0.189947	0.0389685	0.484679	0.203759	0.0280651	0.290419	0.972829	5.67954e-26	3.43436e-24	0.130956	0.156111	0.744895	0.00862204	0.925408	0.994966	0.00944275	0.918754	0.994447	0	AT1G11840	GLX1	ATGLX1|F12F1.32|F12F1_32|GLYOXALASE I|glyoxalase I homolog	glyoxalase/bleomycin resistance protein/dioxygenase superfamily protein
AT1G11850	-0.0971303	0.32808	0.61174	-0.210608	0.0336421	0.452647	0.227986	0.0228778	0.263995	0.173596	0.0842617	0.228578	-0.0956303	0.336973	0.875431	-0.292124	0.003241	0.0813797	0.113566	0.254086	0.79297	0	AT1G11850	AT1G11850	F12F1.31|F12F1_31	transmembrane protein
AT1G11860	-0.416797	1.53589e-06	2.09676e-05	0.0220542	0.798809	0.993605	0.174847	0.0439743	0.358914	-0.0815257	0.348831	0.576252	-0.0473845	0.584646	0.945917	-0.247847	0.00420356	0.0965607	0.0624022	0.471765	0.904291	0	AT1G11860	AT1G11860	F12F1.30|F12F1_30	Glycine cleavage T-protein family
AT1G11870	0.138943	0.334254	0.617559	-0.120831	0.401439	0.949875	-0.11091	0.458071	0.83481	0.33938	0.0250271	0.0932189	0.101375	0.494826	0.926115	-0.175931	0.222266	0.783585	0.00721512	0.961622	0.99963	0	AT1G11870	SRS	ATSRS|F12F1.29|F12F1_29|OVA7|SERYL-TRNA SYNTHETASE|Seryl-tRNA synthetase|ovule abortion 7	Seryl-tRNA synthetase
AT1G11880	-0.539351	0.233188	0.505993	-1.09458	0.0163769	0.307781	-0.680735	0.144038	0.578378	-0.10097	0.835593	0.921489	-0.110327	0.81553	0.984824	-0.360891	0.421227	0.912418	0.315239	0.502189	0.914192	0	AT1G11880	AT1G11880	F12F1.28|F12F1_28	transferases, transferring hexosyl groups
AT1G11890	0.0157176	0.902382	0.968871	0.123798	0.331339	0.926698	0.159655	0.219932	0.667993	-0.0682415	0.605118	0.787029	-0.0360247	0.780331	0.979791	0.138498	0.276927	0.832299	0.0412817	0.749876	0.97381	0	AT1G11890	SEC22	ATSEC22|F12F1.27|F12F1_27|SECRETION 22	Synaptobrevin family protein
AT1G11900	0.329664	0.351039	0.633551	0.241529	0.492874	0.968912	0.315343	0.387223	0.799491	0.305773	0.400404	0.624399	-0.538896	0.140052	0.724509	0.242875	0.49025	0.929312	-0.100037	0.78168	0.978201	0	AT1G11900	AT1G11900	F12F1.26|F12F1_26	Tetratricopeptide repeat (TPR)-like superfamily protein
AT1G11905	-0.030721	0.911502	0.971598	0.0524058	0.848884	0.995907	0.460236	0.0980908	0.500922	-0.242695	0.387532	0.612305	-0.388732	0.1598	0.748442	0.113422	0.679732	0.968066	-0.176343	0.523511	0.922973	0	AT1G11905	AT1G11905	-	B-cell receptor-associated protein 31-like protein
AT1G11910	-0.0281357	0.759816	0.906228	-0.0343816	0.708289	0.987301	-0.0150648	0.870914	0.977391	0.276754	0.00292821	0.0167061	-0.0378956	0.682289	0.96377	-0.0188013	0.837853	0.991414	-0.0978181	0.291861	0.819994	0	AT1G11910	APA1	ATAPA1|F12F1.24|F12F1_24|aspartic proteinase A1	aspartic proteinase A1
AT1G11915	-0.0243142	0.977196	0.994241	0.504148	0.54565	0.970619	-0.258234	0.772504	0.954551	1.01723	0.251089	0.471488	0.893772	0.303761	0.855629	-0.7415	0.39187	1	0.509253	0.564581	0.93515	0	AT1G11915	AT1G11915	-	wall-associated receptor kinase galacturonan-binding protein
AT1G11920	2.27219	0.247259	0.523628	3.01526	0.120114	1	2.63243	0.184207	1	0.106138	0.951683	0.983042	1.56193	0.353713	1	2.45522	0.208305	1	-0.805426	0.649567	0.955723	0	AT1G11920	AT1G11920	F12F1.22|F12F1_22	Pectin lyase-like superfamily protein
AT1G11925	-0.326025	0.923061	1	-2.43158	0.487086	1	-1.37963	0.693358	1	3.32054	0.334982	1	-1.44568	0.68848	1	-2.4317	0.486352	1	-1.29537	0.719429	1	0	AT1G11925	AT1G11925	-	Stigma-specific Stig1 family protein
AT1G11930	0.568444	3.21755e-07	4.86749e-06	0.111963	0.316275	0.919866	-0.215006	0.0662572	0.427839	0.717315	9.68575e-10	2.03467e-08	0.218641	0.0600672	0.548918	0.11912	0.286083	0.837993	0.499097	1.67387e-05	0.00170792	0	AT1G11930	AT1G11930	F12F1.20|F12F1_20	Putative pyridoxal phosphate-dependent enzyme, YBL036C type
AT1G11940	0.533608	0.0992856	0.297038	0.111097	0.732414	0.987301	-0.186531	0.58298	0.890811	0.342431	0.321084	0.547922	0.388929	0.246446	0.822864	0.0434199	0.893806	0.99321	0.471778	0.160956	0.700813	0	AT1G11940	AT1G11940	F12F1.19|F12F1_19	Core-2/I-branching beta-1,6-N-acetylglucosaminyltransferase family protein
AT1G11950	-0.939757	0.0223706	0.101133	-0.0685056	0.864549	0.996911	-0.7382	0.0798204	0.462814	0.538545	0.211162	0.42366	-0.153352	0.721138	0.971194	-0.133273	0.740177	0.97731	0.760414	0.070939	0.538498	0	AT1G11950	AT1G11950	F12F1.18|F12F1_18	Transcription factor jumonji (jmjC) domain-containing protein
AT1G11960	-0.463189	0.200178	0.462895	-0.349323	0.330879	0.926283	-0.52897	0.153603	0.592346	-0.385733	0.322027	0.549032	0.434587	0.240026	0.820373	-0.572384	0.112409	0.62455	-0.226086	0.549744	0.93027	0	AT1G11960	AT1G11960	F12F1.17|F12F1_17	ERD (early-responsive to dehydration stress) family protein
AT1G11970	0	1	1	0	1	1	0	1	1	0	1	1	0	1	1	0	1	1	0	1	1	0	AT1G11970	AT1G11970	F12F1.16|F12F1_16	Ubiquitin-like superfamily protein
AT1G11980	0	1	1	0	1	1	0	1	1	0	1	1	1.11265	0.852608	1	2.30118	0.697921	1	0	1	1	0	AT1G11980	RUB3	F12F1.15|F12F1_15|ubiquitin-related protein 3	ubiquitin-related protein 3
AT1G11990	0	1	1	0	1	1	0	1	1	1.97193	0.741589	1	1.77981	0.765115	1	0	1	1	0	1	1	0	AT1G11990	AT1G11990	F12F1.14|F12F1_14	O-fucosyltransferase family protein
AT1G12000	-0.202381	0.0265317	0.114874	-0.0542143	0.550764	0.972785	0.155004	0.0913571	0.48693	-0.354251	0.000142639	0.00123837	0.0324921	0.722087	0.971452	0.0641626	0.479628	0.92484	-0.107928	0.239396	0.781165	0	AT1G12000	AT1G12000	F12F1.13|F12F1_13	Phosphofructokinase family protein
AT1G12010	-0.864108	0.00231128	0.015822	0.0979781	0.722493	0.987301	-0.15734	0.58078	0.889658	-0.981622	0.00140777	0.00897244	0.105869	0.709144	0.969933	0.0561822	0.8387	0.991414	-0.461844	0.111762	0.625061	0	AT1G12010	AT1G12010	F12F1.12|F12F1_12	2-oxoglutarate (2OG) and Fe(II)-dependent oxygenase superfamily protein
AT1G12020	0.772614	3.82224e-06	4.94373e-05	-0.0571823	0.735027	0.987301	0.0951474	0.583264	0.890811	0.649917	0.000164561	0.00140287	0.145936	0.394102	0.89693	-0.0606645	0.719472	0.974754	0.0198511	0.908499	0.992669	0	AT1G12020	AT1G12020	F12F1.11|F12F1_11	hypothetical protein
AT1G12030	3.50929	0.00686384	0.0396672	0.16876	0.902343	0.999689	-2.80299	0.108203	0.520811	6.01793	0.000235353	0.00193248	2.08123	0.247677	0.823287	0.216298	0.874677	1	0.640929	0.747101	0.972682	0	AT1G12030	AT1G12030	F12F1.10|F12F1_10	phosphoenolpyruvate carboxylase, putative (DUF506)
AT1G12040	-0.124564	0.519134	0.767958	0.241624	0.207706	0.860258	-0.0766198	0.696126	0.931071	0.374248	0.0578726	0.174433	0.212874	0.275039	0.840579	-0.224206	0.244851	0.805474	0.0282448	0.885601	0.989902	0	AT1G12040	LRX1	F12F1.9|F12F1_9|leucine-rich repeat/extensin 1	leucine-rich repeat/extensin 1
AT1G12050	0.400515	0.00802781	0.0451269	0.264144	0.0799773	0.648143	-0.201338	0.197843	0.645834	0.418183	0.00810159	0.0384188	0.310633	0.0453461	0.50122	0.389145	0.00976258	0.169252	0.439624	0.00467364	0.14066	0	AT1G12050	AT1G12050	AtFAH|F12F1.8|F12F1_8|FAH|SSCD1|fumarylacetoacetate hydrolase|short-day sensitive cell deathshort-day sensitive cell deathshort-day sensitive cell death 111	fumarylacetoacetase
AT1G12060	-1.37943	0.045104	0.170342	-0.139028	0.833968	0.994771	0.217192	0.746743	0.946962	-0.207426	0.761357	0.880428	-0.938612	0.168853	0.75801	-0.184632	0.780821	1	-0.668366	0.32594	0.841472	0	AT1G12060	BAG5	ATBAG5|BCL-2-associated athanogene 5|F12F1.7|F12F1_7	BCL-2-associated athanogene 5
AT1G12064	-3.35514	4.29407e-05	0.000458448	-0.327129	0.624534	0.981873	0.808985	0.225444	0.674135	-4.09878	1.69115e-05	0.000183667	0.471385	0.467368	0.916445	-0.413931	0.536346	1	-2.07426	0.00325105	0.109463	0	AT1G12064	AT1G12064	-	transmembrane protein
AT1G12070	-1.08149	0.294154	0.579057	-0.729375	0.47251	0.966889	0.106849	0.916637	0.984762	-3.36372	0.0129099	0.0557605	-1.5836	0.137507	0.721704	-0.42819	0.671255	1	-0.395323	0.700471	0.965269	0	AT1G12070	AT1G12070	F12F1.5|F12F1_5	Immunoglobulin E-set superfamily protein
AT1G12080	-0.755055	2.04367e-05	0.000234316	-0.00815658	0.962871	0.999689	0.43714	0.0131754	0.202573	-1.30101	9.10644e-13	2.56828e-11	-0.266432	0.129032	0.707333	-0.0787075	0.653439	0.961893	-0.183899	0.295396	0.822014	0	AT1G12080	AT1G12080	F12F1.4|F12F1_4	Vacuolar calcium-binding protein-like protein
AT1G12090	-1.55456	5.51622e-61	7.15638e-59	-0.248663	0.00830356	0.199485	0.0825525	0.381142	0.795134	-1.28271	6.06817e-42	6.15617e-40	-0.26861	0.00437574	0.146396	-0.234862	0.0126664	0.200647	-0.308026	0.00108617	0.051888	0	AT1G12090	ELP	F12F1.3|F12F1_3|extensin-like protein	extensin-like protein
AT1G12100	-0.116927	0.894952	0.965317	-0.448864	0.612896	0.979886	-0.689941	0.454821	0.833901	-4.91216	0.00088681	0.00610191	0.906505	0.322056	0.868952	0.511734	0.558522	1	-0.251006	0.791489	0.980144	0	AT1G12100	AT1G12100	F12F1.2|F12F1_2	Bifunctional inhibitor/lipid-transfer protein/seed storage 2S albumin superfamily protein
AT1G12110	0.114673	0.29674	0.58206	0.188994	0.0846443	0.661318	0.301934	0.00639128	0.140261	0.32812	0.0030202	0.0171214	0.114155	0.298957	0.852758	0.0785983	0.473628	0.923317	-0.0129012	0.906877	0.992264	0	AT1G12110	NRT1.1	ARABIDOPSIS THALIANA NITRATE TRANSPORTER 1|ATNRT1|ATNRT1.1|AtNPF6.3|B-1|CHL1|CHL1-1|CHLORATE/NITRATE TRANSPORTER|CHLORINA 1|F12F1.1|F12F1_1|NITRATE TRANSPORTER 1|NITRATE/CHLORATE TRANSPORTER|NPF6.3|NRT1|NRT1/ PTR family 6.3|nitrate transporter 1.1	nitrate transporter 1.1
AT1G12120	0.287629	0.0290995	0.123543	-0.206824	0.118922	0.748756	-0.128785	0.348427	0.774617	0.198876	0.155716	0.347323	-0.172133	0.211806	0.798505	-0.132772	0.315703	0.855578	-0.100279	0.468837	0.903432	0	AT1G12120	AT1G12120	T28K15.14|T28K15_14	hypothetical protein (DUF863)
AT1G12130	2.45968	0.614925	1	0	1	1	0	1	1	0	1	1	3.32024	0.495083	1	1.13674	0.818158	1	2.74525	0.574293	1	0	AT1G12130	AT1G12130	T28K15.13|T28K15_13	Flavin-binding monooxygenase family protein
AT1G12140	0.514854	0.00042764	0.00367338	0.174317	0.234007	0.879429	-0.0567026	0.710095	0.934988	0.508477	0.000900159	0.00617986	0.180273	0.232375	0.81605	0.16067	0.272635	0.829129	0.0742146	0.626171	0.951846	0	AT1G12140	FMO GS-OX5	T28K15.12|T28K15_12|flavin-monooxygenase glucosinolate S-oxygenase 5	flavin-monooxygenase glucosinolate S-oxygenase 5
AT1G12150	0.0881877	0.922587	0.975164	0.291041	0.746947	0.987936	0.602253	0.509305	0.855734	-0.96545	0.304663	0.531588	0.179597	0.841235	0.986471	-0.586181	0.521556	1	0.408742	0.648338	0.955347	0	AT1G12150	AT1G12150	T28K15.11|T28K15_11	weak chloroplast movement under blue light protein (DUF827)
AT1G12160	0.734843	0.00697591	0.040228	0.526652	0.053049	0.553455	0.506836	0.0719837	0.441454	0.377995	0.173335	0.371557	0.16552	0.543379	0.939473	0.29608	0.279192	0.832735	0.118526	0.665734	0.958429	0	AT1G12160	AT1G12160	T28K15.10|T28K15_10	Flavin-binding monooxygenase family protein
AT1G12170	-1.4787	0.805405	1	-1.65737	0.782452	1	-0.605435	0.919655	1	0	1	1	0	1	1	-1.69146	0.778092	1	0	1	1	0	AT1G12170	AT1G12170	T28K15.9|T28K15_9	F-box family protein
AT1G12180	0	1	1	0	1	1	0	1	1	4.02771	0.495888	1	0	1	1	0	1	1	0	1	1	0	AT1G12180	AT1G12180	T28K15.15|T28K15_15	14.7 kDa heat shock-like protein
AT1G12190	0	1	1	0	1	1	0	1	1	0	1	1	0	1	1	0	1	1	0	1	1	0	AT1G12190	AT1G12190	T28K15.8|T28K15_8	F-box and associated interaction domains-containing protein
AT1G12200	0.490898	0.0174287	0.0835561	-0.118956	0.567064	0.97379	-0.236021	0.272631	0.719038	0.882986	3.90459e-05	0.000389477	-0.0536604	0.803543	0.983317	-0.0353172	0.864803	0.991898	-0.366329	0.0951535	0.592142	0	AT1G12200	FMO	T28K15.7|T28K15_7|flavin monooxygenase	Flavin-binding monooxygenase family protein
AT1G12210	3.97997	0.0229506	0.103275	4.29069	0.0134012	0.272674	3.62822	0.0450109	0.362064	1.2901	0.370986	0.597902	1.35647	0.337023	0.875431	5.32768	0.00192224	1	1.51635	0.283464	0.813913	0	AT1G12210	RFL1	RPS5-like 1|T28K15.6|T28K15_6	RPS5-like 1
AT1G12211	0	1	1	0	1	1	0	1	1	0	1	1	0	1	1	0	1	1	0	1	1	0	AT1G12211	AT1G12211	-	hypothetical protein
AT1G12220	-0.387625	0.469772	0.731714	-0.0756537	0.886785	0.999689	-0.555335	0.313777	0.752921	-0.722775	0.221498	0.437155	0.23944	0.664811	0.960751	0.387974	0.462754	0.92065	0.591849	0.282532	0.813626	0	AT1G12220	RPS5	DISEASE RESISTANCE PROTEIN RPS5|RESISTANT TO P. SYRINGAE 5|T28K15.5|T28K15_5	Disease resistance protein (CC-NBS-LRR class) family
AT1G12230	0.161002	0.0980908	0.294616	0.0728385	0.45293	0.961541	0.226359	0.0227534	0.263402	0.353938	0.000366874	0.00285368	0.0357917	0.715182	0.970956	0.144091	0.136962	0.670482	0.117027	0.234094	0.777106	0	AT1G12230	AT1G12230	T28K15.4|T28K15_4	Aldolase superfamily protein
AT1G12240	2.62697	1.31452e-110	4.01979e-108	0.399146	0.00080624	0.0354253	-0.0188287	0.878123	0.979334	2.41674	5.92367e-91	1.81146e-88	0.637431	1.31465e-07	2.34055e-05	0.196402	0.100021	0.59702	0.667742	3.52096e-08	6.63494e-06	0	AT1G12240	ATBETAFRUCT4	AtFRUCT4|AtVI2|FRUCT4|T28K15.3|T28K15_3|VAC-INV|VACUOLAR INVERTASE|VI2|fructosidase 4|vacuolar invertase 2	Glycosyl hydrolases family 32 protein
AT1G12244	-1.14161	4.96132e-05	0.000524195	-0.187987	0.492963	0.968912	-0.323485	0.250592	0.701698	-0.426337	0.146384	0.333138	0.107914	0.701576	0.968525	-0.101974	0.709559	0.974091	0.610322	0.0292676	0.380478	0	AT1G12244	AT1G12244	-	Polynucleotidyl transferase, ribonuclease H-like superfamily protein
AT1G12250	-0.00845771	0.957358	0.987434	0.0100113	0.949329	0.999689	-0.384952	0.0183693	0.236464	0.288329	0.0831356	0.226701	0.00931724	0.954679	0.99554	-0.125172	0.427706	0.913652	0.113781	0.488643	0.911236	0	AT1G12250	AT1G12250	T28K15.2|T28K15_2	Pentapeptide repeat-containing protein
AT1G12260	-0.234661	0.684052	0.864802	0.223207	0.694989	0.987301	-0.428824	0.471986	0.838581	-0.101367	0.870348	0.93969	1.24869	0.0326085	0.431489	-0.230178	0.68818	1	0.58765	0.322196	0.839744	0	AT1G12260	NAC007	ANAC007|EMB2749|EMBRYO DEFECTIVE 2749|NAC 007|T28K15.1|T28K15_1|VASCULAR RELATED NAC-DOMAIN PROTEIN 4|VND4	NAC 007
AT1G12270	-0.250265	0.0831802	0.262851	-0.195031	0.175522	0.833678	-0.0419939	0.77337	0.954551	-0.235695	0.111968	0.278534	-0.051833	0.721826	0.971326	-0.0821035	0.567997	0.94729	0.00944332	0.948384	0.999027	0	AT1G12270	Hop1	F5O11.2|F5O11_2	stress-inducible protein
AT1G12280	-0.961511	0.200671	0.463309	-0.671098	0.365633	0.932727	0.091749	0.902251	0.982444	-0.0280844	0.970402	0.992282	-1.1103	0.146634	0.735779	-0.48631	0.510415	1	-0.956538	0.211602	0.757123	0	AT1G12280	SUMM2	F5O11.34|F5O11_34|suppressor of mkk1 mkk2 2	LRR and NB-ARC domains-containing disease resistance protein
AT1G12290	1.33334	0.151023	0.388518	1.77941	0.0531232	0.553455	1.48454	0.114979	0.532647	0.217957	0.808237	0.906197	-0.919046	0.312004	0.862952	1.28874	0.163809	1	0.583796	0.506809	0.915986	0	AT1G12290	AT1G12290	F5O11.3|F5O11_3	Disease resistance protein (CC-NBS-LRR class) family
AT1G12300	-0.802322	0.161706	0.406897	-0.310066	0.582266	0.974142	-0.91119	0.125923	0.550576	0.658475	0.280397	0.506043	0.588202	0.324576	0.87101	-1.17824	0.0406889	1	0.368117	0.542191	0.927876	0	AT1G12300	AT1G12300	F5O11.4|F5O11_4	Tetratricopeptide repeat (TPR)-like superfamily protein
AT1G12310	0.122964	0.175222	0.427198	0.017708	0.844941	0.995907	0.14516	0.114947	0.532647	0.00919638	0.921261	0.966692	-0.0332576	0.716295	0.971021	0.01553	0.863788	0.991898	-0.0428353	0.641014	0.953385	0	AT1G12310	AT1G12310	F5O11.35|F5O11_35	Calcium-binding EF-hand family protein
AT1G12320	0.0353444	0.933732	0.97932	0.255504	0.544385	0.970358	-0.43439	0.327782	0.763334	-0.00109301	0.998111	1	0.346122	0.434069	0.908314	0.506033	0.228075	0.788339	0.878238	0.0453275	0.456703	0	AT1G12320	AT1G12320	F5O11.5|F5O11_5	ankyrin repeat/KH domain protein (DUF1442)
AT1G12330	-0.377304	0.175763	0.427981	-0.176472	0.523061	0.970358	0.0923056	0.742764	0.94625	-0.494348	0.0887639	0.237125	0.042457	0.879111	0.991152	-0.198973	0.471527	0.922942	-0.14078	0.61699	0.948243	0	AT1G12330	AT1G12330	F5O11.6|F5O11_6	cyclin-dependent kinase-like protein
AT1G12340	-0.104167	0.959926	0.988549	1.29891	0.515835	1	1.13512	0.579287	1	-3.27869	0.141408	0.325341	-0.435146	0.825872	1	1.47852	0.458478	1	-1.1023	0.589363	0.940712	0	AT1G12340	AT1G12340	F5O11.7|F5O11_7	Cornichon family protein
AT1G12350	0.405105	0.064876	0.220785	-0.0860384	0.69632	0.987301	-0.0730018	0.747721	0.94736	0.00610101	0.979028	0.996161	-0.242774	0.286447	0.847567	0.0749085	0.733162	0.97731	0.104817	0.643758	0.954592	0	AT1G12350	COAB	4-phospho-panto-thenoylcysteine synthetase|ATCOAB|F5O11.36|F5O11_36	4-phospho-panto-thenoylcysteine synthetase
AT1G12360	-0.0834603	0.564083	0.79812	-0.0311099	0.82859	0.994771	0.0393312	0.790865	0.959461	-0.0144812	0.923922	0.968013	-0.135845	0.357991	0.881821	0.136377	0.340614	0.87259	-0.346251	0.0209668	0.325343	0	AT1G12360	KEU	F5O11.8|F5O11_8|SEC11|keule	Sec1/munc18-like (SM) proteins superfamily
AT1G12370	0.110704	0.740591	0.896445	0.490516	0.137277	0.779634	-0.0571786	0.868937	0.977352	0.0831399	0.814609	0.909958	0.630998	0.062435	0.557276	0.459849	0.163688	0.714518	0.229674	0.50464	0.914879	0	AT1G12370	PHR1	F5O11.9|F5O11_9|TYPE II CPD PHOTOLYASE|UV RESISTANCE 2|UVR2|photolyase 1	photolyase 1
AT1G12380	1.33888	5.28243e-05	0.000554564	0.131321	0.696572	0.987301	0.179768	0.605477	0.897672	0.739824	0.0313164	0.110347	-0.182455	0.597391	0.948049	-0.127739	0.706151	0.974091	0.224993	0.511725	0.917938	0	AT1G12380	AT1G12380	F5O11.10|F5O11_10	hypothetical protein
AT1G12390	0.101133	0.590153	0.814705	-0.0994885	0.595983	0.976498	0.0909477	0.635194	0.906951	0.0137291	0.943733	0.978473	-0.242812	0.204659	0.792377	0.151061	0.418729	0.911508	-0.134369	0.483688	0.909665	0	AT1G12390	AT1G12390	F5O11.11|F5O11_11	Cornichon family protein
AT1G12400	0.361798	0.0450231	0.170126	-0.00811132	0.96424	0.999689	0.138313	0.454859	0.833901	0.211238	0.256918	0.479226	-0.101078	0.58251	0.945917	0.196031	0.276776	0.832299	-0.235371	0.204556	0.750152	0	AT1G12400	AT1G12400	F5O11.12|F5O11_12	Nucleotide excision repair, TFIIH, subunit TTDA
AT1G12410	0.00937857	0.905017	0.970083	0.0475404	0.543741	0.970358	-0.0258195	0.746803	0.946962	-0.00490795	0.951804	0.983042	-0.0660119	0.408041	0.900271	-0.0260288	0.739748	0.97731	0.078478	0.325784	0.841423	0	AT1G12410	CLP2	CLP protease proteolytic subunit 2|CLPR2|EMB3146|EMBRYO DEFECTIVE 3146|F5O11.13|F5O11_13|NCLPP2|NUCLEAR-ENCODED CLP PROTEASE P2	CLP protease proteolytic subunit 2
AT1G12411	0	1	1	0	1	1	0	1	1	0	1	1	0	1	1	0	1	1	0	1	1	0	AT1G12411	AT1G12411	-	hypothetical protein
AT1G12420	-0.266604	0.46914	0.731367	-0.432199	0.240073	0.881331	-0.420813	0.263533	0.712813	0.0250088	0.948281	0.981098	0.516505	0.16783	0.757772	-0.20523	0.575649	0.948114	0.146663	0.698261	0.96456	0	AT1G12420	ACR8	ACT domain repeat 8|F5O11.14|F5O11_14	ACT domain repeat 8
AT1G12423	0	1	1	0	1	1	0	1	1	0	1	1	0	1	1	0	1	1	0	1	1	0
AT1G12430	0.178157	0.39783	0.675853	0.0270882	0.897506	0.999689	-0.0787868	0.72019	0.938711	0.0742333	0.742485	0.869693	0.305342	0.158579	0.748061	-0.164011	0.437633	0.915414	0.221526	0.310812	0.83264	0	AT1G12430	ARK3	Arabidopsis thaliana KINESIN Ungrouped clade|AtKINUa|PAK|armadillo repeat kinesin 3|gene A|phosphatidic acid kinase	armadillo repeat kinesin 3
AT1G12440	0.146121	0.205821	0.471007	-0.16915	0.143406	0.789489	-0.228651	0.0526708	0.387182	0.41883	0.000428854	0.00326112	0.129501	0.27157	0.837862	-0.173285	0.133817	0.666542	0.127429	0.281002	0.812433	0	AT1G12440	AT1G12440	F5O11.17|F5O11_17	A20/AN1-like zinc finger family protein
AT1G12450	0.160262	0.659721	0.852778	-0.176565	0.628277	0.981906	-0.337065	0.372606	0.789019	0.0924169	0.812124	0.908272	-0.145157	0.703367	0.968739	-0.174129	0.632895	0.959329	0.42186	0.263217	0.803695	0	AT1G12450	AT1G12450	F5O11.19|F5O11_19	SNARE associated Golgi protein family
AT1G12451	0	1	1	0	1	1	0	1	1	0	1	1	0	1	1	0	1	1	0	1	1	0
AT1G12460	0.250906	0.429971	0.703022	-0.186312	0.559068	0.97379	0.244134	0.449932	0.831224	-0.209977	0.522212	0.72564	-0.407448	0.206885	0.793629	-0.20975	0.510763	0.933809	-0.218975	0.497581	0.912558	0	AT1G12460	AT1G12460	F5O11.21|F5O11_21	Leucine-rich repeat protein kinase family protein
AT1G12470	-0.0138505	0.936656	0.980375	0.0324899	0.851315	0.996257	-0.0928237	0.603883	0.897413	0.00501771	0.978132	0.995787	-0.18709	0.296814	0.851711	0.0210301	0.903423	0.993658	-0.0116367	0.948277	0.999027	0	AT1G12470	AT1G12470	F5O11.22|F5O11_22	zinc ion binding protein
AT1G12480	-0.775145	0.256352	0.535337	-0.928299	0.173283	0.831793	-0.90049	0.201	0.649042	0.386361	0.594017	0.779281	0.559332	0.428275	0.90535	-0.680252	0.315714	1	0.603649	0.394091	0.872561	0	AT1G12480	OZS1	CARBON DIOXIDE INSENSITIVE 3|CDI3|F5O11.23|F5O11_23|OZONE-SENSITIVE 1|RADICAL-INDUCED CELL DEATH 3|RCD3|SLAC1|SLOW ANION CHANNEL-ASSOCIATED 1	C4-dicarboxylate transporter/malic acid transport protein
AT1G12490	2.51044	0.672064	1	0	1	1	0	1	1	0	1	1	0	1	1	2.4278	0.682017	1	0	1	1	0	AT1G12490	AT1G12490	F5O11.24|F5O11_24	F-box associated ubiquitination effector family protein
AT1G12500	-0.728156	2.55435e-06	3.39406e-05	-0.389536	0.0108164	0.236255	0.0272013	0.86083	0.97578	-0.434742	0.00660211	0.0325858	-0.0482756	0.754724	0.975859	-0.433839	0.00455418	0.101544	-0.118159	0.447163	0.895568	0	AT1G12500	AT1G12500	F5O11.25|F5O11_25	Nucleotide-sugar transporter family protein
AT1G12520	0.36425	0.178077	0.431555	0.276861	0.305267	0.915792	0.487827	0.0740019	0.447016	-0.247286	0.368524	0.595457	-0.159847	0.554834	0.941521	0.129545	0.631888	0.959289	-0.582963	0.0330437	0.397914	0	AT1G12520	CCS	ATCCS|COPPER/ZINC SUPEROXIDE DISMUTASE COPPER CHAPERONE|F5O11.26|F5O11_26|copper chaperone for SOD1	copper chaperone for SOD1
AT1G12530	0.205303	0.333697	0.616904	0.137249	0.516976	0.970358	-0.0242813	0.91129	0.983979	-0.285339	0.204223	0.414763	-0.0129373	0.952464	0.995423	0.125729	0.552733	0.942663	0.280648	0.194863	0.739983	0	AT1G12530	AT1G12530	F5O11.27|F5O11_27|MOS9|modifier of snc1 9	hypothetical protein
AT1G12540	5.73798	0.118415	0.333305	-0.699245	0.856079	1	-0.609091	0.874469	1	4.86671	0.188423	0.393203	0	1	1	-1.69513	0.66017	1	0	1	1	0	AT1G12540	AT1G12540	F5O11.28|F5O11_28	basic helix-loop-helix (bHLH) DNA-binding superfamily protein
AT1G12550	0.0914843	0.819515	0.93384	-0.166185	0.678649	0.986035	-0.365714	0.378889	0.793247	0.388898	0.357364	0.585111	-0.140133	0.738173	0.974184	0.0904011	0.820881	0.989983	0.493239	0.233683	0.776626	0	AT1G12550	HPR3	F5O11.29|F5O11_29|hydroxypyruvate reductase 3	D-isomer specific 2-hydroxyacid dehydrogenase family protein
AT1G12560	0.0502476	0.851015	0.948102	0.274521	0.302464	0.915792	0.0102794	0.969782	0.994692	0.505132	0.0629589	0.185557	-0.204623	0.45071	0.913146	-0.175022	0.512806	0.935164	0.192039	0.477582	0.906989	0	AT1G12560	EXPA7	ATEXP7|ATEXPA7|ATHEXP ALPHA 1.26|EXP7|F5O11.30|F5O11_30|expansin A7	expansin A7
AT1G12570	3.71055	0.0134323	0.0682069	4.33658	0.00362985	0.111915	3.16434	0.0393576	0.341852	-3.33612	0.0354538	0.121447	0.117698	0.919354	0.993064	4.36583	0.00340022	1	1.04128	0.362296	0.858937	0	AT1G12570	AT1G12570	F5O11.31|F5O11_31	Glucose-methanol-choline (GMC) oxidoreductase family protein
AT1G12580	-0.291026	0.160993	0.405723	-0.425592	0.0399684	0.488639	-0.202116	0.340255	0.770155	-0.396859	0.0723641	0.205741	-0.120929	0.569461	0.94366	-0.213667	0.300332	0.847881	0.132389	0.53276	0.924327	0	AT1G12580	PEPKR1	F5O11.32|F5O11_32|phosphoenolpyruvate carboxylase-related kinase 1	phosphoenolpyruvate carboxylase-related kinase 1
AT1G12600	-0.655328	0.595751	0.817687	0.367615	0.761624	0.990015	0.218207	0.859665	0.975516	0.21326	0.863228	0.935558	-1.44864	0.254618	0.828426	-1.11083	0.37086	1	-0.454247	0.714184	0.96816	0	AT1G12600	AT1G12600	F5O11.33|F5O11_33	UDP-N-acetylglucosamine (UAA) transporter family
AT1G12610	-3.16128	0.594895	1	-3.33995	0.574245	1	0.815827	0.889389	1	-2.88769	0.626176	1	-3.58768	0.545016	1	-3.37404	0.570344	1	-3.43742	0.562017	1	0	AT1G12610	DDF1	DWARF AND DELAYED FLOWERING 1|T12C24.14|T12C24_14	Integrase-type DNA-binding superfamily protein
AT1G12620	-0.419066	0.255684	0.534542	-0.266811	0.464853	0.964633	-0.227591	0.546495	0.875008	-0.397077	0.317785	0.544291	-0.0947948	0.802435	0.982925	0.00896654	0.980282	0.999389	0.308559	0.412278	0.882876	0	AT1G12620	AT1G12620	T12C24.15|T12C24_15	Pentatricopeptide repeat (PPR) superfamily protein
AT1G12630	-2.0632	0.238687	0.512986	0.330227	0.836365	1	-2.87551	0.142293	1	2.48147	0.217087	0.431232	3.39529	0.079703	1	-2.0317	0.238367	1	2.42171	0.221112	0.765221	0	AT1G12630	AT1G12630	T12C24.16|T12C24_16	Integrase-type DNA-binding superfamily protein
AT1G12640	0.4448	0.00334367	0.0216177	0.23821	0.1159	0.74167	0.522339	0.000764043	0.0391646	0.278786	0.0696153	0.200213	-0.157548	0.299599	0.853078	0.228322	0.131745	0.663548	-0.125936	0.40941	0.881757	0	AT1G12640	LPLAT1	AtLPLAT1|LPCAT1|T12C24.17|T12C24_17|lysophosphatidylcholine acyltransferase 1|lysophospholipid acyltransferase 1	MBOAT (membrane bound O-acyl transferase) family protein
AT1G12650	-0.0691723	0.681171	0.863249	0.0992272	0.553801	0.973367	0.0207774	0.902951	0.982444	-0.378076	0.0298919	0.106591	-0.094705	0.57753	0.945917	-0.00837227	0.960194	0.997519	-0.10825	0.525797	0.922973	0	AT1G12650	AT1G12650	T12C24.18|T12C24_18	rRNA biogenesis RRP36-like protein
AT1G12660	0	1	1	0	1	1	0	1	1	0	1	1	0	1	1	0	1	1	0	1	1	0	AT1G12660	AT1G12660	T12C24.19|T12C24_19	thionin-like protein
AT1G12663	0	1	1	0	1	1	0	1	1	0	1	1	0	1	1	0	1	1	0	1	1	0	AT1G12663	AT1G12663	-	thionin-like protein
AT1G12665	3.03402	0.608182	1	0	1	1	0	1	1	2.2799	0.702543	1	0	1	1	1.53086	0.797169	1	0	1	1	0	AT1G12665	AT1G12665	-	thionin-like protein
AT1G12672	0	1	1	0	1	1	4.25976	0.471136	1	-3.73197	0.527815	1	-2.34272	0.689815	1	2.32862	0.694463	1	-0.544303	0.925469	1	0	AT1G12672	AT1G12672	-	thionin-like protein
AT1G12680	0.0677167	0.809636	0.929558	0.260048	0.350991	0.929343	0.309699	0.278156	0.724992	0.396788	0.162908	0.357496	-0.211391	0.455189	0.914794	0.0345153	0.901847	0.993658	0.185553	0.509945	0.91774	0	AT1G12680	PEPKR2	T12C24.32|T12C24_32|phosphoenolpyruvate carboxylase-related kinase 2	phosphoenolpyruvate carboxylase-related kinase 2
AT1G12700	0.836385	0.174813	0.42676	0.597064	0.332746	0.927394	-0.188012	0.772808	0.954551	0.172275	0.796212	0.899923	0.978347	0.122961	0.698763	0.727137	0.237128	1	1.11649	0.0786751	0.553779	0	AT1G12700	RPF1	RNA processing factor 1|T12C24.31|T12C24_31	RNA processing FACTOR
AT1G12710	0.690303	0.0144233	0.0720356	0.402071	0.154659	0.804564	0.625967	0.0305279	0.3036	-0.113801	0.694728	0.842895	-0.349828	0.217946	0.803824	0.568143	0.0435169	0.416804	0.203931	0.467598	0.902419	0	AT1G12710	PP2-A12	AtPP2-A12|T12C24.23|T12C24_23|phloem protein 2-A12	phloem protein 2-A12
AT1G12730	0.202713	0.650714	0.848278	0.164995	0.711659	0.987301	0.104767	0.818631	0.9668	-0.418223	0.374051	0.600695	0.155074	0.73167	0.973724	0.0908014	0.83894	0.991414	0.232818	0.607492	0.946018	0	AT1G12730	AT1G12730	T12C24.26|T12C24_26	GPI transamidase subunit PIG-U
AT1G12740	-0.776929	0.00689895	0.0398271	-0.156242	0.581775	0.974142	0.227727	0.426861	0.820158	-1.00457	0.000735298	0.00519465	-0.0877426	0.758195	0.976252	-0.0802802	0.776938	0.981521	-0.174655	0.541803	0.927876	0	AT1G12740	CYP87A2	''cytochrome P450|T12C24.27|T12C24_27|cytochrome P450|family 87|polypeptide 2|polypeptide 2''|subfamily A	cytochrome P450, family 87, subfamily A, polypeptide 2
AT1G12750	0.943832	0.000288953	0.00258152	0.180436	0.493092	0.968912	0.199322	0.465204	0.836278	0.323178	0.237097	0.456704	0.243169	0.361855	0.882621	0.126864	0.630175	0.958925	-0.228541	0.402599	0.877661	0	AT1G12750	RBL6	ATRBL6|RHOMBOID-like protein 6|T12C24.28|T12C24_28	RHOMBOID-like protein 6
AT1G12760	0.42163	0.00567368	0.0338586	0.147448	0.33365	0.927394	0.215741	0.166161	0.608046	0.446375	0.00408072	0.0219587	0.0603532	0.695221	0.967345	0.125522	0.410532	0.909416	-0.12401	0.424786	0.887016	0	AT1G12760	AT1G12760	T12C24.29|T12C24_29	Zinc finger, C3HC4 type (RING finger) family protein
AT1G12770	-0.21229	0.0384466	0.151507	-0.183607	0.071641	0.621592	0.0283358	0.786252	0.958732	-0.142439	0.184028	0.387192	0.0582135	0.574293	0.945164	-0.24509	0.0162938	0.235732	0.0812824	0.434912	0.892379	0	AT1G12770	EMB1586	INCREASED SIZE EXCLUSION LIMIT 1|ISE1|embryo defective 1586	P-loop containing nucleoside triphosphate hydrolases superfamily protein
AT1G12775	-0.830375	0.179389	0.433411	-0.290188	0.635707	0.98313	-0.993976	0.115835	0.533665	0.36558	0.571657	0.763421	-0.0462988	0.9424	0.993395	-0.831506	0.177209	0.733611	0.49901	0.433068	0.891749	0	AT1G12775	AT1G12775	-	Pentatricopeptide repeat (PPR) superfamily protein
AT1G12780	0.169448	0.399171	0.677126	-0.405421	0.0442894	0.515848	-0.209874	0.303395	0.745302	0.896795	1.06598e-05	0.000120541	-0.250829	0.220265	0.803824	-0.200747	0.318308	0.856111	-0.108122	0.597515	0.942479	0	AT1G12780	UGE1	A. THALIANA UDP-GLC 4-EPIMERASE 1|ATUGE1|F13K23.3|F13K23_3|UDP-D-glucose/UDP-D-galactose 4-epimerase 1	UDP-D-glucose/UDP-D-galactose 4-epimerase 1
AT1G12790	-0.710798	0.0825565	0.261382	0.228872	0.564517	0.97379	0.260719	0.52242	0.862752	0.206004	0.614465	0.793751	-0.101263	0.801735	0.982876	0.0686868	0.863082	0.991898	-0.193065	0.634845	0.951846	0	AT1G12790	AT1G12790	F13K23.4|F13K23_4	DNA ligase-like protein
AT1G12800	-0.112152	0.329109	0.612863	-0.136661	0.233314	0.879429	-0.170576	0.14304	0.57754	-0.0683573	0.563322	0.757207	0.187781	0.105837	0.669527	-0.154348	0.17827	0.735033	0.12776	0.272888	0.808769	0	AT1G12800	AT1G12800	F13K23.5|F13K23_5	Nucleic acid-binding, OB-fold-like protein
AT1G12805	0.248952	0.656975	0.851748	-0.144284	0.797042	0.993411	0.441367	0.432951	0.823534	-1.04399	0.0678455	0.196416	0.186111	0.739501	0.974184	0.096516	0.863229	0.991898	-0.819059	0.147095	0.682697	0	AT1G12805	AT1G12805	-	nucleotide binding protein
AT1G12810	0.502142	0.00527823	0.0318539	0.0580201	0.747802	0.988215	0.132816	0.469661	0.837834	0.753031	3.7143e-05	0.000372056	-0.054156	0.766853	0.976742	-0.0219841	0.903112	0.993658	-0.0961664	0.600228	0.943672	0	AT1G12810	AT1G12810	F13K23.6|F13K23_6	proline-rich family protein
AT1G12820	0.164535	0.360082	0.641667	0.152697	0.393539	0.947831	0.0339881	0.854335	0.974887	0.228278	0.222624	0.438609	0.118965	0.515992	0.931912	-0.0232824	0.896822	0.99353	0.182121	0.321728	0.839744	0	AT1G12820	AFB3	F13K23.7|F13K23_7|auxin signaling F-box 3	auxin signaling F-box 3
AT1G12830	-0.041215	0.825757	0.936275	-0.153354	0.411829	0.952536	-0.0473773	0.803596	0.962688	-0.187754	0.335036	0.563134	-0.189223	0.320902	0.86775	-0.169174	0.365279	0.889616	0.0269404	0.887558	0.990019	0	AT1G12830	AT1G12830	F13K23.8|F13K23_8	nucleolin
AT1G12840	0.0805186	0.325369	0.609455	-0.0409609	0.616432	0.98043	0.117493	0.155657	0.595395	0.135213	0.104171	0.265053	-0.0171349	0.835261	0.986189	-0.0771353	0.345624	0.876165	-0.0896924	0.278133	0.810975	0	AT1G12840	DET3	ARABIDOPSIS THALIANA VACUOLAR ATP SYNTHASE SUBUNIT C|ATVHA-C|DE-ETIOLATED 3|F13K23.9|F13K23_9|VACUOLAR ATP SYNTHASE SUBUNIT C	vacuolar ATP synthase subunit C (VATC) / V-ATPase C subunit / vacuolar proton pump C subunit (DET3)
AT1G12845	-0.530748	0.0248322	0.109601	-0.0710743	0.76077	0.990015	0.374328	0.112923	0.529253	-0.338994	0.157286	0.349368	0.0544277	0.815479	0.984824	-0.140189	0.548464	0.942546	-0.243821	0.300252	0.825063	0	AT1G12845	AT1G12845	-	transmembrane protein
AT1G12850	-0.53077	0.00201213	0.014173	-0.408162	0.0169848	0.314576	-0.114721	0.507603	0.854669	-0.147905	0.401076	0.624941	-0.0530892	0.758993	0.97654	-0.424181	0.0131114	0.205476	-0.202522	0.244605	0.784004	0	AT1G12850	AT1G12850	F13K23.10|F13K23_10	Phosphoglycerate mutase family protein
AT1G12855	3.65004	0.377747	1	2.27691	0.584969	1	0	1	1	0	1	1	1.9105	0.649169	1	2.53245	0.542615	1	0	1	1	0	AT1G12855	AT1G12855	-	F-box family protein
AT1G12860	-0.254882	0.182349	0.43794	0.164766	0.383516	0.944865	0.338074	0.0784884	0.459635	-0.35568	0.068798	0.198449	0.0202306	0.915173	0.993064	-0.0379423	0.841364	0.991551	0.155318	0.413977	0.883374	0	AT1G12860	SCRM2	F13K23.12|F13K23_12|ICE2|INDUCER OF CBF EXPRESSION 2|SCREAM 2	basic helix-loop-helix (bHLH) DNA-binding superfamily protein
AT1G12870	0	1	1	0	1	1	0	1	1	0	1	1	2.51338	0.671691	1	0.707748	0.905987	1	0	1	1	0	AT1G12870	AT1G12870	F13K23.13|F13K23_13	F-box and associated interaction domains-containing protein
AT1G12880	-0.0616729	0.865578	0.955327	-0.679969	0.0640021	0.597473	-1.22807	0.00166517	0.0643478	0.293356	0.475529	0.687522	0.419773	0.290013	0.849417	-0.0674694	0.8525	0.991824	0.176784	0.660666	0.957423	0	AT1G12880	NUDT12	F13K23.14|F13K23_14|atnudt12|nudix hydrolase homolog 12	nudix hydrolase homolog 12
AT1G12890	-2.39433	0.620996	0.83201	-2.573	0.595186	1	-0.559279	0.908054	1	1.33313	0.78244	0.891689	2.37117	0.618208	1	2.24482	0.633748	1	2.4994	0.59948	1	0	AT1G12890	AT1G12890	F13K23.25	Integrase-type DNA-binding superfamily protein
AT1G12900	-0.105989	0.286515	0.569809	-0.0924409	0.3524	0.929911	0.0342635	0.730819	0.942347	0.151542	0.128506	0.305508	-0.140329	0.158729	0.748062	-0.418613	2.56373e-05	0.00167423	0.0957366	0.336266	0.847446	0	AT1G12900	GAPA-2	F13K23.15|F13K23_15|glyceraldehyde 3-phosphate dehydrogenase A subunit 2	glyceraldehyde 3-phosphate dehydrogenase A subunit 2
AT1G12910	0.406222	0.0156497	0.076841	0.117926	0.483188	0.968912	0.312847	0.0671948	0.430271	0.293106	0.0861112	0.232182	0.0247152	0.883733	0.991877	0.296722	0.076934	0.535835	-0.0905478	0.594304	0.942104	0	AT1G12910	ATAN11	ANTHOCYANIN11|F13K23.16|F13K23_16|LIGHT-REGULATED WD 1|LWD1	Transducin/WD40 repeat-like superfamily protein
AT1G12920	0.0731259	0.429543	0.702851	-0.000357213	0.996916	0.999689	0.0859542	0.358862	0.780647	0.0726874	0.441377	0.659186	0.0755594	0.417402	0.901224	0.00426308	0.963195	0.997519	0.00795427	0.932221	0.996348	0	AT1G12920	ERF1-2	F13K23.17|F13K23_17|eukaryotic release factor 1-2	eukaryotic release factor 1-2
AT1G12930	-0.154223	0.644844	0.84545	0.0267607	0.935778	0.999689	0.082756	0.807463	0.963657	-0.315848	0.364984	0.591793	-0.0538901	0.873207	0.990263	0.175075	0.597187	0.953399	-0.208665	0.540102	0.927636	0	AT1G12930	AT1G12930	F13K23.18|F13K23_18	ARM repeat superfamily protein
AT1G12938	0	1	1	0	1	1	0	1	1	0	1	1	0	1	1	0	1	1	0	1	1	0
AT1G12940	-2.76233	0.643156	1	-1.97922	0.739927	1	-1.88907	0.751373	1	0	1	1	0	1	1	0.100473	0.986377	1	4.2103	0.475789	1	0	AT1G12940	NRT2.5	ATNRT2.5|F13K23.20|F13K23_20|nitrate transporter2.5	nitrate transporter2.5
AT1G12950	-0.0691223	0.827549	0.936836	-0.0201897	0.948999	0.999689	-0.0451389	0.889258	0.981533	0.0645799	0.844764	0.92615	-0.104094	0.747785	0.975859	-0.176907	0.576106	0.948114	0.179103	0.57918	0.938646	0	AT1G12950	RSH2	F13K23.21|F13K23_21|RELA/SPOT homolog 2|RHS3|ROOT HAIR SPECIFIC 3|root hair specific 2	root hair specific 2
AT1G12960	0	1	1	0	1	1	0	1	1	0	1	1	0	1	1	0	1	1	0	1	1	0	AT1G12960	AT1G12960	F13K23.22|F13K23_22	Ribosomal protein L18e/L15 superfamily protein
AT1G12970	-0.136837	0.724218	0.886674	-0.0897293	0.815808	0.994035	0.565376	0.146448	0.580293	-0.660328	0.0990786	0.255774	-0.444527	0.248644	0.823287	0.0237134	0.950772	0.997311	-0.870622	0.0269887	0.366336	0	AT1G12970	PIRL3	F13K23.23|F13K23_23|plant intracellular ras group-related LRR 3	plant intracellular ras group-related LRR 3
AT1G12980	1.60907	0.0924068	0.283286	-0.225856	0.821919	0.994035	1.684	0.0833407	0.469581	0.665025	0.458759	0.673836	-0.0728498	0.935255	0.993142	0.875026	0.364846	1	-1.95874	0.04815	0.466707	0	AT1G12980	ESR1	DORNROSCHEN|DRN|ENHANCER OF SHOOT REGENERATION 1|F3F19.1|F3F19_1	Integrase-type DNA-binding superfamily protein
AT1G12990	-1.26181	3.43299e-08	5.82764e-07	-0.588804	0.00832274	0.199691	-0.167367	0.460528	0.83481	-0.705801	0.0031015	0.0175294	-0.340908	0.135719	0.718815	-0.79548	0.000384758	0.0159323	-0.323959	0.158283	0.69593	0	AT1G12990	AT1G12990	F3F19.2|F3F19_2	beta-1,4-N-acetylglucosaminyltransferase family protein
AT1G13000	0.0571208	0.76264	0.907416	0.183082	0.329236	0.925816	0.10106	0.602403	0.89688	-0.482886	0.017179	0.0696631	0.0399362	0.835132	0.986189	0.19894	0.288755	0.840628	-0.170447	0.380493	0.866166	0	AT1G13000	AT1G13000	F3F19.3|F3F19_3	transmembrane protein, putative (DUF707)
AT1G13020	-0.07009	0.637701	0.8418	-0.0722668	0.625441	0.981873	0.179954	0.235064	0.686666	-0.186213	0.229665	0.44758	-0.0240258	0.872671	0.990216	0.0500409	0.734593	0.97731	-0.0779179	0.605772	0.945161	0	AT1G13020	EIF4B2	F3F19.4|F3F19_4|eukaryotic initiation factor 4B2	eukaryotic initiation factor 4B2
AT1G13030	-0.309812	0.259427	0.538476	-0.285016	0.297286	0.914506	-0.0478717	0.863468	0.976486	-1.07465	0.000292959	0.00234608	0.00412992	0.988124	0.999049	-0.138054	0.612766	0.95617	-0.202535	0.469389	0.903822	0	AT1G13030	AT1G13030	Atcoilin|COILIN|F3F19.5|F3F19_5|coilin	sphere organelles protein-like protein
AT1G13040	-0.650754	0.901527	1	-1.79121	0.733423	1	1.298	0.803531	1	-1.82112	0.727473	1	-0.263916	0.959285	1	1.47254	0.775542	1	-2.37085	0.650056	1	0	AT1G13040	AT1G13040	F3F19.6|F3F19_6	Pentatricopeptide repeat (PPR-like) superfamily protein
AT1G13050	0.119507	0.746558	0.899396	-0.331703	0.373003	0.937563	-0.311841	0.424268	0.818632	-0.107012	0.79438	0.898995	0.686012	0.0731423	0.590469	0.381802	0.295932	0.844607	0.393575	0.311374	0.83308	0	AT1G13050	AT1G13050	F3F19.7|F3F19_7	proline-rich receptor-like kinase
AT1G13060	0.0110534	0.913721	0.972324	-0.0574741	0.572601	0.97379	-0.0925528	0.369957	0.786337	0.0603942	0.562344	0.756513	-0.0977478	0.34359	0.877967	0.0112881	0.911703	0.994335	-0.0645261	0.532753	0.924327	0	AT1G13060	PBE1	20S PROTEASOME BETA SUBUNIT PBE1|20S proteasome beta subunit E1|F3F19.8|F3F19_8	20S proteasome beta subunit E1
AT1G13080	-1.48972	1.03356e-10	2.24841e-09	-0.377977	0.0929462	0.686171	-0.552977	0.0161761	0.22602	-1.35893	5.40863e-08	9.22528e-07	-0.317818	0.171988	0.760063	-0.475204	0.0348394	0.368835	-0.0268011	0.90811	0.992669	0	AT1G13080	CYP71B2	''cytochrome P450|CYTOCHROME P450 MONOOXYGENASE 71B2|F3F19.10|F3F19_10|cytochrome P450|family 71|polypeptide 2|polypeptide 2''|subfamily B	cytochrome P450, family 71, subfamily B, polypeptide 2
AT1G13090	0.0108243	0.962617	0.989605	-0.265042	0.251479	0.889884	-0.168893	0.47609	0.840416	0.595857	0.0122563	0.0535534	-0.0173096	0.941754	0.993395	-0.0241734	0.916329	0.994966	0.0898108	0.705202	0.96712	0	AT1G13090	CYP71B28	''cytochrome P450|F3F19.11|F3F19_11|cytochrome P450|family 71|polypeptide 28|polypeptide 28''|subfamily B	cytochrome P450, family 71, subfamily B, polypeptide 28
AT1G13100	-1.12302	0.0220066	0.0998459	-0.564477	0.239512	0.880567	-0.548455	0.26819	0.715978	-0.405202	0.43956	0.658102	0.248913	0.616109	0.950916	-0.453667	0.343234	0.874601	0.090688	0.856406	0.987866	0	AT1G13100	CYP71B29	''cytochrome P450|F3F19.12|F3F19_12|cytochrome P450|family 71|polypeptide 29|polypeptide 29''|subfamily B	cytochrome P450, family 71, subfamily B, polypeptide 29
AT1G13110	-0.518151	0.000263105	0.00237638	0.412059	0.0030862	0.0997316	-0.407697	0.00496615	0.1204	0.175389	0.237962	0.457623	0.300007	0.0382942	0.466065	0.492722	0.000397149	0.0162418	0.428555	0.00312385	0.106919	0	AT1G13110	CYP71B7	''cytochrome P450|F3F19.13|F3F19_13|cytochrome P450|family 71 subfamily B|polypeptide 7|polypeptide 7''	cytochrome P450, family 71 subfamily B, polypeptide 7
AT1G13120	0.0712394	0.753028	0.903195	-0.00934375	0.966999	0.999689	0.10522	0.647904	0.911973	-0.308435	0.191261	0.39691	-0.532704	0.0215404	0.359728	0.292341	0.193571	0.752868	0.115171	0.615288	0.947374	0	AT1G13120	GLE1	A. thaliana homolog of yeast GLE1|AtGLE1|F3F19.14|F3F19_14|embryo defective 1745	nucleoporin GLE1-like protein
AT1G13130	-1.13753	0.187184	0.444588	0.413039	0.605622	0.977733	0.311744	0.708414	0.934255	-2.17316	0.0376113	0.126928	1.13578	0.151333	0.739604	0.311641	0.697442	1	0.167733	0.837144	0.984787	0	AT1G13130	AT1G13130	F3F19.15|F3F19_15	Cellulase (glycosyl hydrolase family 5) protein
AT1G13140	0	1	1	0	1	1	3.99513	0.49944	1	-3.46733	0.557776	1	-2.34554	0.690397	1	0	1	1	-4.01706	0.497088	1	0	AT1G13140	CYP86C3	''cytochrome P450|F3F19.16|F3F19_16|cytochrome P450|family 86|polypeptide 3|polypeptide 3''|subfamily C	cytochrome P450, family 86, subfamily C, polypeptide 3
AT1G13150	0	1	1	2.5554	0.666148	1	1.27342	0.832097	1	-0.745624	0.901204	1	-1.44564	0.809782	1	0	1	1	-1.29535	0.829249	1	0	AT1G13150	CYP86C4	''cytochrome P450|F3F19.17|F3F19_17|cytochrome P450|family 86|polypeptide 4|polypeptide 4''|subfamily C	cytochrome P450, family 86, subfamily C, polypeptide 4
AT1G13160	-0.134993	0.398481	0.676581	-0.00528369	0.973495	0.999689	0.04373	0.787229	0.958732	-0.562048	0.000783266	0.00549101	0.072973	0.650425	0.957817	0.101792	0.521483	0.937202	0.12084	0.454174	0.897759	0	AT1G13160	AT1G13160	F3F19.18|F3F19_18	ARM repeat superfamily protein
AT1G13170	-0.477531	0.0187587	0.0885945	0.0700503	0.725004	0.987301	0.0462525	0.821959	0.967396	-0.124759	0.554217	0.750337	0.232507	0.251318	0.8256	-0.0285237	0.886291	0.992245	0.271353	0.182338	0.726471	0	AT1G13170	ORP1D	F3F19.19|F3F19_19|OSBP(oxysterol binding protein)-related protein 1D	OSBP(oxysterol binding protein)-related protein 1D
AT1G13180	-0.0132164	0.956789	0.98723	-0.00304332	0.989986	0.999689	-0.406354	0.112965	0.529259	0.450264	0.0854675	0.230886	0.502592	0.0477924	0.510982	0.196533	0.41541	0.910677	0.150132	0.561665	0.934382	0	AT1G13180	DIS1	ACTIN-RELATED PROTEIN 3|ARABIDOPSIS THALIANA ACTIN-RELATED PROTEIN 3|ARP3|ATARP3|DISTORTED TRICHOMES 1|F3F19.20|F3F19_20	Actin-like ATPase superfamily protein
AT1G13190	0.978022	3.97279e-11	8.99912e-10	0.26493	0.0752748	0.635195	-0.0170662	0.911543	0.983999	0.924025	1.31943e-09	2.73945e-08	0.307185	0.0430571	0.488094	-0.0273363	0.855	0.991824	0.317263	0.0373925	0.422549	0	AT1G13190	AT1G13190	F3F19.21|F3F19_21	RNA-binding (RRM/RBD/RNP motifs) family protein
AT1G13195	0.421106	0.16765	0.415678	0.418142	0.169116	0.825916	0.126284	0.687281	0.928385	0.59794	0.0555464	0.169691	0.159885	0.605693	0.949553	0.387151	0.203063	0.764247	0.383349	0.215482	0.759537	0	AT1G13195	AT1G13195	-	RING/U-box superfamily protein
AT1G13200	-1.89406	0.750554	1	-3.03452	0.610523	1	-1.98258	0.739311	1	0	1	1	0	1	1	-3.06861	0.606518	1	0	1	1	0	AT1G13200	AT1G13200	F3F19.23|F3F19_23	F-box and associated interaction domains-containing protein
AT1G13210	1.34212	1.665e-09	3.24009e-08	0.817836	0.000260442	0.0143856	0.103443	0.666698	0.919381	1.27613	3.65173e-08	6.37593e-07	0.381549	0.101287	0.660916	1.17323	1.31639e-07	1.45969e-05	0.674653	0.00362349	0.118241	0	AT1G13210	ACA.l	F3F19.24|F3F19_24|autoinhibited Ca2+/ATPase II	autoinhibited Ca2+/ATPase II
AT1G13220	0.378559	0.197024	0.458573	0.396949	0.175163	0.833594	-0.162313	0.587979	0.891815	0.0428641	0.887871	0.949671	0.0881574	0.768084	0.977197	0.292519	0.318087	0.856057	0.393626	0.187237	0.73051	0	AT1G13220	LINC2	CROWDED NUCLEI 2|CRWN2|F3F19.25|F3F19_25|LITTLE NUCLEI2	nuclear matrix constituent protein-like protein
AT1G13230	0.667814	0.769084	0.910867	3.55096	0.0915939	1	-0.620122	0.795323	1	1.12275	0.637256	0.809018	3.9563	0.063908	1	4.02499	0.055024	1	3.34098	0.122912	0.641777	0	AT1G13230	AT1G13230	F3F19.26|F3F19_26	Leucine-rich repeat (LRR) family protein
AT1G13245	0.412201	0.00787575	0.044459	0.629942	4.5163e-05	0.00326286	-0.72655	7.53078e-06	0.00124102	0.734396	7.95009e-06	9.24889e-05	0.848564	1.43345e-07	2.50346e-05	0.413268	0.00755308	0.143604	0.679499	2.84848e-05	0.00267183	0	AT1G13245	RTFL17	DEVIL 4|DVL4|ROTUNDIFOLIA like 17	ROTUNDIFOLIA like 17
AT1G13250	-0.409867	0.062479	0.214951	-0.125785	0.564086	0.97379	0.41308	0.0605042	0.412133	-0.794054	0.00045135	0.00341038	-0.0612842	0.778429	0.979767	-0.356257	0.103475	0.606464	-0.51852	0.0187054	0.310833	0	AT1G13250	GATL3	T6J4.1|T6J4_1|galacturonosyltransferase-like 3	galacturonosyltransferase-like 3
AT1G13260	0.25526	0.0704856	0.233526	0.232638	0.0980056	0.705754	-0.123778	0.396602	0.803683	0.731167	5.34889e-07	7.7943e-06	0.412072	0.00425981	0.143601	0.207415	0.14021	0.674521	0.0844761	0.563173	0.935014	0	AT1G13260	RAV1	AtRAV1|EDF4|ETHYLENE RESPONSE DNA BINDING FACTOR 4|T6J4.2|T6J4_2|related to ABI3/VP1 1	related to ABI3/VP1 1
AT1G13270	-0.181011	0.0445971	0.168814	-0.0225354	0.800755	0.993605	0.107316	0.242074	0.693506	-0.161262	0.0862979	0.232569	0.130545	0.149453	0.738174	0.124113	0.163163	0.714254	0.130762	0.150837	0.685136	0	AT1G13270	MAP1C	MAP1B|METHIONINE AMINOPEPTIDASE 1B|methionine aminopeptidase 1B	methionine aminopeptidase 1B
AT1G13280	2.22776	2.47053e-114	7.89316e-112	0.448613	7.40816e-06	0.000647889	0.0645542	0.53985	0.87202	2.42781	8.14284e-130	3.96149e-127	0.719484	1.63625e-12	6.39741e-10	0.41602	3.25741e-05	0.00203859	0.606052	3.60821e-09	8.29372e-07	0	AT1G13280	AOC4	T6J4.4|T6J4_4|allene oxide cyclase 4	allene oxide cyclase 4
AT1G13290	0.400157	0.946882	1	0	1	1	0	1	1	0	1	1	0	1	1	0	1	1	0	1	1	0	AT1G13290	DOT5	DEFECTIVELY ORGANIZED TRIBUTARIES 5|T6J4.5|T6J4_5|WIP domain protein 6|WIP6	C2H2-like zinc finger protein
AT1G13300	0.00704756	0.977528	0.994391	0.344036	0.165074	0.820442	0.449511	0.0749498	0.449603	-0.436133	0.0898754	0.239169	-0.389018	0.120701	0.695568	0.321292	0.194864	0.754182	-0.516714	0.0409603	0.439631	0	AT1G13300	HRS1	HYPERSENSITIVITY TO LOW PI-ELICITED PRIMARY ROOT SHORTENING 1|HYPERSENSITIVITY TO LOW PI-ELICITED PRIMARY ROOT SHORTENING 1|T6J4.6|T6J4_6	myb-like transcription factor family protein
AT1G13310	-1.00913	0.83243	1	-4.36429	0.36987	1	-3.31235	0.496139	1	0	1	1	2.60107	0.594059	1	-2.08223	0.664728	1	0	1	1	0	AT1G13310	AT1G13310	T6J4.7|T6J4_7	Endosomal targeting BRO1-like domain-containing protein
AT1G13320	0.0909352	0.416082	0.691295	0.0890667	0.423637	0.953141	0.0569808	0.618949	0.902457	0.160399	0.166495	0.362305	0.0442893	0.696627	0.967816	-0.0434979	0.696601	0.9719	-0.0415347	0.716704	0.968212	0	AT1G13320	PP2AA3	65 KDA REGULATORY SUBUNIT OF PROTEIN PHOSPHATASE 2A|PR65|T6J4.8|T6J4_8|protein phosphatase 2A subunit A3|protein phosphatase 2A subunit A3	protein phosphatase 2A subunit A3
AT1G13330	-0.283762	0.408969	0.686069	-0.206761	0.544577	0.970358	-0.201414	0.567359	0.883394	-0.819713	0.0306464	0.108558	-0.154294	0.662766	0.960188	-0.105612	0.756383	0.97731	-0.442187	0.219269	0.762655	0	AT1G13330	AHP2	Arabidopsis Hop2 homolog|HOMOLOGOUS-PAIRING PROTEIN 2|HOP2|T6J4.9|T6J4_9	Tat-binding protein 1(Tbp-1)-interacting protein (TBPIP)
AT1G13340	0.733321	0.335222	0.61844	-0.81687	0.302137	0.915792	0.413978	0.59846	0.895668	0.891529	0.244774	0.464836	-1.15891	0.151587	0.740147	0.0092987	0.990354	1	-0.732129	0.358331	0.85784	0	AT1G13340	AT1G13340	T6J4.22|T6J4_22	Regulator of Vps4 activity in the MVB pathway protein
AT1G13350	0.0980048	0.694481	0.870341	0.186161	0.45217	0.961171	-0.316991	0.226956	0.676257	-0.0819076	0.765756	0.882934	0.263423	0.312843	0.862952	0.075685	0.760356	0.977576	0.185912	0.480465	0.907781	0	AT1G13350	AT1G13350	T6J4.10|T6J4_10	Protein kinase superfamily protein
AT1G13360	0.932138	1.35969e-09	2.67268e-08	0.21502	0.163907	0.819123	0.0396162	0.801509	0.962197	0.925908	3.30989e-09	6.58472e-08	0.142645	0.362112	0.882621	0.129289	0.402929	0.906563	-0.0180234	0.908883	0.992669	0	AT1G13360	AT1G13360	-	hypothetical protein
AT1G13370	0.389868	0.817558	0.933218	1.13143	0.494372	1	0.278674	0.873701	1	0.445294	0.797943	0.900893	-2.59807	0.19463	1	0.397356	0.812914	1	2.15675	0.190085	0.732232	0	AT1G13370	AT1G13370	T6J4.12|T6J4_12	Histone superfamily protein
AT1G13380	-0.157522	0.200615	0.463304	-0.0766004	0.530899	0.970358	0.100374	0.422691	0.818376	-0.301594	0.019314	0.0763902	-0.171076	0.170128	0.758846	-0.0669688	0.583599	0.949879	-0.0456092	0.715053	0.96816	0	AT1G13380	AT1G13380	T6J4.13|T6J4_13	sodium/hydrogen exchanger (DUF1218)
AT1G13390	1.72052	4.50915e-27	2.52018e-25	0.531695	0.00103189	0.0433177	0.351551	0.0368672	0.331623	1.30988	7.136e-16	2.51653e-14	0.499894	0.00209479	0.0903911	0.671501	3.21924e-05	0.00202237	0.394569	0.0159773	0.288069	0	AT1G13390	AT1G13390	T6J4.14|T6J4_14	translocase subunit seca
AT1G13400	-0.827068	0.358038	0.640067	-1.44188	0.111826	0.733635	-2.34607	0.0176812	0.232736	0.212541	0.843462	0.925453	1.75415	0.0776875	0.603227	-0.565223	0.526695	1	1.75388	0.0786952	0.553779	0	AT1G13400	NUB	JAGGED-LIKE|JGL|NUBBIN|T6J4.23|T6J4_23	C2H2 and C2HC zinc fingers superfamily protein
AT1G13410	-0.10945	0.807798	0.928763	-0.482163	0.285357	0.908498	-0.253571	0.583813	0.890811	0.281268	0.550173	0.746866	-0.0684183	0.882876	0.991877	-0.118119	0.791956	0.98447	0.528361	0.250341	0.7889	0	AT1G13410	AT1G13410	T6J4.15|T6J4_15	Tetratricopeptide repeat (TPR)-like superfamily protein
AT1G13420	1.52722	0.000407496	0.00352154	0.388315	0.369444	0.935027	0.254434	0.558146	0.880193	1.32998	0.00212493	0.012754	0.241268	0.577621	0.945917	-0.190825	0.65967	0.963347	0.268129	0.536247	0.926163	0	AT1G13420	ST4B	ARABIDOPSIS THALIANA SULFOTRANSFERASE 4B|ATST4B|T6J4.16|T6J4_16|sulfotransferase 4B	sulfotransferase 4B
AT1G13430	-1.31355	0.00110396	0.00836806	-0.339665	0.377025	0.940859	1.05544	0.00566244	0.130476	-1.73576	1.97836e-05	0.000211322	-0.773611	0.0395113	0.47065	-0.47877	0.214591	0.778027	-0.988019	0.00938763	0.212512	0	AT1G13430	ST4C	ARABIDOPSIS THALIANA SULFOTRANSFERASE 4C|ATST4C|T6J4.24|T6J4_24|sulfotransferase 4C	sulfotransferase 4C
AT1G13440	-0.557477	1.42185e-10	3.05278e-09	-0.169177	0.0514566	0.546251	0.126961	0.14419	0.578378	-0.316033	0.000283095	0.00227596	-0.186317	0.0320731	0.42922	-0.26975	0.00190114	0.0559905	-0.237206	0.00637069	0.170841	0	AT1G13440	GAPC2	GAPC-2|GLYCERALDEHYDE-3-PHOSPHATE DEHYDROGENASE C-2|T6J4.17|T6J4_17|glyceraldehyde-3-phosphate dehydrogenase C2	glyceraldehyde-3-phosphate dehydrogenase C2
AT1G13450	-0.080852	0.686885	0.866592	-0.0258314	0.896906	0.999689	-0.178993	0.386337	0.799234	-0.113984	0.593641	0.778978	-0.281976	0.176031	0.76589	0.115357	0.561685	0.944738	-0.161594	0.43911	0.893643	0	AT1G13450	GT-1	T6J4.18|T6J4_18	Homeodomain-like superfamily protein
AT1G13460	0.456635	0.0179112	0.085544	0.218045	0.258398	0.891651	0.157932	0.431099	0.822279	0.275421	0.172105	0.369925	-0.149895	0.451129	0.913168	0.315106	0.101496	0.601048	0.095821	0.62918	0.951846	0	AT1G13460	AT1G13460	T6J4.19|T6J4_19	Protein phosphatase 2A regulatory B subunit family protein
AT1G13470	-3.63417	0.0025963	0.0174934	-1.57353	0.151232	0.79896	-0.742694	0.500291	0.850975	-2.96455	0.0304863	0.108152	-0.784135	0.487017	0.924252	-0.927209	0.392733	1	-0.426924	0.703932	0.96704	0	AT1G13470	AT1G13470	T6J4.20|T6J4_20	hypothetical protein (DUF1262)
AT1G13480	-1.33426	0.143197	0.375212	0.270753	0.757619	0.990015	-1.46846	0.124009	0.547842	-1.54367	0.192832	0.399358	0.895805	0.351833	0.879583	0.11315	0.897545	1	1.86671	0.0490063	0.469176	0	AT1G13480	AT1G13480	T6J4.21|T6J4_21	hypothetical protein (DUF1262)
AT1G13485	0	1	1	0	1	1	0	1	1	0	1	1	0	1	1	0	1	1	0	1	1	0	AT1G13485	AT1G13485	-	hypothetical protein
AT1G13490	1.59136	0.789626	1	0	1	1	0	1	1	0	1	1	0	1	1	0	1	1	0	1	1	0	AT1G13490	AT1G13490	F13B4.1|F13B4_1	hypothetical protein (DUF1262)
AT1G13500	-2.78309	0.222761	0.492601	-2.06877	0.355661	1	-5.19902	0.0366791	1	1.67135	0.534935	0.735205	0	1	1	-4.21719	0.0778686	1	3.76339	0.134931	0.664422	0	AT1G13500	AT1G13500	F13B4.2|F13B4_2	hypothetical protein (DUF1262)
AT1G13510	-0.256018	0.673658	0.860657	0.176419	0.767808	0.990626	0.347381	0.570896	0.885063	-1.04536	0.111417	0.277357	-1.49569	0.0201639	0.346766	0.116186	0.845969	1	0.376968	0.529249	0.92382	0	AT1G13510	AT1G13510	F13B4.15|F13B4_15	hypothetical protein (DUF1262)
AT1G13520	-5.23744	0.00157794	0.0114322	-0.700883	0.558445	0.97379	-1.7512	0.176655	0.622747	-1.80335	0.272005	0.496903	0.74939	0.569697	0.943893	-0.308514	0.795445	1	0.617152	0.642801	0.95412	0	AT1G13520	AT1G13520	F13B4.3|F13B4_3	hypothetical protein (DUF1262)
AT1G13530	-0.735148	0.392355	0.670732	-0.273277	0.745788	0.987677	-0.00143512	0.998673	1	0.480374	0.578757	0.767764	-2.31052	0.0183548	0.331746	-1.05202	0.222214	1	-0.716414	0.418727	0.883919	0	AT1G13530	AT1G13530	F13B4.17|F13B4_17	hypothetical protein (DUF1262)
AT1G13540	-5.73557	0.00901906	0.0495666	-2.95495	0.135965	1	-1.21592	0.529831	1	-0.660687	0.747666	0.872933	-0.202761	0.918104	1	-3.51414	0.0843896	1	-1.25459	0.541573	0.927876	0	AT1G13540	AT1G13540	F13B4.29|F13B4_29	hypothetical protein (DUF1262)
AT1G13550	-3.86141	0.513322	1	-1.50225	0.796248	1	-3.94993	0.503714	1	0	1	1	0	1	1	-1.5102	0.795188	1	0	1	1	0	AT1G13550	AT1G13550	F13B4.4|F13B4_4	hypothetical protein (DUF1262)
AT1G13560	0.0696228	0.522481	0.770394	-0.0767368	0.48028	0.968912	0.160189	0.147157	0.581834	0.0315882	0.777125	0.88866	-0.0529653	0.629474	0.953705	-0.035266	0.745436	0.97731	-0.257459	0.020056	0.319399	0	AT1G13560	AAPT1	AMINOALCOHOLPHOSPHOTRANSFERASE|ATAAPT1|F13B4.5|F13B4_5|aminoalcoholphosphotransferase 1	aminoalcoholphosphotransferase 1
AT1G13570	-0.0349895	0.870994	0.957609	-0.397347	0.0660883	0.604773	-0.119836	0.589627	0.892616	0.215557	0.340385	0.568798	-0.284233	0.204014	0.792377	-0.013302	0.950471	0.997311	-0.36832	0.10339	0.609355	0	AT1G13570	AT1G13570	F13B4.6|F13B4_6	F-box/RNI-like superfamily protein
AT1G13580	-0.50275	0.0374037	0.148354	-0.0679246	0.775058	0.990965	0.0254908	0.916809	0.984762	-0.51138	0.0447511	0.144312	-0.231247	0.343403	0.877967	-0.234871	0.324581	0.860839	-0.494613	0.0459919	0.458975	0	AT1G13580	LAG13	F13B4.7|F13B4_7|LAG One Homologue 3|LAG1 longevity assurance homolog 3|LOH3	LAG1 longevity assurance-like protein
AT1G13590	0.656749	0.20941	0.475285	0.861972	0.0968748	0.700393	1.10127	0.0369802	0.332155	-0.342493	0.513023	0.718937	-1.17614	0.0251155	0.384265	0.955396	0.0653104	0.496119	-0.391264	0.446731	0.895377	0	AT1G13590	PSK1	ATPSK1|F21F23.2|phytosulfokine 1 precursor	phytosulfokine 1 precursor
AT1G13600	0.581656	0.493035	0.750261	0.086994	0.918752	0.999689	1.4435	0.0887409	0.482414	-1.4012	0.106353	0.268687	-1.18516	0.155879	0.744418	1.05022	0.211136	1	-1.97429	0.0228699	0.338549	0	AT1G13600	bZIP58	AtbZIP58|F21F23.3|basic leucine-zipper 58	basic leucine-zipper 58
AT1G13605	0	1	1	0	1	1	1.27342	0.832097	1	-0.745624	0.901204	1	-1.44569	0.809777	1	0.165866	0.977962	1	-1.29535	0.829249	1	0	AT1G13605	AT1G13605	-	defensin-like protein
AT1G13607	0	1	1	0	1	1	0	1	1	0	1	1	0	1	1	0	1	1	0	1	1	0	AT1G13607	AT1G13607	-	Defensin-like (DEFL) family protein
AT1G13608	0.400157	0.946882	1	0	1	1	0	1	1	0	1	1	0	1	1	2.51962	0.67057	1	0	1	1	0	AT1G13608	AT1G13608	-	Defensin-like (DEFL) family protein
AT1G13609	1.49905	0.113165	0.323076	0.460099	0.629683	0.982028	-5.24202	0.000492054	0.0297445	6.08671	4.91982e-05	0.000477077	2.29291	0.164985	0.754337	1.51743	0.1081	1	4.70467	0.00191192	0.076907	0	AT1G13609	AT1G13609	-	Defensin-like (DEFL) family protein
AT1G13610	3.48929	0.0587257	0.205534	5.06604	0.00488073	1	5.171	0.00444342	1	-3.62672	0.0416117	0.137016	-0.779917	0.588553	1	4.9779	0.00570379	1	-1.0695	0.464854	0.901644	0	AT1G13610	AT1G13610	F21F23.4	alpha/beta-Hydrolases superfamily protein
AT1G13620	0.838501	0.105186	0.308294	0.521862	0.314188	0.918937	0.964897	0.0673466	0.430338	-0.671928	0.209197	0.421387	-1.01395	0.052822	0.529516	0.667682	0.196283	1	0.0483304	0.924018	0.995719	0	AT1G13620	RGF2	F21F23.5|GLV5|GOLVEN 5|root meristem growth factor 2	root meristem growth factor-like protein
AT1G13630	1.82314	0.164068	0.410385	0.999596	0.449493	1	-3.33423	0.0559475	1	3.11513	0.0839167	0.228133	4.51499	0.00753298	1	1.04836	0.427148	1	1.31468	0.500622	0.913067	0	AT1G13630	AT1G13630	F21F23.6|F21F23_6	Tetratricopeptide repeat (TPR)-like superfamily protein
AT1G13635	0.786652	0.502218	0.756317	1.53398	0.185979	0.84378	0.0697268	0.954389	0.991018	0.209653	0.864846	0.936253	0.209054	0.861936	0.988619	0.667605	0.568304	1	0.990918	0.40398	0.878749	0	AT1G13635	AT1G13635	-	DNA glycosylase superfamily protein
AT1G13640	-0.17352	0.277632	0.560627	-0.0556578	0.725484	0.987301	0.465634	0.00376987	0.102815	-0.273845	0.0929723	0.244733	-0.153867	0.331195	0.874712	0.00808552	0.959248	0.997519	-0.257056	0.107265	0.616224	0	AT1G13640	AT1G13640	F21F23.8|F21F23_8	Phosphatidylinositol 3- and 4-kinase family protein
AT1G13650	0.643354	0.145862	0.379628	-0.440035	0.330704	0.926283	0.239011	0.602599	0.896971	1.02993	0.0216466	0.0834596	0.255608	0.568739	0.943635	0.15548	0.726576	0.977246	0.252584	0.57538	0.937769	0	AT1G13650	AT1G13650	F21F23.9|F21F23_9	hypothetical protein
AT1G13670	0.249462	0.151952	0.390245	0.235855	0.173567	0.832605	0.378336	0.0332648	0.31487	-0.0875717	0.625972	0.802321	-0.114147	0.514283	0.931672	-0.0512083	0.768966	0.979734	-0.0659311	0.707537	0.96712	0	AT1G13670	AT1G13670	F21F23.11|F21F23_11	hypothetical protein
AT1G13680	-2.37809	0.590085	1	-0.797096	0.85564	1	-1.50482	0.733187	1	1.6176	0.714638	1	0	1	1	2.03972	0.6331	1	0	1	1	0	AT1G13680	AT1G13680	F21F23.12|F21F23_12	PLC-like phosphodiesterases superfamily protein
AT1G13690	-0.0237229	0.873129	0.958159	-0.0898054	0.544237	0.970358	-0.124616	0.413478	0.813894	0.0650057	0.675946	0.831425	0.298383	0.0481595	0.512707	0.0722628	0.62453	0.958279	0.110213	0.469511	0.903961	0	AT1G13690	ATE1	ATPase E1|F21F23.13|F21F23_13|GRPE HOMOLOG	ATPase E1
AT1G13700	-1.45967	1.90137e-07	2.96006e-06	-0.587784	0.0310066	0.434879	-0.561646	0.0446406	0.361256	-0.669038	0.0245427	0.0918626	-0.166348	0.556718	0.941521	-0.256544	0.343825	0.875256	0.0326372	0.908173	0.992669	0	AT1G13700	PGL1	6-phosphogluconolactonase 1|F21F23.14|F21F23_14	6-phosphogluconolactonase 1
AT1G13710	-0.308461	0.242703	0.517254	0.055724	0.830371	0.994771	0.521571	0.0482985	0.37198	-0.563101	0.0376747	0.127103	-0.153839	0.553504	0.941521	0.116871	0.652692	0.961737	-0.222229	0.395332	0.872918	0	AT1G13710	CYP78A5	''cytochrome P450|F21F23.15|F21F23_15|KLU|KLUH|cytochrome P450|family 78|polypeptide 5|polypeptide 5''|subfamily A	cytochrome P450, family 78, subfamily A, polypeptide 5
AT1G13730	-0.340365	0.0177247	0.0848236	-0.0412635	0.771644	0.990626	0.206652	0.152653	0.590373	-0.342287	0.0203405	0.0795269	0.0902532	0.527992	0.936576	-0.0063869	0.964142	0.997519	-0.204025	0.157777	0.69565	0	AT1G13730	AT1G13730	F21F23.16|F21F23_16	Nuclear transport factor 2 (NTF2) family protein with RNA binding (RRM-RBD-RNP motifs) domain-containing protein
AT1G13740	0.397771	0.0998554	0.298159	0.0727306	0.763915	0.990015	0.363332	0.141441	0.575003	0.0562361	0.82087	0.913533	-0.372533	0.129245	0.707814	-0.0878543	0.717573	0.974091	-0.401758	0.104219	0.611735	0	AT1G13740	AFP2	ABI five binding protein 2|F21F23.17|F21F23_17	ABI five binding protein 2
AT1G13750	0.0718801	0.809841	0.929558	0.461083	0.119345	0.750468	-0.173201	0.57256	0.886043	0.672639	0.0287084	0.103474	-0.0981533	0.749559	0.975859	0.402263	0.174415	0.72954	0.0201583	0.947826	0.998976	0	AT1G13750	AT1G13750	F21F23.18|F21F23_18	Purple acid phosphatases superfamily protein
AT1G13755	0	1	1	0	1	1	0	1	1	0	1	1	0	1	1	0	1	1	0	1	1	0	AT1G13755	AT1G13755	-	Defensin-like (DEFL) family protein
AT1G13760	0	1	1	1.97603	0.672253	1	0	1	1	2.7419	0.558321	1	0	1	1	3.27551	0.479588	1	1.17532	0.803886	1	0	AT1G13760	AT1G13760	F21F23.20|F21F23_20	hypothetical protein
AT1G13770	-0.0582706	0.810333	0.929659	0.130573	0.587056	0.975329	-0.0514567	0.836925	0.970351	-0.12804	0.619945	0.798517	0.0832217	0.737291	0.974184	0.076126	0.751703	0.97731	-0.0437694	0.861402	0.988116	0	AT1G13770	RUS3	F21F23.21|F21F23_21|ROOT UV-B SENSITIVE 3	root UVB sensitive protein (Protein of unknown function, DUF647)
AT1G13780	0.12284	0.72681	0.88839	0.164485	0.637874	0.983391	-0.339298	0.358034	0.780001	0.515414	0.168974	0.366062	0.391471	0.285003	0.846272	-0.150145	0.669562	0.965897	0.323069	0.381472	0.866798	0	AT1G13780	AT1G13780	F16A14.1|F16A14_1	F-box/RNI-like/FBD-like domains-containing protein
AT1G13790	-0.232846	0.58322	0.810465	-0.143066	0.734828	0.987301	-0.156513	0.71648	0.937913	-1.26032	0.00653157	0.0323047	-0.179015	0.678647	0.963063	0.0303012	0.942679	0.997058	0.670874	0.116445	0.631308	0	AT1G13790	FDM4	F16A14.2|F16A14_2|factor of DNA methylation 4	XH/XS domain-containing protein
AT1G13800	0.60983	0.718577	0.884473	1.67391	0.312484	1	1.25178	0.461702	1	-2.96151	0.125699	0.301413	-0.430213	0.792441	1	0.988717	0.554209	1	0.34556	0.830344	0.984205	0	AT1G13800	FAC19	F16A14.3|F16A14_3|embryonic factor 19	Tetratricopeptide repeat (TPR)-like superfamily protein
AT1G13810	0.000557143	0.997835	1	-0.114521	0.575957	0.973992	-0.30857	0.149893	0.585823	0.45515	0.0365767	0.124174	0.338933	0.111102	0.678937	0.0556623	0.784851	0.983298	0.543619	0.010561	0.227607	0	AT1G13810	AT1G13810	F16A14.30|F16A14_30	Restriction endonuclease, type II-like superfamily protein
AT1G13820	0.0130585	0.924209	0.975764	0.0674642	0.621592	0.981873	-0.0698003	0.618176	0.902457	0.0277521	0.845471	0.926566	0.023929	0.863863	0.988717	0.00415981	0.975736	0.998334	0.250481	0.0724948	0.540652	0	AT1G13820	AT1G13820	F16A14.4|F16A14_4	alpha/beta-Hydrolases superfamily protein
AT1G13830	0.318717	0.292542	0.576784	0.0119755	0.968501	0.999689	0.301227	0.330856	0.765241	0.27516	0.374222	0.600871	-0.24282	0.429302	0.905947	-0.13205	0.664136	0.965196	-0.215059	0.486045	0.9106	0	AT1G13830	AT1G13830	F16A14.5|F16A14_5	Carbohydrate-binding X8 domain superfamily protein
AT1G13860	-0.258087	0.274089	0.55654	0.136106	0.559001	0.97379	-0.168462	0.485844	0.844026	-0.343339	0.173833	0.372181	0.3017	0.207934	0.795436	-0.0293834	0.899878	0.993658	0.102853	0.670925	0.95938	0	AT1G13860	QUL1	F16A14.7|F16A14_7|QUASIMODO2 LIKE 1	QUASIMODO2 LIKE 1
AT1G13870	0.32003	0.169948	0.418655	0.0656066	0.778492	0.991268	0.126939	0.593166	0.894835	0.0982387	0.681858	0.834734	-0.265786	0.26261	0.831978	0.171802	0.460683	0.919696	0.25812	0.273569	0.808769	0	AT1G13870	DRL1	AtKTI12|DEFORMED ROOTS AND LEAVES 1|F16A14.8|F16A14_8	KTI12-like, chromatin associated protein
AT1G13880	-0.122372	0.627466	0.834932	-0.256436	0.308471	0.917636	-0.269553	0.294472	0.738572	0.403797	0.119694	0.290918	0.00219109	0.993209	0.999952	-0.288458	0.252055	0.811768	0.0553841	0.83011	0.984205	0	AT1G13880	AT1G13880	ELM2|F16A14.9|F16A14_9	ELM2 domain-containing protein
AT1G13890	0	1	1	0	1	1	0	1	1	0	1	1	0	1	1	0	1	1	0	1	1	0	AT1G13890	SNAP30	ATSNAP30|F16A14.10|F16A14_10|soluble N-ethylmaleimide-sensitive factor adaptor protein 30	soluble N-ethylmaleimide-sensitive factor adaptor protein 30
AT1G13900	0.0775692	0.656904	0.851748	-0.0562701	0.746732	0.987782	0.114705	0.521943	0.86235	0.103314	0.569298	0.761697	-0.151237	0.395889	0.897284	0.0334684	0.847312	0.991551	-0.143678	0.42269	0.885738	0	AT1G13900	PAP2	F16A14.11|F16A14_11|purple acid phosphatase 2	Purple acid phosphatases superfamily protein
AT1G13910	-0.0635492	0.857394	0.951839	-0.3206	0.364954	0.932495	-0.432947	0.240137	0.692886	-0.388298	0.322012	0.549032	-0.307695	0.412682	0.900271	-0.34369	0.331501	0.865939	0.346866	0.347669	0.851861	0	AT1G13910	AT1G13910	F16A14.12|F16A14_12	Leucine-rich repeat (LRR) family protein
AT1G13920	-0.189382	0.796919	0.924449	0.257838	0.722134	0.987301	0.0633648	0.932683	0.987878	0.286948	0.704193	0.847747	0.547323	0.456119	0.914794	0.448322	0.534968	1	0.0168727	0.981999	1	0	AT1G13920	AT1G13920	F16A14.13	Remorin family protein
AT1G13930	-0.0684169	0.565981	0.799433	-0.227393	0.0564004	0.567717	0.29412	0.0136728	0.206755	-0.209494	0.0793677	0.219698	-0.344117	0.00390539	0.137343	-0.12331	0.300774	0.848454	-0.149924	0.208677	0.755532	0	AT1G13930	AT1G13930	F16A14.14	oleosin-B3-like protein
AT1G13940	-0.134735	0.716694	0.883221	0.121234	0.741328	0.987301	0.0860952	0.820136	0.967112	-0.195427	0.615422	0.794603	-0.369772	0.330177	0.874712	-0.303993	0.412023	0.909936	-0.0406125	0.914417	0.993628	0	AT1G13940	AT1G13940	F16A14.15	T-box transcription factor, putative (DUF863)
AT1G13950	-0.0794808	0.717987	0.884157	-0.149129	0.497063	0.968912	-0.344866	0.125221	0.549254	0.364694	0.10909	0.27337	0.18774	0.403497	0.899749	-0.0627088	0.774942	0.981143	0.165265	0.463907	0.901407	0	AT1G13950	ELF5A-1	ATELF5A-1|EIF-5A|EIF5A|EUKARYOTIC ELONGATION FACTOR 5A|EUKARYOTIC ELONGATION FACTOR 5A-1|F16A14.17|eukaryotic elongation factor 5A-1	eukaryotic elongation factor 5A-1
AT1G13960	0.345186	0.145721	0.379525	0.112636	0.634972	0.98313	-0.228299	0.354062	0.777357	0.299899	0.230905	0.449067	0.409501	0.0932868	0.643647	-0.055036	0.817034	0.98923	0.400995	0.101876	0.607449	0	AT1G13960	WRKY4	F16A14.18|WRKY DNA-binding protein 4	WRKY DNA-binding protein 4
AT1G13970	-0.117481	0.804454	0.927464	0.613266	0.191202	0.847836	0.388325	0.415776	0.814799	-0.741676	0.129788	0.307599	-0.0296371	0.949991	0.994821	0.0519966	0.912236	0.994335	-0.21189	0.655839	0.957045	0	AT1G13970	AT1G13970	F16A14.19	beta-hexosaminidase (DUF1336)
AT1G13980	0.0197702	0.92901	0.977698	0.140337	0.524657	0.970358	0.238452	0.289378	0.733282	-0.108302	0.6349	0.807652	-0.185245	0.40749	0.900271	-0.0805268	0.71596	0.974091	-0.0901022	0.68769	0.962336	0	AT1G13980	GN	EMB30|EMBRYO DEFECTIVE 30|F16A14.20|GNOM|VAN7|VASCULAR NETWORK 7	sec7 domain-containing protein
AT1G13990	1.31912	3.10565e-08	5.29295e-07	0.0459748	0.849467	0.995907	-0.9355	0.000405925	0.0255277	2.11346	4.75359e-16	1.69029e-14	0.503344	0.0590875	0.54451	0.203481	0.399197	0.905806	0.24814	0.360723	0.858435	0	AT1G13990	AT1G13990	F7A19.8|F7A19_8	plant/protein
AT1G14000	0.0907309	0.423095	0.697458	0.00671584	0.952589	0.999689	-0.0512313	0.659292	0.916912	0.207841	0.0774158	0.215917	0.0169815	0.883297	0.991877	0.0969417	0.389921	0.903191	0.0619966	0.593404	0.941565	0	AT1G14000	VIK	F7A19.9|F7A19_9|VH1-interacting kinase	VH1-interacting kinase
AT1G14010	0.705413	6.14249e-10	1.24161e-08	0.0737181	0.52066	0.970358	-0.133261	0.262992	0.711793	0.636936	9.31758e-08	1.5378e-06	0.0565199	0.633703	0.95472	0.125833	0.272284	0.828943	0.159329	0.180238	0.724254	0	AT1G14010	AT1G14010	F7A19.10|F7A19_10	emp24/gp25L/p24 family/GOLD family protein
AT1G14020	-0.0844396	0.661577	0.854196	-0.118977	0.535376	0.970358	0.0470213	0.811918	0.964981	0.236752	0.235838	0.455217	0.289801	0.136081	0.719418	0.072771	0.703273	0.974057	-0.0825736	0.676245	0.96055	0	AT1G14020	AT1G14020	F7A19.11|F7A19_11	O-fucosyltransferase family protein
AT1G14030	-0.354154	0.0182812	0.0869467	-0.00908522	0.951087	0.999689	0.0750648	0.621424	0.902583	-0.236138	0.130625	0.308798	0.0164998	0.912854	0.993064	-0.0946822	0.523197	0.937202	0.122787	0.416397	0.883919	0	AT1G14030	LSMT-L	F7A19.12|F7A19_12|lysine methyltransferase (LSMT)-like	Rubisco methyltransferase family protein
AT1G14040	-0.315709	0.426786	0.700571	-0.301593	0.445166	0.959219	-0.275475	0.49928	0.850644	-0.0229753	0.956448	0.985641	0.344803	0.394435	0.897075	-0.469896	0.235819	0.795721	-0.16764	0.685036	0.962124	0	AT1G14040	AT1G14040	F7A19.13|F7A19_13|PHO1 homolog 3|PHO1;H3	EXS (ERD1/XPR1/SYG1) family protein
AT1G14048	0	1	1	0.221486	0.970584	1	0	1	1	0	1	1	0	1	1	0	1	1	1.16584	0.845653	1	0	AT1G14048	AT1G14048	-	GCK domain-containing protein
AT1G14060	0.0309276	0.834203	0.939889	-0.166942	0.258254	0.891651	0.0295341	0.844208	0.972214	-0.533741	0.000591588	0.0043044	-0.334878	0.0262088	0.390293	-0.13032	0.377116	0.896306	-0.321684	0.0334883	0.400894	0	AT1G14060	AT1G14060	-	GCK domain-containing protein
AT1G14070	-0.788559	0.121715	0.338688	0.495661	0.31458	0.918937	-0.125152	0.807203	0.963616	-0.0190698	0.971072	0.99254	0.475208	0.347674	0.879087	-0.496221	0.322625	0.859922	0.245085	0.631468	0.951846	0
AT1G14080	0.599974	0.038155	0.150524	0.202438	0.485555	0.968912	0.292611	0.326235	0.762032	0.0235108	0.937719	0.975071	0.331141	0.25544	0.828477	-0.0107461	0.970589	0.998322	0.131612	0.654351	0.95639	0	AT1G14080	FUT6	ATFUT6|F7A19.16|F7A19_16|fucosyltransferase 6	fucosyltransferase 6
AT1G14100	2.21579	0.709106	1	1.84412	0.756372	1	2.68055	0.652529	1	-2.15276	0.717653	1	-2.85259	0.631805	1	2.32862	0.694463	1	1.26049	0.829625	1	0	AT1G14100	FUT8	fucosyltransferase 8	fucosyltransferase 8
AT1G14110	0	1	1	0	1	1	0	1	1	0	1	1	0	1	1	0.165865	0.977962	1	0	1	1	0	AT1G14110	FUT9	ATFUT9|F7A19.19|F7A19_19|fucosyltransferase 9	fucosyltransferase 9
[truncated: 26,013 more rows]
