# Supplementary material for: Subtype-selective agonists of plant hormone co-receptor COI1-JAZs identified from the stereoisomers of coronatine
Source: Commun Biol. 2023 Mar 25;6:320. doi: 10.1038/s42003-023-04709-1 (PMC10039919; doi:10.1038/s42003-023-04709-1)
Supplement: Supplementary file 5 — Supplementary Data 2 [file 42003_2023_4709_MOESM5_ESM.xlsx]

## Sheet: sheet1
	For construction of GFP reporter assay
	Primer Name	Sequence_Forward	Sequence_Reverse
	EcoRI-NsiI-NotI	TATCGAATTCAAAATGCATGC	GGCCGCATGCATTTTGAATTCGA
	35S-JAZ2-GFP	CACCGTCGACAAGCTTGCATGCCTGCAGGTCC	GCGGCTCGAGCTCGGGCCGCTTTACTTGTAC
	JAZ1	GGGGACAAGTTTGTACAAAAAAGCAGGCTTCATGTCGAGTTCTATGGAATG	GGGGACCACTTTGTACAAGAAAGCTGGGTGTATTTCAGCTGCTAAACCGAG
	inverse PCR	CTTGTACAAAGTGGTTCGATCTAGAGGATCCATGG	TTTGTACAAACTTGTTTGATTAGAGTCCCCCGTG
	EcoRI-SalI-XhoI	AGCTTGTCGACGAATTCCTCGAGCT	CGAGGAATTCGTCGACA
	JAZ9	GGGGACAAGTTTGTACAAAAAAGCAGGCTTCATGGAAAGAGATTTTCTGGGTTTG	GGGGACCACTTTGTACAAGAAAGCTGGGTGTGTAGGAGAAGTAGAAGAGTAATTC
	35S-JAZ9-GFP	GACCATGATTACGCCAAGCTTGCATGCCTGCAGG	CGATCGGGGAAATTCGAGCTCGGGCCGCTTTAC
	For rtPCR
	Primer Name	Sequence_Forward	Sequence_Reverse
	UBQ10	GGCCTTGTATAATCCCTGATGAATAAG	AAAGAGATAACAGGAACGGAAACATAGT
	ORA59	TCATGTTCTTGATAATCTCTGCTTC	CACGGCCATCACATCTCTTC
	ERF1	TTGAGGAGCTTTTGGGGTCTTC	CAACCACTTCAAACTTAAGGTCCC
	PDF1.2	ATGTCTTCCCAGCACACAAG	GTTACTCATAGAGTGACAGAGAC
	HEL	CTTGTTTCGGCCATTGATCG	CCCTCGACAATACATATATAGCGG
	MYC2	GTGCGGGATTAGCTGGTAAA	ATGCATCCCAAACACTCCTC
	VSP1	CAATGGGCTGATTTGGTTG	GGATACAAGGGGACAATGCC
	VSP2	AGATCAATGGGCTGATTTGG	GTGTATACAAGGGGACAATGCG
	EXLA2	CATGCGACGATCACATCTGG	GCATTCCCGTTGATTCTTCCTC
	XTH19	CGAGGTGTTCCTCCAGAGTGC	GAAGAACCATTGAGTTACAAAGACAACG
	XTH23	GGACGCTAAAAGGTTCCCTCAAG	CTTTTCATGGCTTTGGATCATTTG
	JAZ1	GTCTTCAAACCCTCAAAC	AGCATGAAGATAGGAGCTT
	CLH1	GGCCAAGCTTGATCCTTCACC	GCTAGCTTGGAGCTAGAAAACATTG
	CSLA10	CATGCAAGCGGTTGCTTTTC	CTTGAGACTGAGTAATCAAAGCATGAAC
	DIR5	CGTTTGAGACCGATACCTTTGA	GGACTCAGCCTCTTTCTCTTTC
	PDF1.3	AACCTTGAGGGGGCAAAACA	CACACCATGAAGCACCAAGTAT
	AR781	GCAAATAGGACGATTCGCCTTC	CTGAGCACAAATCAACCACACAAG
	CYP94C1	GCCGGTTATGATCCAAGAAAGG	GTTGTCAACAAGTGTGTTTGCATGTTAAC
	JAZ7	TTCGGATCCTCCAACAATCCCA	TCAAGACAATTGGATTATTATGTTACAGT
	NAC3	GGGTTCGGGTTTATTTGATTGTG	CTAACCCTAGAGTTCGAATTCTACGC
	AOC1	CTAAGGACGTGGAGCCAGCA	ATATACAGGACACGAGAAAGATAAGAC
	AOC2	GCACTGGAGCCTAGCGGAGT	ATATCATTACACAGCGATACGAGAAAC
	LOX2	CAAGGATGCTGGCCTCTTAC	TCGTCTCGTAACCATGAAAATC
	DIN11	CATCTCAAGTTGCCAAAAGAGTCG	CCATGCTTAGGTAAAACAATTACCATCC
	TPS13	GCCACGTCGAGTTCTCAAGC	GTATGGGATCTATGAGTAAGGTGAC
	BAM5	CCGATTTGAAGGTCGACGGTTAG	CCTCTTAAAGTTGCAAATGCCTCTTC
	HPL1	GCTCGTTGCCGATTTATTTCTCC	CACTCCGAACAAATGAAACCGTTG
	SEN1	CTTCTCACTGCTGGCTTCACG	CAGGAGGTGATATGGCTATGATTG
	PGIP2	GACGCATCCCCAAAGGAGAG	GGTATATCAGAGATAATGCTTGGTTTTGC
	CYP81D1	GCTATTTGCAAAGCTCGTCCA	CATGTCACACATCTTTTATTCGTAGTTTC
	AOS	GCGACGAGAGATCCGAAGA	CTCGCCACCAAAACAACAAA
	UGT76E1	GGTTCCTCATTCAGCTCATTAGACA	CCATCTCCTTTTATGCCATTTGATTC
	AACT1	CATCCTCACTCACTTTCGCC	AGTGTGTCTCCTGAGAGAAC
