# Supplementary material for: Subtype-selective agonists of plant hormone co-receptor COI1-JAZs identified from the stereoisomers of coronatine
Source: Commun Biol. 2023 Mar 25;6:320. doi: 10.1038/s42003-023-04709-1 (PMC10039919; doi:10.1038/s42003-023-04709-1)
Supplement: Supplementary file 6 — Supplementary Data 3 [file 42003_2023_4709_MOESM6_ESM.xlsx]

## Sheet: Main Fig 3
Fig. 3b		Replicate	Mock	2	2e
	Fresh weight (g)	1	0.03911	0.02008	0.03841
		2	0.02949	0.01828	0.03974
		3	0.0457	0.00755	0.02966
		4	0.04031	0.01921	0.04143
		5	0.0525	0.011	0.06147
		6	0.06598	0.02679	0.06347
		7	0.06078	0.01274	0.05054
		8	0.05936	0.03108	0.06451
		mean	0.04915	0.01834	0.04865
		SE	0.004455	0.002801	0.004699
Fig. 3d		Replicate	Col-0
			Mock	2	2e
	spores/cm2	1	398	188	219
		2	352	250	242
		3	289	242	211
		4	320	156	172
		5	234	164	195
		6	281	141	195
Fig. 3e		Replicate	jaz9-1
			Mock	2	2e
	spores/cm2	1	438	172	359
		2	258	172	289
		3	398	156	242
		4	313	156	273
		5	344	125	258
		6	352	141	266
		7		250
Fig. 3f		Replicate	ORA59				Replicate	ERF1				Replicate	PDF1.2				Replicate	HEL				Replicate	MYC2				Replicate	VSP1				Replicate	VSP2
			Mock	2	2e			Mock	2	2e			Mock	2	2e			Mock	2	2e			Mock	2	2e			Mock	2	2e			Mock	2	2e
	Relative expression level (/UBQ10)	1	0.212398	0.209145	0.538282	Relative expression level (/UBQ10)	1	0.48272	1.7	1.867	Relative expression level (/UBQ10)	1	0.0167916	0.120983	0.135966	Relative expression level (/UBQ10)	1	0.254363	0.404418	0.785805	Relative expression level (/UBQ10)	1	0.10183	0.72076	0.11414	Relative expression level (/UBQ10)	1	0.00302222	5.84385	0.0138622	Relative expression level (/UBQ10)	1	0.00702439	2.13343	0.0117084
		2	0.224489	0.589428	0.43927		2	0.16254	1.706	1.7		2	0.0164965	0.188162	0.0984319		2	0.390275	0.794778	0.517871		2	0.11222	0.67909	0.18027		2	0.00670787	4.43315	0.0243062		2	0.00967434	1.5955	0.00962223
		3	0.155386	0.246535	0.57747		3	0.35183	2.267	1.402		3	0.0101179	0.0404237	0.148667		3	0.272296	0.602446	0.657603		3	0.11786	0.51261	0.20373		3	0.00370217	12.7052	0.00357738		3	0.012407	4.41186	0.00623499
		4	0.343435	0.616462	0.612596		4	0.38242	1.795	1.255		4	0.00735059	0.125698	0.171853		4	0.406836	0.616489	0.671491		4	0.10484	0.97005	0.14364		4	0.00306205	2.37815	0.0496956		4	0.00693446	1.34688	0.0258947
		mean	0.233927	0.415393	0.541905		mean	0.3449	1.867	1.556		mean	0.0126891	0.118817	0.13873		mean	0.330943	0.604533	0.658193		mean	0.10919	0.72063	0.16044		mean	0.00412358	6.34008	0.0228603		mean	0.00901004	2.37192	0.0133651
		SE	0.0394897	0.108692	0.0374267		SE	0.033449	0.067615	0.069527		SE	0.00235296	0.0302852	0.0153501		SE	0.0393531	0.0797845	0.0548879		SE	0.003622	0.094519	0.019775		SE	0.000875404	2.23781	0.00989537		SE	0.00129844	0.699509	0.00432611

## Sheet: Main Fig 4
Fig. 4a		Replicate	PC1				PC2
			Col-0_Mock	Col-0_2	Col-0_2e	jaz9-1_Mock	Col-0_Mock	Col-0_2	Col-0_2e	jaz9-1_Mock
	value	1	-22.9825	48.8246	-8.29032	-19.9665	-3.94114	0.02008	-2.77136	-7.1226
		2	-20.5286	49.3771	-3.33868	-21.2045	-3.81005	0.01828	-2.92738	-4.76379
		3	-24.4044	49.0262	-7.89028	-18.6222	-3.87986	0.00755	-1.89605	-6.30514
Fig. 4e		Replicate	EXLA2							Replicate	XTH19							Replicate	XTH23
			Col-0			coi1-1					Col-0			coi1-1					Col-0			coi1-1
			Mock	2	2e	Mock	2	2e			Mock	2	2e	Mock	2	2e			Mock	2	2e	Mock	2	2e
	Relative expression level (/UBQ10)	1	0.56671	0.20538	0.57325	0.51262	0.75146	0.58521	Relative expression level (/UBQ10)	1	1.2828	0.096127	0.73061	1.6864	1.2343	2.0639	Relative expression level (/UBQ10)	1	0.70796	0.19756	0.73376	0.56563	1.4407	0.80168
		2	0.69946	0.16856	0.41319	0.68522	0.39411	0.46278		2	1.3378	0.061743	0.70596	1.5189	1.433	1.8548		2	0.9671	0.18208	0.53412	0.46286	0.74341	1.6765
		3	0.68623	0.39708	0.86646	0.4665	0.57406	0.82188		3	1.3238	0.21493	1.1912	1.2661	1.3952	1.8344		3	0.69283	0.18785	0.48572	0.52549	0.50115	1.0638
		4	0.56384	0.16577	0.68252	0.76318	0.52013	0.8218		4	0.70596	0.13725	1.5189	0.75337	1.2254	1.1301		4	0.703	0.22544	0.584	1.1487	1.1085	0.56502
		mean	0.62906	0.2342	0.63386	0.60688	0.55994	0.67292		mean	1.1626	0.12751	1.0367	1.3062	1.322	1.7208		mean	0.767722	0.19824	0.5844	0.67566	0.94843	1.0267
		SE	0.03693	0.055038	0.095235	0.070213	0.074141	0.089538		SE	0.15266	0.032974	0.19568	0.20351	0.053773	0.2036		SE	0.077084	0.009615	0.065738	0.15908	0.20615	0.23933
Fig. 4f
		Replicate	JAZ1		AOS		MYC2		ORA59		ERF1		PDF1.2
			Col-0	jaz9-1	Col-0	jaz9-1	Col-0	jaz9-1	Col-0	jaz9-1	Col-0	jaz9-1	Col-0	jaz9-1
	Relative expression fold (2e/Mock)	1	1.9191	3.1941	2.0419	1.939	1.7617	2.0709	2.5054	1.7528	1.9237	2.7796	158.72	30.184
		2	2.3299	3.2932	1.7197	2.1142	2.9532	1.9299	4.0817	1.4149	4.2346	1.5983	112.51	39.474
		3	3.166	3.1919	1.7813	2.0828	2.2099	1.978	4.0147	1.356	3.1756	0.94225	179.98	25.808
		4	2.5485	2.7941	2.275	2.0518	2.5309	2.1351	2.9074	1.408	3.561	0.6767	111.23	45.253
		mean	2.4909	3.1183	1.9545	2.0469	2.3639	2.0285	3.3773	1.4829	3.2237	1.4992	140.61	35.18
		SE	0.26013	0.11064	0.12764	0.038165	0.25191	0.04604	0.39617	0.090909	0.48546	0.46869	17.154	4.4034

## Sheet: Supplementary Fig 4
Supplementary Fig. 4		Replicate	AtJAZ1
			0 uM																1 uM
			2	2a	2b	2c	2d	2e	2f	2g	2h	2i	2j	2k	2l	2m	2n	2o	2	2a	2b	2c	2d	2e	2f	2g	2h	2i	2j	2k	2l	2m	2n	2o
	Normalized FA value	1	1.014	0.9697	0.9334	0.97349	1.0004	0.99229	1	1.084	1.0058	0.99502	1.0639	1.0115	1.0148	0.92954	1.0043	1.0043	3.0889	0.93497	0.898	1.6193	2.322	0.96779	1.033	1.0604	1.2496	2.1964	1.0149	0.99568	2.0094	0.91304	0.96957	0.96957
		2	1.01	0.9624	1.039	1.0215	0.98635	0.98956	0.9975	0.9486	0.98304	1.0222	0.98133	1.1037	0.97446	1.0525	0.91739	0.91739	3.1415	0.92341	1.0764	1.6947	2.2913	0.95145	1.0712	0.93865	1.1812	2.214	0.95894	1.0663	1.9731	1.051	0.91449	0.91449
		3	0.9758	1.068	1.027	1.005	1.0132	1.0181	1.003	0.967	1.0112	0.98281	0.95474	0.88473	1.0108	1.018	1.0783	1.0783	3.0907	1.0332	0.97181	1.6015	2.3514	1.0222	1.0496	0.94573	1.2549	2.1312	1.0317	0.9049	1.9839	0.994	1.0435	1.0435
		ave	1	1	1	1	1	1	1	1	1	1	1	1	1	1	1	1	3.107	0.96387	0.98206	1.6385	2.3215	0.98049	1.0512	0.9816	1.2286	2.1805	1.0019	0.98895	1.9888	0.98601	0.97585	0.97585
		SE	0.021022	0.05893	0.058032	0.024386	0.013438	0.015776	0.0025413	0.073733	0.014934	0.02015	0.056939	0.10996	0.022208	0.063413	0.080523	0.080523	0.029859	0.0603	0.089626	0.049493	0.030066	0.037061	0.019116	0.068344	0.041069	0.043615	0.038116	0.080902	0.01864	0.069312	0.064722	0.064722
		Replicate	AtJAZ2
			0 uM																1 uM
			2	2a	2b	2c	2d	2e	2f	2g	2h	2i	2j	2k	2l	2m	2n	2o	2	2a	2b	2c	2d	2e	2f	2g	2h	2i	2j	2k	2l	2m	2n	2o
	Normalized FA value	1	1.002	0.9755	0.9792	1.0061	1.0126	0.98124	0.9967	1.094	0.99652	1.0038	1.0402	1.037	0.99414	0.95638	0.98904	1.0052	2.6392	0.98754	0.982	1.82	2.28	1.06	1.16	1.12	1.3585	2.2523	1.0578	1.06	2.03	0.98	1.04	1.04
		2	1.017	0.9369	1.016	0.99577	1.007	1	1.001	0.9466	1.0104	0.99115	0.97696	1.0704	1.0141	1.0359	0.92935	1.0495	2.6433	0.96222	1.0707	1.7368	2.3021	1.0246	1.1071	0.96138	1.3654	2.1369	0.97813	1.1333	2.0832	1.064	0.96833	1.0711
		3	0.9813	1.088	1.004	0.99808	0.98043	1.0188	1.002	0.9589	0.99304	1.005	0.98282	0.89259	0.99179	1.0077	1.0816	0.94529	2.6132	1.1093	1.0349	1.7841	2.291	1.0821	1.1313	0.96754	1.3167	2.2085	0.97345	0.92346	2.0352	1.02	1.1023	0.95487
		ave	1	1	1	1	1	1	1	1	1	1	1	1	1	1	1	1	2.6319	1.0197	1.0292	1.7799	2.2917	1.0539	1.1317	1.0177	1.3469	2.1992	1.0031	1.0403	2.0481	1.0212	1.0378	1.0212
		SE	0.017838	0.078296	0.018942	0.0054466	0.017174	0.018757	0.0029203	0.082066	0.009208	0.0076827	0.034953	0.094499	0.01224	0.040309	0.076716	0.05231	0.016306	0.0786	0.044668	0.041078	0.009991	0.02874	0.024836	0.092205	0.026352	0.058244	0.0474	0.10695	0.030817	0.042207	0.067124	0.059812
		Replicate	AtJAZ3
			0 uM																1 uM
			2	2a	2b	2c	2d	2e	2f	2g	2h	2i	2j	2k	2l	2m	2n	2o	2	2a	2b	2c	2d	2e	2f	2g	2h	2i	2j	2k	2l	2m	2n	2o
	Normalized FA value	1	1.007	0.9577	0.9585	1.0009	1.0072	1.0054	0.9951	1.057	0.99556	0.99013	1.0446	1.0109	1.0089	0.96753	1.0013	1.0394	2.3522	0.95958	0.93682	1.7966	1.8973	1.0432	0.99509	1.0798	1.2975	1.7543	1.0235	1.0043	1.9141	0.96944	1.0409	1.0826
		2	0.9843	0.994	1.037	1.01	0.995	0.99	1.01	0.962	0.996	1.0161	0.99511	1.0583	0.989	1.03	0.947	1.05	2.2702	0.91375	1.0494	1.8011	1.8774	0.97748	1.028	0.95404	1.2327	1.8018	0.98595	1.0518	1.8703	1.0363	0.98333	1.0807
		3	1.008	1.048	1.005	0.99283	0.99769	1.0045	0.9951	0.9801	1.008	0.99372	0.96029	0.93081	1.0018	0.99904	1.0522	0.91451	2.2521	1.0493	1.0138	1.7384	1.9234	1.0459	0.99422	0.97733	1.2931	1.7659	0.95296	0.91964	1.856	1.0019	1.0994	0.94044
		ave	1	1	1	1	1	1	1	1	1	1	1	1	1	1	1	1	2.2915	0.97422	1	1.7787	1.8994	1.0222	1.0058	1.0037	1.2744	1.774	0.98748	0.99193	1.8801	1.0025	1.0412	1.0346
		SE	0.013594	0.045655	0.039227	0.0067651	0.0063948	0.008594	0.0085076	0.050537	0.0069363	0.014095	0.042362	0.06445	0.0099602	0.032962	0.052858	0.074117	0.053354	0.069	0.057527	0.034992	0.023057	0.038774	0.019272	0.066914	0.036217	0.024774	0.035303	0.066956	0.030293	0.033433	0.058038	0.081534
		Replicate	AtJAZ4
			0 uM																1 uM
			2	2a	2b	2c	2d	2e	2f	2g	2h	2i	2j	2k	2l	2m	2n	2o	2	2a	2b	2c	2d	2e	2f	2g	2h	2i	2j	2k	2l	2m	2n	2o
	Normalized FA value	1	0.9929	0.9878	0.9709	1.0042	0.99513	0.97758	0.9305	1.109	1.0011	1.0101	1.0675	1.0356	0.98678	0.92926	1.0005	1.0042	3.4721	0.99389	0.95556	1.4388	2.6771	1.0254	0.97156	1.1029	1.6663	2.5228	1.0843	1.0674	2.0116	0.93891	1.0195	1.0152
		2	1.02	0.9298	1.022	0.993	1.01	0.984	1.09	0.922	1	0.9878	0.95939	1.0945	1.01	1.05	0.925	1.07	3.6013	0.92061	1.0547	1.4686	2.7194	1.0075	1.1706	0.92489	1.7344	2.456	0.97462	1.1025	2.0608	1.0547	0.93256	1.0828
		3	0.9866	1.082	1.007	1.0026	0.99805	1.0389	0.9747	0.969	0.99472	1.0021	0.9731	0.86989	1.0026	1.0177	1.0748	0.9209	3.3514	1.0351	1.0051	1.5518	2.661	1.0628	1.0363	0.96744	1.6568	2.5228	0.98376	0.90335	1.9831	1.0161	1.0875	0.92876
		ave	1	1	1	1	1	1	1	1	1	1	1	1	1	1	1	1	3.4749	0.98321	1.0051	1.4864	2.6858	1.0319	1.0595	0.99842	1.6859	2.5005	1.0142	1.0244	2.0185	1.0032	1.0132	1.0089
		SE	0.018006	0.077065	0.026316	0.0059403	0.0060838	0.03379	0.085015	0.097515	0.004839	0.011285	0.058868	0.11647	0.012117	0.063764	0.07508	0.077089	0.12494	0.058	0.049573	0.058547	0.030196	0.028216	0.10153	0.09298	0.042334	0.038572	0.060838	0.10632	0.039322	0.05894	0.077643	0.077196
		Replicate	AtJAZ5/6
			0 uM																1 uM
			2	2a	2b	2c	2d	2e	2f	2g	2h	2i	2j	2k	2l	2m	2n	2o	2	2a	2b	2c	2d	2e	2f	2g	2h	2i	2j	2k	2l	2m	2n	2o
	Normalized FA value	1	0.9966	0.9778	0.9907	0.99005	0.96991	0.99866	0.879	1.001	1.0166	1.0023	1.0498	0.96944	1.0113	0.94781	0.99444	1.0238	1.995	0.96655	1.0452	1.0276	1.403	1.0467	0.87154	1.0054	1.065	1.1492	1.093	0.95604	1.1813	0.93633	1.0028	1.0279
		2	0.9782	0.9829	1.012	1.01	1.04	0.977	1.13	1.08	0.986	1.0119	0.99364	1.0786	0.984	1.05	0.942	1.03	1.9681	0.98498	1.0784	1.095	1.598	1.0237	1.103	1.0722	1.0263	1.1801	1.0749	1.0663	1.1851	1.048	0.98506	1.0751
		3	1.025	1.039	0.9972	1.0006	0.99392	1.0247	0.9872	0.9176	0.99717	0.98582	0.95651	0.95192	1.0045	0.99896	1.0632	0.94516	2.0185	1.0741	1.0143	1.0449	1.5317	1.0678	1.0115	0.91955	1.0614	1.1376	1.0428	0.94677	1.1948	1.048	1.1101	0.94935
		ave	1	1	1	1	1	1	1	1	1	1	1	1	1	1	1	1	1.9938	1.0085	1.046	1.0559	1.5109	1.0461	0.99533	0.99905	1.0509	1.1556	1.0703	0.9897	1.1871	1.0108	1.0327	1.0175
		SE	0.023709	0.034087	0.010969	0.0096469	0.033547	0.024068	0.12785	0.082037	0.015342	0.013193	0.046995	0.068665	0.014074	0.052722	0.06065	0.047632	0.025229	0.0575	0.032069	0.035008	0.099123	0.022044	0.11655	0.07651	0.021413	0.021983	0.025418	0.066482	0.006965	0.064485	0.067686	0.063523
		Replicate	AtJAZ9
			0 uM																1 uM
			2	2a	2b	2c	2d	2e	2f	2g	2h	2i	2j	2k	2l	2m	2n	2o	2	2a	2b	2c	2d	2e	2f	2g	2h	2i	2j	2k	2l	2m	2n	2o
	Normalized FA value	1	0.9959	1.026	0.9474	0.99697	0.9955	1.0038	1.009	1.002	0.99731	1.0101	1.0545	1.0374	0.99184	0.94854	1.0152	0.94862	2.7202	1.0303	0.94356	2.1463	2.8771	1.4841	1.5222	0.99593	2.0713	2.2513	1.0439	1.0652	2.1724	0.98741	1.1096	0.94069
		2	1.027	0.9286	1.047	0.999	1.02	0.986	0.989	1.05	1.01	0.98492	0.98717	1.0786	1	1.04	0.904	1.09	2.7654	0.93666	1.0806	2.0777	2.9176	1.4565	1.4577	1.0643	2.143	2.1839	0.97861	1.1097	2.0837	1.0763	1.0095	1.0824
		3	0.9767	1.045	1.006	1.004	0.98334	1.0099	1.001	0.9508	0.99428	1.005	0.95829	0.88399	1.0041	1.0096	1.0812	0.96222	2.6722	1.0852	1.0198	2.1332	2.6285	1.5333	1.4879	0.94833	2.0935	2.2342	0.90374	0.90845	2.1898	1.0352	1.1927	0.95429
		ave	1	1	1	1	1	1	1	1	1	1	1	1	1	1	1	1	2.7193	1.0174	1.0146	2.1191	2.8077	1.4913	1.4893	1.0028	2.1026	2.2231	0.9754	1.0278	2.1486	1.033	1.1039	0.99244
		SE	0.025626	0.06251	0.049999	0.0036383	0.019308	0.01222	0.010141	0.048242	0.0074406	0.013295	0.049395	0.10255	0.0070696	0.047388	0.089738	0.077512	0.046646	0.0751	0.068651	0.036425	0.15651	0.038908	0.032257	0.058283	0.036688	0.035003	0.070109	0.10572	0.056927	0.04447	0.091749	0.078163
		Replicate	AtJAZ10
			0 uM																1 uM
			2	2a	2b	2c	2d	2e	2f	2g	2h	2i	2j	2k	2l	2m	2n	2o	2	2a	2b	2c	2d	2e	2f	2g	2h	2i	2j	2k	2l	2m	2n	2o
	Normalized FA value	1	1.013	0.9449	0.9236	1.0155	1.0139	0.9854	0.9921	1.065	0.99449	1.0142	1.05	0.99464	0.9941	0.96767	0.98683	1.0471	2.357	0.97461	0.93461	1.6696	2.1231	1.0642	1.1063	1.0764	1.2978	2.0467	1.0477	1.0498	1.7935	0.97468	1.0467	1.0721
		2	0.9775	0.9913	1.065	0.976	0.992	0.984	1.01	0.937	1.01	0.98228	0.99586	1.0854	1.01	1.02	0.932	1.08	2.3287	0.99246	1.054	1.6357	2.0655	1.038	1.1308	0.94743	1.2929	1.9742	1.0195	1.1095	1.9184	1.0308	0.99401	1.0721
		3	1.009	1.064	1.011	1.0087	0.99402	1.0303	0.9959	0.9981	0.9906	1.0035	0.95414	0.91998	0.99508	1.0144	1.0814	0.87242	2.357	1.0567	0.99919	1.6657	2.0494	1.0325	1.1147	1.0038	1.2647	2.0158	0.95865	0.96248	1.8515	1.0261	1.1341	0.91165
		ave	1	1	1	1	1	1	1	1	1	1	1	1	1	1	1	1	2.3475	1.0079	0.99594	1.657	2.0794	1.0449	1.1173	1.0092	1.2852	2.0122	1.0086	1.0406	1.8545	1.0105	1.0583	1.0186
		SE	0.019608	0.059978	0.071357	0.02119	0.012039	0.026239	0.010516	0.063913	0.013055	0.016245	0.048066	0.082825	0.0093799	0.028056	0.075715	0.11173	0.016327	0.0432	0.059774	0.018509	0.038756	0.016974	0.012452	0.064634	0.017846	0.036385	0.045538	0.073936	0.062491	0.031126	0.070774	0.092641
		Replicate	AtJAZ11
			0 uM																1 uM
			2	2a	2b	2c	2d	2e	2f	2g	2h	2i	2j	2k	2l	2m	2n	2o	2	2a	2b	2c	2d	2e	2f	2g	2h	2i	2j	2k	2l	2m	2n	2o
	Normalized FA value	1	0.9877	0.9638	1.001	0.99438	1.0035	0.99251	1.007	1.062	1.0158	0.98785	1.0131	1.0335	1.0149	0.96453	0.99913	1.0006	1.9815	0.95007	0.99847	1.249	1.6372	1.0266	1.0158	1.1123	1.1296	1.5107	1.0156	1.0402	1.4165	0.94479	1.007	1.0031
		2	1.016	0.9612	0.9985	1.0228	0.98958	0.99833	0.9951	0.958	0.97811	1.027	1.0633	0.99749	0.97979	1.0177	0.92589	1.0507	2.0801	0.9535	1.0389	1.26	1.55	1.02	0.999	0.99	1.06	1.4956	1.0573	1.0351	1.38	1.02	0.959	1.06
		3	0.9963	1.075	1	0.98285	1.0069	1.0092	0.9977	0.98	1.0061	0.98518	0.92367	0.96904	1.0053	1.0177	1.075	0.94875	2.0543	1.1204	1.0362	1.2365	1.5773	1.0724	1.0235	1.0223	1.0841	1.4698	0.95602	0.98577	1.4095	1.0263	1.0976	0.95895
		ave	1	1	1	1	1	1	1	1	1	1	1	1	1	1	1	1	2.0386	1.008	1.0245	1.2501	1.5894	1.0405	1.0129	1.0415	1.0922	1.492	1.0096	1.0204	1.403	0.99828	1.0212	1.0076
		SE	0.014537	0.064995	0.0014044	0.020543	0.0091866	0.0084504	0.0063453	0.054848	0.019561	0.023396	0.070716	0.032291	0.018158	0.030717	0.074546	0.050965	0.051143	0.0974	0.022602	0.01423	0.042975	0.02772	0.012305	0.063501	0.034019	0.020681	0.050915	0.03006	0.017604	0.046341	0.0704	0.051113
		Replicate	AtJAZ12
			0 uM																1 uM
			2	2a	2b	2c	2d	2e	2f	2g	2h	2i	2j	2k	2l	2m	2n	2o	2	2a	2b	2c	2d	2e	2f	2g	2h	2i	2j	2k	2l	2m	2n	2o
	Normalized FA value	1	1.005	0.9489	0.9438	1.0037	0.99242	0.98355	0.9918	1.065	0.99357	1.0045	1.0328	1.0054	0.99305	0.96595	1.0055	1.0127	2.4417	0.95468	0.94483	1.4552	1.6339	1.0338	1.0985	1.0668	1.204	1.5977	1.0328	1.0551	1.5444	0.99611	1.0566	1.0324
		2	0.9781	0.9906	1.036	0.98537	1.009	0.99452	1.015	0.9586	1.0175	0.9829	1.0047	1.0742	1.0175	1.037	0.92924	1.0853	2.251	0.98284	1.03	1.43	1.61	1.03	1.13	0.945	1.2675	1.5518	1.015	1.11	1.57	1.04	0.958	1.09
		3	1.016	1.061	1.02	1.011	0.99854	1.0219	0.9927	0.9766	0.98897	1.0126	0.96251	0.92036	0.98942	0.99708	1.0653	0.90196	2.2963	1.0693	1.0261	1.4717	1.612	1.0274	1.0679	0.98323	1.1967	1.5887	0.93721	0.95476	1.5553	0.97763	1.0942	0.92647
		ave	1	1	1	1	1	1	1	1	1	1	1	1	1	1	1	1	2.3297	1.0023	0.99967	1.4531	1.6173	1.0317	1.0987	0.99842	1.2227	1.5794	0.995	1.0398	1.5568	1.0042	1.0363	1.015
		SE	0.019784	0.056432	0.049301	0.013183	0.0084093	0.019775	0.013377	0.056883	0.015297	0.015354	0.035379	0.077078	0.015292	0.035596	0.068193	0.092329	0.099622	0.0597	0.047496	0.019739	0.014722	0.0036942	0.031023	0.062148	0.038912	0.024325	0.050837	0.078538	0.013215	0.031436	0.070255	0.081298

## Sheet: Supplementary Fig 8
Supplementary Fig. 8		Replicate	JAZ1-GUS				Replicate	JAZ9-GUS				Replicate	JAZ10-GUS				Replicate	JAZ12-GUS
			Mock	2	2e			Mock	2	2e			Mock	2	2e			Mock	2	2e
	FI (a.u.)/µg protein/h	1	60.641	10.069	54.254	FI (a.u.)/µg protein/h	1	88.699	11.648	32.941	FI (a.u.)/µg protein/h	1	83.178	12.797	72.434	FI (a.u.)/µg protein/h	1	46.1616	29.1086	53.3802
		2	57.29	12.939	53.192		2	52.482	11.014	33.84		2	77.467	18.675	86.736		2	46.8011	27.3198	39.2167
		3	96.101	13.074	81.489		3	61.433	25.206	35.81		3	81.71	12.194	74.733		3	47.2227	29.6394	48.9615
		4	68.791	14.008	55.088		4	43.608	10.825	34.053		4	115.83	13.5	67.692		4	49.6575	22.8308	53.4428
		mean	70.71	12.52	61.01		mean	61.556	14.673	34.161		mean	89.55	14.29	75.4		mean	47.4607	27.2246	48.7503
		SE	8.803	0.8518	6.839		SE	9.752	3.515	0.6002		SE	8.8451	1.4855	4.0533		SE	0.764058	1.54637	3.34652

## Sheet: Supplementary Fig 10
Supplementary Fig. 10		Replicate	SlJAZ1
			0 uM																1 uM
			2	2a	2b	2c	2d	2e	2f	2g	2h	2i	2j	2k	2l	2m	2n	2o	2	2a	2b	2c	2d	2e	2f	2g	2h	2i	2j	2k	2l	2m	2n	2o
	Normalized FA value	1	1.077	0.9799	0.963	0.91672	1.0127	0.9693	1.034	1.048	1.0013	1.0316	1.0246	1.0306	1.0608	0.95368	0.95961	0.99414	1.7044	0.84391	0.88055	1.0984	1.5295	0.94573	1.0507	0.87064	1.2257	1.473	0.94385	0.79223	1.4511	0.84	0.85132	0.8226
		2	0.972	1.016	1.057	1.0107	1.0024	0.96501	0.9591	0.9966	1.0125	1.0234	1.0595	0.91411	0.99457	0.98526	1.0733	1.0396	1.5059	0.88721	0.90698	1.2357	1.6369	0.89968	0.98625	0.92245	1.2586	1.3884	0.87608	0.86814	1.4215	0.81053	0.89635	0.95281
		3	0.9515	1.004	0.9799	1.0726	0.98484	1.0657	1.007	0.955	0.98622	0.94495	0.91595	1.0552	0.94463	1.0611	0.96712	0.96624	1.4844	0.8862	0.9334	1.2894	1.4333	1.0496	1.0265	0.8361	1.1938	1.4241	0.85216	0.94512	1.2809	0.97789	0.89421	0.8381
		ave	1	1	1	1	1	1	1	1	1	1	1	1	1	1	1	1	1.5649	0.87244	0.90698	1.2078	1.5332	0.96501	1.0211	0.8764	1.226	1.4285	0.8907	0.8685	1.3845	0.87614	0.88063	0.87117
		SE	0.067117	0.01846	0.050153	0.078488	0.014107	0.05693	0.03778	0.046824	0.013194	0.047845	0.074853	0.07539	0.058275	0.05518	0.063562	0.037035	0.12131	0.024715	0.026427	0.098496	0.10184	0.07681	0.032538	0.043463	0.032406	0.042476	0.047563	0.076444	0.090929	0.089346	0.025403	0.071126
		Replicate	SlJAZ2
			0 uM																1 uM
			2	2a	2b	2c	2d	2e	2f	2g	2h	2i	2j	2k	2l	2m	2n	2o	2	2a	2b	2c	2d	2e	2f	2g	2h	2i	2j	2k	2l	2m	2n	2o
	Normalized FA value	1	0.9763	0.9841	1.112	0.9429	1.0581	0.97321	0.989	0.9668	0.94535	0.99201	1.1017	0.91	1.0863	0.93564	0.97837	0.96043	1.9615	0.95809	1.0805	1.1344	1.9672	0.94643	0.97122	0.88164	1.1823	1.6198	1.0506	0.80625	1.6052	0.90713	0.9313	0.87815
		2	1.069	0.9595	0.9545	1.0441	1.0169	1.0064	0.9623	1.025	1.0248	0.998	0.90685	1.0475	0.97386	0.98877	1.0318	1.04	2.1467	0.87472	0.89409	1.34	1.88	0.969	0.941	0.996	1.29	1.5659	0.84505	1.0237	1.48	0.917	0.959	1.01
		3	0.9548	1.056	0.9335	1.013	0.92502	1.0204	1.049	1.008	1.0299	1.01	0.99149	1.0425	0.93987	1.0756	0.98982	0.99955	1.9172	0.99226	0.93742	1.3044	1.7183	0.99872	1.0385	0.96919	1.2784	1.621	0.98074	0.93375	1.4327	1.0302	0.9402	0.95099
		ave	1	1	1	1	1	1	1	1	1	1	1	1	1	1	1	1	2.0085	0.94169	0.97068	1.2612	1.8567	0.97151	0.9835	0.94893	1.2511	1.6022	0.9588	0.92125	1.5076	0.95162	0.9436	0.94784
		SE	0.060628	0.050446	0.097592	0.05183	0.068131	0.024235	0.044205	0.030018	0.047401	0.0091505	0.097681	0.077982	0.076624	0.070651	0.028134	0.039795	0.12173	0.060462	0.097566	0.11166	0.12678	0.026213	0.050021	0.059789	0.05995	0.031479	0.10452	0.10929	0.088478	0.068282	0.0143	0.068175
		Replicate	SlJAZ3
			0 uM																1 uM
			2	2a	2b	2c	2d	2e	2f	2g	2h	2i	2j	2k	2l	2m	2n	2o	2	2a	2b	2c	2d	2e	2f	2g	2h	2i	2j	2k	2l	2m	2n	2o
	Normalized FA value	1	1.028	1.044	1.105	0.95378	1.0301	1.0014	1.015	1.034	1.0009	1.0481	0.99407	0.92936	0.99512	0.94338	1.0982	0.95805	1.8718	1.0153	1.049	1.2577	1.7705	0.98036	1.029	0.95368	1.2758	1.6875	0.96257	0.83914	1.5395	0.85634	1.0213	0.79973
		2	1.022	1.065	0.9699	0.97899	1.0594	0.90884	0.9861	1.01	1.0214	0.95638	1.0009	1.0024	1.0712	0.93355	0.92118	1.0622	1.8718	1.0167	0.937	1.27	1.79	0.877	0.974	1	1.3002	1.6066	0.92971	0.968	1.64	0.883	0.876	1.02
		3	0.9495	0.8907	0.9255	1.0672	0.9105	1.0898	0.9987	0.9564	0.97773	0.9955	1.005	1.0683	0.93366	1.1231	0.98066	0.9797	1.7374	0.90931	0.93386	1.3515	1.5751	1.0912	1.0202	0.90054	1.236	1.616	0.97353	1.0196	1.4517	1.0669	0.9676	0.92693
		ave	1	1	1	1	1	1	1	1	1	1	1	1	1	1	1	1	1.83	0.98	0.973	1.29	1.71	0.9827	1.0076	0.95186	1.2707	1.6367	0.95527	0.94224	1.5449	0.93542	0.95503	0.91565
		SE	0.043849	0.095271	0.093211	0.059569	0.078876	0.090471	0.014525	0.039697	0.021854	0.046028	0.0055337	0.069482	0.06891	0.10669	0.090063	0.054983	0.0776	0.0616	0.0657	0.0516	0.12	0.10731	0.029777	0.050433	0.032427	0.044255	0.022802	0.092935	0.095966	0.11465	0.073347	0.11072
		Replicate	SlJAZ4
			0 uM																1 uM
			2	2a	2b	2c	2d	2e	2f	2g	2h	2i	2j	2k	2l	2m	2n	2o	2	2a	2b	2c	2d	2e	2f	2g	2h	2i	2j	2k	2l	2m	2n	2o
	Normalized FA value	1	0.941	0.996	1.13	0.9	1.0369	0.9416	0.9566	0.9631	0.90791	0.98815	1.1002	0.91248	1.1045	0.95558	1.0243	0.92927	1.7827	0.96637	1.1029	0.92623	1.8253	0.90313	0.93343	0.88339	0.95869	1.2656	1.0651	0.901	1.3448	0.91166	0.95292	0.88126
		2	1.11	1.08	0.916	1.03	0.97436	0.99858	0.9682	1.027	1.0498	1.0018	0.93998	1.0631	1.0208	0.97829	0.99144	0.99122	2.1236	1.0231	0.88692	1.1036	1.6939	0.93162	0.90738	0.97524	1.1005	1.2314	0.88505	1.0316	1.2444	0.92378	0.93723	0.9556
		3	0.9452	0.927	0.9554	1.0669	0.98878	1.0598	1.075	1.01	1.0423	1.01	0.95982	1.0244	0.87475	1.0661	0.98431	1.0795	1.8589	0.91908	0.96146	1.1212	1.7532	0.9886	1.042	0.93201	1.0677	1.3011	0.91709	0.97991	1.0801	1.0419	0.93581	0.99587
		ave	1	1	1	1	1	1	1	1	1	1	1	1	1	1	1	1	1.92	0.97	0.984	1.05	1.7575	0.94112	0.96093	0.93021	1.0423	1.2661	0.95575	0.97083	1.2231	0.95911	0.94199	0.94424
		SE	0.098889	0.074949	0.11329	0.088352	0.032725	0.05913	0.065428	0.032985	0.079836	0.011047	0.087344	0.078228	0.11626	0.058384	0.021303	0.0755	0.179	0.0521	0.11	0.108	0.065809	0.043519	0.071383	0.045952	0.07426	0.034854	0.096054	0.065752	0.13363	0.071951	0.0094983	0.058143
		Replicate	SlJAZ5
			0 uM																1 uM
			2	2a	2b	2c	2d	2e	2f	2g	2h	2i	2j	2k	2l	2m	2n	2o	2	2a	2b	2c	2d	2e	2f	2g	2h	2i	2j	2k	2l	2m	2n	2o
	Normalized FA value	1	1.06	1	1.01	0.892	1.0172	0.9807	1.024	1.013	1.0123	1.0664	1.085	0.98219	1.0792	0.99168	0.94118	0.96682	2.2799	0.98375	1.0124	1.7531	2.1852	1.3509	1.3957	0.9753	2.2171	2.3732	1.09	1.0301	2.382	1.0042	0.97426	0.8904
		2	1	1.038	1.004	1.0212	1.0395	0.9386	0.9834	1.058	1.0348	0.9668	0.98167	0.95455	1.0211	0.88288	1.0386	1.1001	2.0847	0.88102	0.97168	2.03	2.211	1.3842	1.269	1.0597	2.254	2.1878	0.97167	0.99693	2.2218	0.97384	1.0386	1.1232
		3	0.9411	0.9576	0.9858	1.0864	0.9434	1.0807	0.993	0.9288	0.95294	0.9668	0.93333	1.0633	0.89965	1.1254	1.0202	0.93306	2.0147	0.95763	0.99469	2.134	2.0051	1.5281	1.3364	0.90293	2.0358	2.15	0.975	1.0891	1.9736	1.17	1.0827	0.96149
		ave	1	1	1	1	1	1	1	1	1	1	1	1	1	1	1	1	2.13	0.941	0.993	1.97	2.1338	1.4211	1.3337	0.97932	2.169	2.237	1.0122	1.0387	2.1925	1.0493	1.0319	0.99171
		SE	0.058932	0.040248	0.012763	0.098718	0.050272	0.072992	0.020938	0.065623	0.042273	0.057504	0.077478	0.056508	0.091634	0.1215	0.051765	0.088334	0.137	0.0534	0.0204	0.197	0.11215	0.094167	0.063411	0.07848	0.11678	0.11948	0.067378	0.046667	0.2058	0.10561	0.054541	0.11931
		Replicate	SlJAZ6
			0 uM																1 uM
			2	2a	2b	2c	2d	2e	2f	2g	2h	2i	2j	2k	2l	2m	2n	2o	2	2a	2b	2c	2d	2e	2f	2g	2h	2i	2j	2k	2l	2m	2n	2o
	Normalized FA value	1	1.001	1.003	1.094	0.97248	1.029	0.98791	1.017	0.9679	0.97506	0.99608	1.0827	0.91474	1.0659	0.94617	0.97216	0.9509	2.02	0.93182	1.1213	1.6625	2.0369	1.2643	1.222	0.8658	1.7796	1.8358	1.012	0.78806	1.9944	0.89823	0.98837	0.82817
		2	1.07	0.9586	0.9714	1.0331	1.0198	0.99917	0.9766	1.024	1.0094	0.9902	0.91427	1.0487	0.98759	0.98024	1.0183	1.0594	2.1363	0.86631	0.88552	1.7747	2.0764	1.2918	1.1386	0.99169	1.8434	1.8828	0.83326	1.0256	1.8622	0.93482	0.99086	1.0207
		3	0.9287	1.039	0.9342	0.99441	0.95125	1.0129	1.007	1.008	1.0155	1.0137	1.003	1.0365	0.94649	1.0736	1.0096	0.98966	1.845	0.95053	0.87399	1.6728	1.9196	1.308	1.1785	0.9038	1.8299	1.8863	0.96828	0.93057	1.7992	1.0585	0.98712	0.94444
		ave	1	1	1	1	1	1	1	1	1	1	1	1	1	1	1	1	2	0.916	0.96	1.7	2.011	1.288	1.1797	0.92043	1.8177	1.8683	0.93785	0.91474	1.8853	0.96384	0.98878	0.93109
		SE	0.070633	0.040174	0.083841	0.030694	0.042468	0.012526	0.020807	0.028823	0.021814	0.01224	0.084266	0.07409	0.060678	0.065968	0.024498	0.054997	0.147	0.0442	0.14	0.062	0.081541	0.022124	0.041713	0.064571	0.033611	0.028232	0.093175	0.11955	0.099635	0.083958	0.0019039	0.096945
		Replicate	SlJAZ8
			0 uM																1 uM
			2	2a	2b	2c	2d	2e	2f	2g	2h	2i	2j	2k	2l	2m	2n	2o	2	2a	2b	2c	2d	2e	2f	2g	2h	2i	2j	2k	2l	2m	2n	2o
	Normalized FA value	1	1.06	1	1.12	0.995	1.0463	1.0006	1.039	1.024	1.0201	1.0206	0.99837	0.92191	0.95748	0.90632	1.1002	0.94643	2.3408	1.0182	1.1425	1.977	2.2971	1.4983	1.4329	0.98149	2.1534	2.1263	1.0455	0.89494	2.0792	0.9745	1.1854	0.97565
		2	1.002	1.041	0.9722	0.94918	1.0639	0.90035	0.9751	1.035	1.0231	1.0036	0.98211	1.0011	1.078	0.95122	0.90382	1.0844	2.2151	1.0248	0.98886	1.9115	2.3051	1.3272	1.3505	1.0729	2.161	2.1619	0.98862	1.0534	2.3797	1.036	0.95597	1.1136
		3	0.9346	0.9587	0.9104	1.0557	0.88978	1.0991	0.9858	0.9407	0.95674	0.97577	1.0195	1.077	0.96447	1.1425	0.99594	0.96916	2.0258	0.96033	0.98218	2.0492	1.9265	1.6331	1.3764	0.93413	2.081	2.1247	1.0244	1.1006	2.1211	1.2256	1.0759	1.0065
		ave	1	1	1	1	1	1	1	1	1	1	1	1	1	1	1	1	2.19	1	1.04	1.98	2.1763	1.4862	1.3866	0.99619	2.1318	2.1376	1.0195	1.0163	2.1934	1.0787	1.0724	1.0319
		SE	0.0646	0.0413	0.106	0.0534	0.09586	0.099368	0.034336	0.051703	0.037494	0.022639	0.018752	0.077534	0.067678	0.1254	0.098267	0.073984	0.159	0.0355	0.0907	0.0689	0.21631	0.1533	0.042132	0.070564	0.04416	0.020995	0.028767	0.10771	0.16276	0.13088	0.11476	0.072424
		Replicate	SlJAZ9
			0 uM																1 uM
			2	2a	2b	2c	2d	2e	2f	2g	2h	2i	2j	2k	2l	2m	2n	2o	2	2a	2b	2c	2d	2e	2f	2g	2h	2i	2j	2k	2l	2m	2n	2o
	Normalized FA value	1	0.964	1.02	1.1	0.913	1.0701	0.9446	0.9667	0.9675	0.92407	0.99821	1.0933	0.94879	1.1035	0.97772	1.0047	0.93534	1.8302	1.0164	1.0961	0.83897	1.5152	0.9349	0.95544	0.898	1.0091	1.1123	1.064	0.9175	1.0961	0.94286	0.94536	0.92331
		2	1.09	1.06	0.912	1.03	0.95122	1.0055	0.9737	1.024	1.0437	0.98882	0.96287	1.0441	1.0284	0.97337	1.0132	1.0015	2.0377	1.0548	0.91171	1.0348	1.3399	0.97784	0.96248	1.0356	1.1403	1.0801	0.9277	1.0654	1.0608	0.94576	1.0005	0.98797
		3	0.9448	0.9166	0.9907	1.0591	0.97866	1.0499	1.06	1.009	1.0322	1.013	0.94382	1.0071	0.86807	1.0489	0.9821	1.0632	1.7213	0.92426	1.0024	1.0562	1.471	1.0526	1.1187	0.98619	1.0899	1.1136	0.95261	1	0.87543	1.0358	0.9609	1.0436
		ave	1	1	1	1	1	1	1	1	1	1	1	1	1	1	1	1	1.86	0.998	1	0.977	1.4421	0.98846	1.0122	0.97327	1.0798	1.102	0.98144	0.99431	1.0108	0.97482	0.96891	0.98496
		SE	0.079747	0.075595	0.093273	0.076719	0.062258	0.05285	0.051708	0.029104	0.066005	0.012174	0.081366	0.048049	0.12025	0.042414	0.01607	0.063923	0.161	0.0671	0.0922	0.12	0.091171	0.059578	0.092275	0.069723	0.066173	0.01899	0.072576	0.074133	0.11855	0.052862	0.028415	0.060207
		Replicate	SlJAZ10
			0 uM																1 uM
			2	2a	2b	2c	2d	2e	2f	2g	2h	2i	2j	2k	2l	2m	2n	2o	2	2a	2b	2c	2d	2e	2f	2g	2h	2i	2j	2k	2l	2m	2n	2o
	Normalized FA value	1	0.975	1.02	1.12	0.932	1.0626	0.99836	0.9918	0.9667	0.95969	0.99722	1.0981	0.90292	1.0721	0.94489	0.97898	0.957	1.3764	0.91314	1.0253	0.84835	1.3009	0.8998	0.91031	0.80671	0.95182	1.0398	0.97915	0.79675	1.003	0.81062	0.85485	0.81345
		2	1.089	0.9609	0.9443	1.0675	1.0244	0.99343	0.9574	1.025	1.0236	0.9815	0.87252	1.0607	0.97665	0.96994	1.018	1.0558	1.5415	0.88925	0.87335	0.99652	1.2772	0.90177	0.86907	0.9272	1.0275	1.0509	0.79152	0.97208	0.92081	0.84569	0.93293	0.97157
		3	0.9359	1.022	0.9372	1.0007	0.913	1.0082	1.051	1.008	1.0167	1.0213	1.0294	1.0364	0.95127	1.0852	1.003	0.98717	1.3303	0.89577	0.85208	0.91722	1.1224	0.92346	0.96628	0.90273	1.0472	1.0527	0.94737	0.92727	0.89645	0.96192	0.90891	0.86546
		ave	1	1	1	1	1	1	1	1	1	1	1	1	1	1	1	1	1.42	0.899	0.917	0.921	1.2335	0.90834	0.91522	0.87888	1.0088	1.0478	0.90602	0.8987	0.9401	0.87275	0.8989	0.8835
		SE	0.079584	0.033921	0.10272	0.067829	0.077725	0.0075272	0.04718	0.030024	0.035083	0.020034	0.11562	0.084949	0.063701	0.074816	0.019692	0.050644	0.111	0.0123	0.0945	0.0741	0.096921	0.013124	0.048794	0.063686	0.050359	0.0070045	0.10042	0.091087	0.055856	0.079196	0.03999	0.080584
		Replicate	SlJAZ11
			0 uM																1 uM
			2	2a	2b	2c	2d	2e	2f	2g	2h	2i	2j	2k	2l	2m	2n	2o	2	2a	2b	2c	2d	2e	2f	2g	2h	2i	2j	2k	2l	2m	2n	2o
	Normalized FA value	1	0.967	1.01	1.1	0.909	1.052	0.93552	0.9694	0.9713	0.92854	0.9942	1.0826	0.95596	1.1006	0.96364	0.98363	0.95387	1.6208	0.90733	1.0564	0.80519	1.3605	0.83484	0.87749	0.84157	0.92039	1.0551	1.023	0.82382	0.9943	0.89413	0.90058	0.85132
		2	1.094	1.069	0.916	1.0189	0.95617	1.0136	0.9728	1.024	1.0567	0.99855	0.97539	1.0352	1.0114	1.0008	1.0304	0.98229	1.829	0.98441	0.82953	0.97521	1.2855	0.91176	0.88897	0.92987	1.087	1.0323	0.85867	0.97664	0.97353	0.9181	0.92749	0.91557
		3	0.9389	0.9238	0.9796	1.072	0.99181	1.0509	1.058	1.005	1.0148	1.0073	0.94204	1.0088	0.88803	1.0356	0.98596	1.0638	1.5744	0.80244	0.93037	1.0012	1.3322	0.96154	0.99694	0.94077	1.059	1.0312	0.8944	0.93872	0.8294	0.96484	0.90643	0.9687
		ave	1	1	1	1	1	1	1	1	1	1	1	1	1	1	1	1	1.67	0.898	0.939	0.927	1.3261	0.90271	0.92113	0.90407	1.0221	1.0395	0.92537	0.91306	0.93241	0.92569	0.9115	0.91186
		SE	0.08232	0.072926	0.095881	0.08309	0.048454	0.058878	0.050095	0.026531	0.06534	0.0066462	0.073428	0.040367	0.10673	0.035964	0.026361	0.057083	0.136	0.0913	0.114	0.106	0.037861	0.063831	0.065899	0.0544	0.089218	0.013513	0.08644	0.079574	0.089814	0.035964	0.014148	0.058778
		Replicate	SlJAZ13
			0 uM																1 uM
			2	2a	2b	2c	2d	2e	2f	2g	2h	2i	2j	2k	2l	2m	2n	2o	2	2a	2b	2c	2d	2e	2f	2g	2h	2i	2j	2k	2l	2m	2n	2o
	Normalized FA value	1	1.09	0.985	0.972	0.902	0.99968	0.96359	1.025	1.022	0.99251	1.0505	1.0612	1.0104	1.0689	0.99055	0.96128	0.9674	1.6219	0.95905	0.95629	1.1113	1.5258	0.96554	1.0629	0.94951	1.1993	1.4882	0.99444	0.96508	1.4333	0.96121	0.92724	0.95578
		2	0.9627	1.033	1.028	1.0141	1.0162	0.97042	0.9892	1.037	1.0159	0.97333	0.99907	0.93687	1.0153	0.9221	1.0354	1.0846	1.4207	0.98286	0.98981	1.2742	1.5248	0.97919	0.99551	1.0243	1.2352	1.396	0.95273	0.93889	1.3816	0.89961	0.98531	1.041
		3	0.9478	0.9819	0.9997	1.0838	0.98412	1.066	0.9856	0.941	0.99161	0.97615	0.93976	1.0527	0.91588	1.0874	1.0033	0.94803	1.3632	0.90571	0.97995	1.3125	1.4207	1.0621	1.0108	0.91354	1.22	1.38	0.91752	1.0336	1.2598	1.058	0.96729	0.91801
		ave	1	1	1	1	1	1	1	1	1	1	1	1	1	1	1	1	1.47	0.949	0.975	1.23	1.4904	1.0023	1.0231	0.96245	1.2182	1.4214	0.9549	0.97918	1.3582	0.97295	0.95995	0.97159
		SE	0.077914	0.028903	0.028099	0.091619	0.016048	0.057255	0.021861	0.051594	0.013762	0.043772	0.06071	0.058622	0.07762	0.083032	0.037162	0.073878	0.136	0.0395	0.0172	0.107	0.060357	0.052252	0.035331	0.056502	0.018048	0.05843	0.038507	0.048897	0.08905	0.079854	0.029727	0.062998

## Sheet: Supplementary Fig 13
Supplementary Fig. 13b		Replicate	Mock	2	2e_1 uM	2e_10 uM
	Root length (cm)	1	1.973	0.735	1.653	1.913
		2	1.54	0.947	1.608	1.731
		3	1.831	1.317	1.715	2.26
		4	2.326	1.239	1.749	1.646
		5	1.956	1.112	2.127	1.879
		6	1.963	0.956	1.827	1.869
		7	1.943	1.022	1.983	1.938
		8	2.246	1.122	2.071	2.005
		9	1.587	0.859	2.268	1.7
		10	2.086	0.911	2.28	1.854
		11	1.991	0.799	2.246	1.515
		12	2.052	1.125	2.373	2.028
		13	1.845	1.164	1.957	1.772
		14	2.169	1.228	1.894	1.713
		15	1.802	0.804	1.819	1.968
		16	1.59	0.931	2.27	1.872
		mean	1.931	1.017	1.99	1.854
		SE	0.114	0.08773	0.1249	0.08815

## Sheet: Supplementary Fig 14
Supplementary Fig. 14		Replicate	AbCUT
			Mock	2	2e
	Relative expression level	1	1.2574	0.5165	0.4159
		2	1.0826	0.4044	0.3764
		3	1.0263	0.4016	0.3359
		4	0.71574	0.3228	0.3034
		mean	1.021	0.4113	0.3579
		SE	0.1129	0.03983	0.02442

## Sheet: Supplementary Fig 17
Supplementary Fig. 17		Replicate	ORA59							Replicate	PDF1.2
			Col-0			coi1-1					Col-0			coi1-1
			Mock	2	2e	Mock	2	2e			Mock	2	2e	Mock	2	2e
	Relative expression level (/UBQ10)	1	0.1446	1.307	0.47724	0.12093	0.11971	0.13094	Relative expression level (/UBQ10)	1	0.01205	2.1343	0.94671	0.010452	0.0093006	0.0046701
		2	0.1168	1.255	0.4727	0.1469	0.39304	0.13462		2	0.017153	2.6734	1.382	0.010915	0.03089	0.011559
		3	0.1162	1.206	0.90273	0.19353	0.11123	0.24717		3	0.012928	0.90142	0.98804	0.035989	0.014965	0.0093672
		4	0.09708	1.173	0.69761	0.14102	0.21253	0.1405		4	0.0077277	1.7797	2.4825	0.0026771	0.0039698	0.060241
		mean	0.11868	1.2349	0.63757	0.15059	0.20913	0.16331		mean	0.012465	1.8722	1.4498	0.015008	0.014781	0.021459
		SE	0.0097775	0.02926	0.1028	0.015353	0.065457	0.028022		SE	0.0019323	0.37211	0.35793	0.0072444	0.00582	0.013007

## Sheet: Supplementary Fig 21
Supplementary Fig. 21b		Replicate	CSLA10		DIR5		AOC1		AOC2		LOX2		TPS13		BAM5		HPL1		SEN1		PGIP2		CYP81D1		UGT97E1		CLH1		AR781		CYP94C1		DIN11		JAZ7		NAC3		AACT1		PDF1.3
			Col-0	jaz9-1	Col-0	jaz9-1	Col-0	jaz9-1	Col-0	jaz9-1	Col-0	jaz9-1	Col-0	jaz9-1	Col-0	jaz9-1	Col-0	jaz9-1	Col-0	jaz9-1	Col-0	jaz9-1	Col-0	jaz9-1	Col-0	jaz9-1	Col-0	jaz9-1	Col-0	jaz9-1	Col-0	jaz9-1	Col-0	jaz9-1	Col-0	jaz9-1	Col-0	jaz9-1	Col-0	jaz9-1	Col-0	jaz9-1
	Relative expression fold (2e/Mock)	1	1.6578	1.186	2.8334	1.4776	3.62	2.7191	3.787	3.1037	4.3703	1.2454	2.4986	1.5424	3.1951	2.1656	2.75	2.471	1.8106	1.5361	3.2972	2.9495	1.2728	1.7231	2.5525	2.2093	8.6934	9.4508	3.5623	3.4495	5.0778	7.6264	9.1219	4.7387	5.1868	34.561	7.085	12.432	18.448	2.547	59.466	12.291
		2	1.2572	2.0135	2.0414	4.294	3.6548	4.2413	3.6622	4.1681	3.3905	2.8489	2.0954	2.6992	3.4616	4.072	2.3958	3.0909	1.1939	2.8869	3.3361	3.74	0.73244	1.6018	2.64	2.8088	8.484	8.4218	2.7609	3.7896	7.7282	6.2907	3.0532	5.1503	10.327	41.521	9.5904	12.59	19.063	7.0632	94.377	10.642
		3	1.0804	1.4552	2.3476	3.9757	3.1066	4.9088	3.0275	4.112	2.8423	5.4192	3.3329	4.1406	2.3566	5.6444	2.7636	4.6928	1.6906	2.2978	3.0497	3.5315	1.5185	2.4627	2.8915	2.7068	8.2206	8.2094	3.5332	5.9277	9.3568	6.005	7.938	8.8924	9.0349	33.681	16.662	19.417	17.04	16.578	111.66	48.342
		4	0.89142	1.2571	1.942	3.4644	4.3733	3.7384	3.8673	4.6481	2.7699	5.1066	2.6468	0.48521	2.1065	4.0634	3.5501	3.8668	1.7312	5.2755	3.2393	3.6636	1.6647	1.7095	0.063287	2.3375	6.9723	9.7229	1.6036	4.368	9.3822	6.3317	9.7728	9.285	8.287	18.016	14.941	10.738	29.054	6.5601	48.851	18.446
		mean	1.2217	1.478	2.2911	3.3029	3.586	4.008	3.6887	3.9019	3.3432	3.655	2.6434	2.2168	2.78	3.9863	2.8649	3.5304	1.6066	2.999	3.2306	3.4711	1.2971	1.8743	2.0368	2.5156	8.0926	8.6947	2.865	4.3837	7.8863	6.5635	7.4715	7.0166	8.209	31.945	12.07	13.794	20.901	8.1871	78.588	22.43
		SE	0.16343	0.18738	0.20031	0.63199	0.1909	0.32454	0.26034	0.46142	0.36933	0.9864	0.25766	0.78458	0.32528	0.71167	0.24377	0.48131	0.13979	0.8076	0.063477	0.17913	0.20486	0.198	0.66176	0.14378	0.38574	1.1188	0.45959	0.54849	1.0129	0.3617	1.5209	1.2019	1.092	4.963	2.2421	1.9204	2.7503	2.9739	14.699	8.7988

## Sheet: Supplementary Fig. 22
Supplementary Fig. 22b		Replicate	Mock	2	2e
	Fresh weight (g)	1	0.03416	0.00962	0.02481
		2	0.02682	0.00913	0.02501
		3	0.02036	0.00643	0.01879
		4	0.01963	0.00616	0.02085
		5	0.04991	0.01128	0.03088
		6	0.04302	0.01463	0.03086
		7	0.03021	0.02215	0.0427
		8	0.04329	0.01194	0.04017
		mean	0.03342	0.01142	0.02926
		SE	0.003957	0.001827	0.003057
Supplementary Fig. 22c		Replicate	JAZ1							Replicate	AOS							Replicate	MYC2							Replicate	VSP1							Replicate	VSP2							Replicate	ORA59
			Col-0			jaz10-1					Col-0			jaz10-1					Col-0			jaz10-1					Col-0			jaz10-1					Col-0			jaz10-1					Col-0			jaz10-1
			Mock	2	2e	Mock	2	2e			Mock	2	2e	Mock	2	2e			Mock	2	2e	Mock	2	2e			Mock	2	2e	Mock	2	2e			Mock	2	2e	Mock	2	2e			Mock	2	2e	Mock	2	2e
	Relative expression level (/UBQ10)	1	0.056719	1.1762	0.16382	0.13559	0.87388	0.47515	Relative expression level (/UBQ10)	1	0.00039621	0.21382	0.0067372	0.0080636	0.20439	0.0081616	Relative expression level (/UBQ10)	1	0.040068	0.76085	0.11442	0.11283	1.0003	0.10686	Relative expression level (/UBQ10)	1	2.5335e-07	0.68248	0.0025118	0.0001228	1.0292	0.00025504	Relative expression level (/UBQ10)	1	6.5749e-05	0.5539	0.00018748	2.1469e-05	1.4236	0.00028968	Relative expression level (/UBQ10)	1	0.52046	0.82168	1.8794	0.37968	1.6733	1.6683	Relative expression level (/UBQ10)
		2	0.062227	0.96219	0.17796	0.069642	0.78626	0.16926		2	0.00086993	0.15837	0.0023757	0.020014	0.16531	0.064311		2	0.06229	1.0164	0.086126	0.081953	1.0578	0.12944		2	8.0713e-05	1.0463	0.00085114	0.00010537	1.8224	0.00028383		2	0.00021883	1.7731	0.00036488	2.3406e-05	1.8946	0.00044421		2	0.49922	2.671	1.1082	0.40042	1.5169	1.7538
		3	0.037647	1.1396	0.11102	0.12708	1.2652	0.069658		3	0.00078787	0.32831	0.0038468	0.007048	0.19416	0.0066843		3	0.060647	1.1702	0.10909	0.10566	1.2825	0.20467		3	0.00083904	0.50206	0.00034066	0.00022774	0.60139	4.5153e-05		3	0.00014367	1.0474	8.6118e-05	7.3134e-05	1.097	8.2424e-05		3	0.60391	1.6007	1.5604	0.61401	1.6341	1.1143
		4	0.06647	0.50997	0.19658	0.040487	1.3935	0.034062		4	0.0011196	0.16538	0.0038459	0.0006419	0.27508	0.019489		4	0.060367	0.59518	0.13254	0.11422	0.71666	0.23521		4	0.00031167		0.00077194	0.00022774	0.87724	7.3146e-05		4	2.4185e-05	0.54138	0.00042675	7.3134e-05	0.79135	0.00023105		4	0.54956	1.819	2.8492	0.40523	2.3478	1.7623
		mean	0.055766	0.947	0.16235	0.0932	1.0797	0.18703		mean	0.0007934	0.21647	0.0042014	0.0089417	0.20974	0.024662		mean	0.055843	0.88566	0.11054	0.10367	1.0143	0.16905		mean	0.00030792	0.74361	0.0011189	0.00017091	1.0826	0.00016429		mean	0.00011311	0.97895	0.00026631	4.7786e-05	1.3016	0.00026184		mean	0.54329	1.7281	1.8493	0.44983	1.793	1.5747
		SE	0.0063608	0.15299	0.018376	0.022874	0.14758	0.10021		SE	0.00015002	0.039264	0.00091358	0.0040397	0.023298	0.013523		SE	0.0052754	0.12846	0.0095615	0.0074766	0.11641	0.030391		SE	0.00018894	0.13861	0.00047766	3.3003e-05	0.26202	6.1255e-05		SE	4.307e-05	0.28976	7.8602e-05	1.464e-05	0.23607	7.4818e-05		SE	0.022689	0.38027	0.36895	0.055005	0.18789	0.15494
[truncated: 23 more columns]

[truncated: 1 more sheets: Supplementary Fig. 23]
